# Supplementary material for: Enhanced ocean oxygenation during Cenozoic warm periods
Source: Nature. 2022 Aug 31;609(7925):77–82. doi: 10.1038/s41586-022-05017-0 (PMC9433325; doi:10.1038/s41586-022-05017-0)
Supplement: Supplementary file 1 — FB-δ15N and FB-N content data. Sheets titled ‘DSDP 516’, ‘ODP 872’ contain all species-specific, genus-specific and mixed-taxa foraminifer-bound δ15N and FB-N content measurements from DSDP Site 516 and ODP Site 872, respectively, plotted in Figs. 2 and 3 and Extended Data Fig. 1. Sheet titled ‘ODP 1211’ contains mixed-taxa FB-δ15N and FB-N content measurements from ODP Site 1211, plotted in Extended Data Fig. 1. Sheets titled ‘ODP 1209’ and ‘ODP 1263’ contain genus-specific and mixed-taxa FB-δ15N and FB-N content measurements from ODP Sites 1209 and 1263, respectively, measured by ref. 18 with revised age models, plotted in Figs. 2 and 3 and Extended Data Fig. 1. The sheet titled ‘d15N gradient’ contains the calculated nitrogen isotope gradient between the Pacific and the Atlantic plotted in Figs. 2 and 3 and Extended Data Fig. 4. [file 41586_2022_5017_MOESM1_ESM.xlsx]

## Sheet: DSDP 516
										d15N (permil vs. air)								N content (nmol/mg)
Leg	Site	Hole	Core	Core type	Section	Top (cm)	Bottom (cm)	Depth (mbsf)	Age (Ma)	T.sacculifer	S.dehicens	Dentoglobigerina	Turborotalia	Acarinina	Subbotina	mixed planktic taxa	average d15N	T.sacculifer	S.dehicens	Dentoglobigerina	Turborotalia	Acarinina	Subbotina	mixed planktic taxa
72	516	Z	2	H	2	10	12	4.1	0.860109	3.7699							3.7699	3.19896
72	516	Z	2	H	3	10	12	5.6	1.17478	3.38036							3.38036	3.04719
72	516	Z	3	H	1	10	12	7	1.46848	3.72059							3.72059	3.00123
72	516	Z	3	H	2	1	3	8.41	1.76427	3.62698							3.62698	2.54683
72	516	Z	3	H	3	10	12	10	2.22125	3.32971							3.32971	3.1293
72	516	Z	4	H	1	10	12	11.4	2.72875	3.68587							3.68587	2.96
72	516	Z	3	H	4	10	12	11.5	2.765	3.76							3.76	2.95622
72	516	Z	4	H	2	10	12	12.9	3.118	3.65239							3.65239	2.95441
72	516	Z	4	H	3	10	12	14.4	3.25208	3.10842							3.10842	3.12358
72	516	Z	5	H	1	10	12	15.8	3.42125	3.62163							3.62163	2.70202
72	516	Z	5	H	2	10	12	17.3	3.658	4.31015							4.31015	3.10597
72	516	Z	5	H	3	10	12	18.8	3.88144	3.71112							3.71112	2.92767
72	516	Z	6	H	1	10	12	20.2	3.95481	3.92278							3.92278	2.63536
72	516	Z	6	H	2	10	12	21.7	4.03342	4.31015							4.31015	2.91486
72	516	Z	6	H	3	10	12	23.2	4.11203	3.78211							3.78211	3.03092
72	516	Z	8	H	3	10	12	32	4.58331	3.74086							3.74086	2.46211
72	516	Z	8	H	4	10	12	33.5	4.66532	3.53801							3.53801	2.54819
72	516	Z	9	H	1	10	12	35.4	4.79568	3.61642							3.61642	2.7817
72	516	Z	9	H	2	10	12	36	4.84614	4.22662							4.22662	2.48915
72	516	Z	9	H	3	10	12	36.4	4.87977	4.0373							4.0373	1.90267
72	516	Z	9	H	4	7	9	37	4.93023	3.49145							3.49145	2.56491
72	516	Z	10	H	1	10	12	37.8	4.9975	3.81927							3.81927	2.63362
72	516	Z	10	H	3	10	12	40.8	5.24977	2.93642							2.93642	2.88121
72	516	Z	11	H	1	10	12	42.2	5.3675	3.01							3.01	3.26828
72	516	Z	11	H	2	10	12	43.7	5.49364	2.91646							2.91646	2.45195
72	516	Z	11	H	3	10	12	45.2	5.61977	2.61							2.61	3.45827
72	516	Z	12	H	1	10	12	46.6	5.7375	4.33543							4.33543	1.97243
72	516	Z	12	H	2	10	12	48.1	5.86364	3.4446							3.4446	2.3214
72	516	Z	12	H	3	10	12	49.6	5.98977	3.46383							3.46383	2.45016
72	516	Z	13	H	1	10	12	51	6.1075	3.53507							3.53507	2.37862
72	516	Z	13	H	2	10	12	52.5	6.55571	3.59859							3.59859	2.43859
72	516	Z	13	H	2	110	112	53.5	7.445	3.62							3.62	2.33524
72	516	Z	13	H	2	145	147	53.8485	7.56601	3.92736							3.92736	2.36928
72	516	Z	13	H	3	10	12	54	7.61787	3.47298							3.47298	2.14183
72	516	Z	13	H	3	30	32	54.2	7.68702	3.93109							3.93109	2.46411
72	516	Z	13	H	3	65	67	54.55	7.80803	3.58							3.58	2.29368
72	516	Z	13	H	3	82	84	54.72	7.8668	3.83926							3.83926	2.29368
72	516	Z	14	H	1	0	2	55.3	8.06733	3.90399							3.90399	2.64701
72	516	Z	14	H	1	29	31	55.5911	8.16759	3.50944							3.50944	2.55263
72	516	Z	14	H	1	64	66	55.9396	8.2886	3.7266							3.7266	2.47004
72	516	Z	14	H	1	97	99	56.27	8.4027	3.39							3.39	2.54603
72	516	Z	14	H	1	134	136	56.6366	8.53062	3.08							3.08	2.48878
72	516	Z	14	H	2	19	21	56.99	8.65163	3.55081							3.55081	2.28268
72	516	Z	14	H	2	54	56	57.34	8.77264	4.11171							4.11171	2.68349
72	516	Z	14	H	2	89	91	57.69	8.89364	3.4133							3.4133	2.38885
72	516	Z	14	H	2	124	126	58.04	9.01465	4.04742							4.04742	2.61374
72	516	Z	14	H	3	1	3	58.31	9.108	3.96002							3.96002	2.27497
72	516	Z	14	H	3	36	38	58.66	9.22901	3.61596							3.61596	2.3745
72	516	Z	14	H	3	71	73	59.01	9.35002	5.02198							5.02198	2.49958
72	516	Z	14	H	3	106	108	59.36	9.47103	3.94899							3.94899	2.3685
72	516	Z	14	H	3	129	131	59.59	9.55055	3.82485							3.82485	2.49134
72	516	Z	15	H	1	42	44	60.12	9.73379	3.5							3.5	2.69962
72	516	Z	15	H	1	77	79	60.47	9.8548	3.50823							3.50823	2.23972
72	516	Z	15	H	1	112	114	60.82	9.97581	3.94903							3.94903	2.69976
72	516	Z	15	H	2	32	34	61.5158	10.2178	4.75881							4.75881	2.51483
72	516	Z	15	H	2	67	69	61.87	10.3388	4.86531							4.86531	2.51075
72	516	Z	15	H	2	102	104	62.22	10.4598	4.96554							4.96554	2.37424
72	516	Z	16	H	1	20	22	64.304	11.179	5.09181							5.09181	2.72482
72	516	Z	16	H	1	55	57	64.6525	11.3	4.89145							4.89145	2.43395
72	516	Z	16	H	1	90	92	65.001	11.421	4.7031							4.7031	2.46397
72	516	Z	16	H	1	125	127	65.3495	11.542	5.05822							5.05822	2.66712
72	516	Z	16	H	2	10	12	65.7	11.663	4.63886							4.63886	2.45
72	516	Z	16	H	2	45	47	66.05	11.784	3.95379							3.95379	2.68983
72	516	Z	16	H	2	80	82	66.4	11.905	4.80719							4.80719	2.44184
72	516	Z	16	H	2	115	117	66.75	12.026	4.24							4.24	2.61616
72	516	Z	16	H	2	148	150	67.08	12.1401	4.60398							4.60398	2.53499
72	516	Z	17	H	1	0	2	68.5	12.6311	4.10086							4.10086	2.9016
72	516	Z	17	H	1	33	35	68.83	12.7452	3.56393							3.56393	2.53262
72	516	Z	17	H	1	68	70	69.18	12.8662	2.8							2.8	2.66706
72	516	Z	17	H	1	103	105	69.53	12.9872	3.19401							3.19401	2.76053
72	516	Z	17	H	1	138	140	69.88	13.1082	3.20137							3.20137	2.60439
72	516	Z	17	H	2	23	25	70.23	13.2292	2.98132							2.98132	2.77692
72	516	Z	17	H	2	58	60	70.58	13.3502	3.14453							3.14453	2.37362
72	516	Z	17	H	2	91	93	70.91	13.4643	2.64							2.64	2.61302
72	516	Z	17	H	2	101	103	71.01	13.4989	2.89153							2.89153	2.59198
72	516	Z	18	H	1	90	92	73.8	14.9387		5.12104						5.12104		3.04522
72	516	Z	18	H	1	125	127	74.15	14.9683		5.48118						5.48118		2.54294
72	516	Z	18	H	2	45	47	74.85	15.0275		5.40566						5.40566		3.08947
72	516	Z	18	H	2	96	98	75.4	15.074		4.87047						4.87047		3.10002
72	516	Z	20	H	1	14	16	81.8	15.6153		5.16102						5.16102		3.12709
72	516	Z	20	H	1	45	47	82.15	15.6449		5.45187						5.45187		3.12523
72	516	Z	20	H	1	80	82	82.5	15.6745		5.39554						5.39554		3.31247
72	516	Z	20	H	2	55	57	83.75	15.7802		5.42312						5.42312		2.86102
72	516	Z	21	H	1	22	24	86.32	15.9975	4.0372							4.0372	2.46492
72	516	Z	22	H	1	54	56	91.04	16.2877	3.5271							3.5271	2.94863
72	516	Z	24	H	1	0	2	99.3	16.622	4.0943							4.0943	2.60714
72	516	Z	24	H	1	20	22	99.5	16.6298		5.21489						5.21489		2.07359
72	516	Z	24	H	2	10	12	100.9	16.6844	6.21683							6.21683	2.80505
72	516	Z	24	H	2	21	23	101.01	16.6887	5.45193							5.45193	2.97522
72	516	Z	25	H	1	79	81	104.49	16.8038	4.84302							4.84302	3.01834
72	516	Z	26	H	1	0	2	108.1	16.9212	4.51							4.51	2.84762
72	516	Z	26	H	2	122	124	110.82	17.01	4.68							4.68	2.93224
72	516	Z	27	H	1	146	148	113.96	17.1131	5.40816							5.40816	2.9476
72	516	Z	27	H	3	81	83	116.3	17.1899		6.29033						6.29033		4.04933
72	516	Z	28	H	1	21	23	117.113	17.2165	7.05	6.71722						6.88361	3.11	3.41309
72	516	Z	28	H	3	37	39	120.266	17.3202	6.81	7.09024						6.95012	3.26897	3.74946
72	516	Z	29	H	1	80	82	122.1	17.3803		6.46533						6.46533		4.18427
72	516	Z	29	H	2	62	64	123.419	17.4236	6.845	7.47112						7.15806	2.85839	3.47965
72	516	Z	30	H	2	80	82	128	17.5739		6.43451						6.43451		4.15932
72	516	Z	30	H	3	54	56	129.24	17.6183	7.39	6.89437						7.14219	3.13276	3.56039
72	516	Z	32	H	2	0	2	136	18.0183	9.17934	6.97289						8.07612	3.64	3.5234
72	516	Z	33	H	1	19	21	139.09	18.2011	9.26							9.26	3.65
72	516	Z	33	H	3	15	17	142.1	18.3792		6.34436						6.34436		4.19832
72	516	Z	34	H	1	80	82	144.1	18.4975		6.90888						6.90888		3.84084
72	516	Z	34	H	2	69	71	145.492	18.5798	7.99807							7.99807	2.9604
72	516	Z	35	H	1	95	97	148.645	18.7667	6.34	8.5177						7.42885	3.19389	3.22446
72	516	Z	35	H	2	80	82	150	18.8466		7.44597						7.44597		3.81966
72	516	Z	35	H	3	86	88	151.56	18.9389	8.15743	7.26012						7.70877	3	3.54463
72	516	Z	36	H	2	83	85	154.43	19.1087	7.85	8.51008						8.18004	2.87358	3.00328
72	516	Z	37	H	2	10	12	158.105	19.3259		8.18004						8.18004	4.48683	3.0207
72	516	Z	38	H	1	36	38	161.258	19.5129	7.3	8.26079						7.7804	3.45281	3.24658
72	516	Z	39	H	1	22	24	165.52	19.7649	9.38	8.08507						8.73254	3.03733	2.94516
72	516	Z	39	H	2	76	78	167.56	19.8856		7.70059						7.70059		3.22528
72	516	Z	40	H	1	102	104	170.72	20.1281	8.42							8.42
72	516	Z	40	H	3	87	89	173.57	20.5164	8.4	6.36624						7.38312		3.79361
72	516	Z	42	H	1	0	2	177.024	20.9865	6.22	6.75383						6.48692		3.58921
72	516	Z	42	H	1	10	12	177.4	21.0383		6.63436						6.63436		5.33857
72	516	Z	42	H	2	80	82	179.6	21.376		8.16148						8.16148		3.88756
72	516	F	3	R	3	77	79	191.869	22.0729		7.65555					8.91731	8.28643		3.99194					3.04161
72	516	F	4	R	4	105	107	203.15	22.6806							8.30925	8.30925							3.32023
72	516	F	5	R	1	134	136	208.84	22.9242			8.5				8.80182	8.65091			2.96				3.37954
72	516	F	6	R	2	58	60	218.68	23.1007							9.3047	9.3047							3.09585
72	516	F	7	R	1	3	5	226.13	23.2824							8.93576	8.93576							3.4812
72	516	F	7	R	3	120	122	230.3	23.384							9.46777	9.46777							3.12041
72	516	F	8	R	2	17	19	237.27	23.5771							9.39742	9.39742							3.12041
72	516	F	8	R	6	116	118	244.26	23.7838			9.47492					9.47492			3.31254
72	516	F	9	R	3	31	33	248.41	23.9065							9.37619	9.37619							3.26826
72	516	F	10	R	1	0	2	254.6	24.2615							9.64385	9.64385							3.65466
72	516	F	10	R	4	6	8	259.16	24.5087							11.5582	11.5582							3.62024
72	516	F	12	R	1	134	136	274.94	24.908							9.82421	9.82421							3.41701
72	516	F	13	R	1	8	10	283.18	25.1165							9.75438	9.75438							3.29833
72	516	F	13	R	3	144	146	287.54	25.2268							9.55604	9.55604							2.87931
72	516	F	14	R	1	14	16	292.74	25.3583							8.87733	8.87733							2.52675
72	516	F	15	R	2	136	138	304.956	25.6675							7.70927	7.70927							4.1825
72	516	F	17	R	1	82	84	321.92	26.0966							8.3512	8.3512							2.34659
72	516	F	18	R	1	123	125	331.83	26.3474							9.65658	9.65658							3.44775
72	516	F	19	R	3	138	140	344.48	26.6674							8.1089	8.1089							3.23872
72	516	F	20	R	1	59	61	350.19	26.8119							8.66608	8.66608							3.22507
72	516	F	22	R	2	128	130	371.38	28.8058			6.80526					6.80526			3.99966
72	516	F	23	R	3	132	134	382.42	29.5333							9.10173	9.10173							3.59783
72	516	F	25	R	1	0	2	397.1	29.9162							5.52665	5.52665							4.03658
72	516	F	26	R	4	117	119	412.27	30.3119							8.33511	8.33511							3.00489
72	516	F	27	R	6	10	12	423.7	30.61							6.97586	6.97586							3.22023
72	516	F	29	R	1	0	2	435.1	30.9074							6.92941	6.92941							3.19879
72	516	F	29	R	4	105	107	440.65	31.0724							6.87223	6.87223							3.42203
72	516	F	33	R	1	147	149	474.57	31.6241							8.51154	8.51154							3.22987
72	516	F	32	R	1	0	2	463.6	31.8185							8.03677	8.03677							3.1326
72	516	F	31	R	3	52	54	457.62	32.5011							7.98799	7.98799							3.05039
72	516	F	34	R	1	71	73	483.31	32.987				6.39				6.39				3.6664
72	516	F	35	R	1	3	5	492.13	33.2235							8.4847	8.4847							3.03153
72	516	F	35	R	2	66	68	494.26	33.3111							7.36455	7.36455							3.07572
72	516	F	38	R	1	2	4	520.62	34.3956			5.94486	4.34029				5.14258			4.0562	3.45359
72	516	F	50	R	1	1	3	634.61	39.771				4.22682				4.22682				2.46535
72	516	F	52	R	1	87	89	654.47	40.5993					4.57			4.57					2.59
72	516	F	52	R	5	30	32	659.9	40.679					2.73622			2.73622					1.99695
72	516	F	55	R	1	24	26	682.34	41.0086					4.65329			4.65329					1.79791
72	516	F	56	R	1	0	2	691.6	41.1445					3.42			3.42					2.23
72	516	F	56	R	4	24	26	696.34	41.2142					4.9656			4.9656					2.25749
72	516	F	58	R	1	2	4	710.62	41.4239					6.18573			6.18573					2.16882
72	516	F	62	R	1	15	17	738.25	42.0471					2.5843			2.5843					1.8157
72	516	F	63	R	1	0	2	747.1	42.3438				4.00426	1.96876			2.98651				1.72775	1.88843
72	516	F	63	R	4	7	9	751.67	42.4969					1.91157			1.91157					1.6231
72	516	F	65	R	1	110	112	766.2	43.408					4.0247			4.0247
72	516	F	66	R	1	0	2	774.1	44.2059					3.16519			3.16519					1.72754
72	516	F	66	R	4	103	105	779.63	44.3457					2.49614			2.49614					1.77926
72	516	F	68	R	1	100	102	787.1	44.5345					2.8606			2.8606					1.80183
72	516	F	69	R	2	49	51	794.09	44.7112					4.65376			4.65376					1.46196
72	516	F	71	R	5	117	119	808.27	45.0696					3.205			3.205					1.57879
72	516	F	73	R	1	42	44	810.52	45.1265					2.39881			2.39881					1.56555
72	516	F	73	R	5	119	121	821.79	45.4114					4.93652			4.93652					1.40533
72	516	F	74	R	4	89	91	828.99	45.6385					3.18732			3.18732					1.00451
72	516	F	75	R	3	59	61	836.19	45.8999					3.75894			3.75894
72	516	F	85	R	1	31	33	919.91	58.6576						9.59201		9.59201						1.87

## Sheet: ODP 872
										d15N (permil vs. air)						N content (nmol/mg)
Leg	Site	Hole	Core	Core type	Section	Top (cm)	Bottom (cm)	Depth (m)	Age (Ma)	T.sacculifer	O.universa	G.conglobatus	D.altispira	D.tripartita	average d15N	T.sacculifer	O.universa	G.conglobatus	D.altispira	D.tripartita
144	872	C	1	H	1	60	62	0.6	0.170166	10.3414		9.12807			9.73473	3.56421		3.0111
144	872	C	1	H	2	60	62	1.6	0.331992		9.14938	8.20114			8.67526		2.58248	2.88914
144	872	C	1	H	3	60	62	2.9	0.542365		10.3221	9.38334			9.85274		2.98701	2.8008
144	872	C	1	H	4	57	59	4.28	0.83365	10.3597	11.1974	9.8022			10.4531	1.99818	2.65929	3.06291
144	872	C	1	H	5	60	62	5.7	1.3208			11.1191			11.1191			3.50046
144	872	C	1	H	6	60	62	7.08	1.79423		11.0835				11.0835		2.74756
144	872	C	2	H	1	60	62	9.6	2.20673	11.6343	12.2511	11.3581			11.7478	3.18001	2.41508	2.53869
144	872	C	2	H	2	60	62	10.56	2.37888		12.2326	11.9189			12.0757		2.49756	2.68969
144	872	C	2	H	3	61	63	11.93	2.56761		12.8379	11.7037			12.2708		2.5745	2.61954
144	872	C	2	H	4	60	62	13.3	2.75634	12.6154	13.0347				12.8251	3.82994	2.60289
144	872	C	2	H	5	60	62	14.62	2.93818	11.207	12.3594				11.7832	3.5241	2.62952
144	872	C	2	H	6	60	62	15.99	3.12691		13.4112				13.4112		2.75146
144	872	C	3	H	1	58	60	19.08	3.4627		13.0987				13.0987		2.11151
144	872	C	3	H	2	61	63	20.17	3.5182	11.8454	12.5091		14.4356		12.93	3.51132	2.61494		6.37496
144	872	C	3	H	3	60	62	21.37	3.5793		13.2721		15.3222		14.2972		2.56597		4.82067
144	872	C	3	H	4	60	62	22.67	3.64549		13.7477		15.2047		14.4762		2.38226		5.55732
144	872	C	3	H	5	60	62	23.98	4.15344	11.9922	13.6124		14.4221		13.3423	3.36317	2.35745		6.00671
144	872	C	3	H	6	57	59	25.27	4.51744		13.5335		13.6475		13.5905		2.52217		5.83038
144	872	C	3	H	7	28	30	26.38	4.99091		13.81		13.1811		13.4955		2.36983		4.85394
144	872	C	4	H	1	60	62	28.6	5.68054	11.056	12.4861		13.042		12.1947	3.77308	2.65733		4.54935
144	872	C	4	H	2	60	62	29.62	5.81241	11.286	11.8321		13.9666		12.3615	3.08337	2.37079		5.25711
144	872	C	4	H	3	60	62	30.88	5.97532		12.502		13.2236		12.8628		2.68836		5.42842
144	872	C	4	H	4	60	62	32.21	6.16504		11.8743		12.1627		12.0185		2.11922		5.59012
144	872	C	4	H	5	60	62	33.51	6.36735	11.9941	12.4907		13.3739		12.6196	2.05983	2.6522		4.5574
144	872	C	4	H	6	60	62	34.72	6.55565		11.696		12.0146		11.8553		2.60201		5.04796
144	872	C	5	H	1	60	62	38.1	9.10527				11.2309		11.2309				6.19597
144	872	C	5	H	2	60	62	38.96	9.39117	8.82343			10.2769		9.55019	3.09279			5.51631
144	872	C	5	H	3	60	62	40.11	9.77348		8.59712		7.69252		8.14482		2.8504		5.16089
144	872	C	5	H	4	60	62	41.37	10.0743		8.34929		8.31849		8.33389		2.26969		4.88879
144	872	C	5	H	5	60	62	42.56	10.3411		7.81349		7.93303		7.87326		2.75343		4.86227
144	872	C	5	H	6	57	59	43.73	10.6034	8.18225	8.26244		8.01927		8.15465	3.98271	2.49266		4.62905
144	872	C	6	H	1	60	62	47.6	11.2476		8.0711		7.19951		7.63531		2.57416		4.83613
144	872	C	6	H	2	60	62	48.49	11.3426		7.6895		6.67036		7.17993		2.57932		5.03343
144	872	C	6	H	3	60	62	49.75	11.4769	7.2218	7.27488		7.22567		7.24078	3.12019	2.68145		4.68376
144	872	C	6	H	4	60	62	51.04	11.6145		7.87739		7.35542		7.6164		2.73695		4.63846
144	872	C	6	H	5	60	62	52.31	11.75		8.18851		7.48492		7.83672		2.60167		4.35842
144	872	C	6	H	6	60	62	53.62	11.8897	7.29159	8.76563		8.04275		8.03332	2.99726	2.83557		4.34021
144	872	C	7	H	1	60	62	57.1	12.2608		10.1499		9.87247		10.0112		2.63301		4.32751
144	872	C	7	H	2	60	62	58.15	12.3728		7.16294		7.65421		7.40858		2.93859		4.59477
144	872	C	7	H	3	60	62	59.41	12.5072	6.27161	7.19576		7.66713		7.04483	3.01481	3.04614		4.18636
144	872	C	7	H	4	60	62	60.71	12.6458	6.93743	7.41389		7.66418		7.3385	3.22039	2.59376		4.00398
144	872	C	7	H	5	20	22	61.68	12.7493		8.2689		9.17358		8.72124		2.89679		4.25907
144	872	C	7	H	5	80	82	62.08	12.7919		8.4588		8.96935		8.71407		2.69651		4.19107
144	872	C	7	H	6	20	22	63.03	12.8932	8.52523	9.36348		10.1252		9.33796	2.91651	2.8554		3.99743
144	872	C	7	H	6	80	82	63.63	12.9572		9.1958		10.3424		9.76911		2.75111		4.11197
144	872	C	8	H	1	20	22	66.2	13.198				9.6987		9.6987				3.90642
144	872	C	8	H	1	80	82	66.8	13.241	8.22988	9.42441		9.83581		9.16337	2.07593	2.64438		3.93789
144	872	C	8	H	2	20	22	67.21	13.2704		7.43581		8.26807		7.85194		2.728		4.36816
144	872	C	8	H	2	80	82	67.81	13.3133				8.60041		8.60041				3.51904
144	872	C	8	H	3	20	22	68.51	13.3635		7.22186		7.08633		7.1541		2.92211		3.94366
144	872	C	8	H	3	80	82	69.11	13.4064		7.66525		6.832		7.24863		2.73722		4.12884
144	872	C	8	H	4	20	22	69.81	13.4674		8.10718		7.89046		7.99882		2.99068		4.47071
144	872	C	8	H	4	80	82	70.41	13.5204				8.0231		8.0231				3.66055
144	872	C	8	H	5	17	19	71.08	13.5796		6.18451		8.23081		7.20766		2.86707		3.96112
144	872	C	8	H	5	80	82	71.71	13.6353		5.54385		5.89111		5.71748		3.18563		4.45714
144	872	C	8	H	6	20	22	72.47	13.7024				5.12186		5.12186				4.10956
144	872	C	8	H	6	80	82	73.07	13.7554		4.34835		5.75098		5.04967		2.96661		3.97592
144	872	C	8	H	7	20	22	73.85	13.7814		4.76249		5.3998		5.08115		3.13711		4.18831
144	872	C	9	H	1	20	22	75.7	13.8811				5.63828		5.63828				3.99176
144	872	C	9	H	1	80	82	76.1	13.9193				5.81574		5.81574				4.02113
144	872	C	9	H	2	20	22	77.03	14.0081				5.06262		5.06262				4.29142
144	872	C	9	H	2	80	82	77.43	14.0463				5.29655		5.29655				4.22122
144	872	C	9	H	3	20	22	78.36	14.135				4.55335		4.55335				3.60434
144	872	C	9	H	3	80	82	78.96	14.1923				4.91604		4.91604				4.04231
144	872	C	9	H	4	80	82	80.26	14.3164				4.89466		4.89466				3.55884
144	872	C	9	H	5	20	22	80.99	14.386				4.86115		4.86115				3.78399
144	872	C	9	H	5	80	82	81.59	14.4433				5.14028		5.14028				3.89715
144	872	C	9	H	6	20	22	82.33	14.5139				5.86347		5.86347				3.60796
144	872	C	9	H	6	80	82	82.93	14.5754				5.66439		5.66439				4.30901
144	872	C	9	H	7	20	22	83.4	14.6503				5.8972		5.8972				4.15681
144	872	C	10	H	1	20	22	85.2	14.9372				5.20373		5.20373				4.34046
144	872	C	10	H	1	80	82	85.6	15.001				5.29411		5.29411				3.90409
144	872	C	10	H	2	20	22	86.34	15.119				6.53811		6.53811				4.15454
144	872	C	10	H	2	80	82	86.74	15.1828				5.52487		5.52487				4.32928
144	872	C	10	H	3	20	22	87.69	15.3342				5.55488		5.55488				3.79502
144	872	C	10	H	3	83	85	88.32	15.4346				6.64179		6.64179				4.54381
144	872	C	10	H	4	82	84	89.68	15.6514				10.0615		10.0615				4.07795
144	872	C	10	H	5	20	22	90.48	15.779				5.50371		5.50371				4.37219
144	872	C	10	H	5	82	84	91.08	15.8746				5.56058		5.56058				4.61096
144	872	C	10	H	6	20	22	91.93	16.0101				5.06236		5.06236				4.44172
144	872	C	10	H	6	82	84	92.53	16.1058				5.04655		5.04655				3.76763
144	872	C	10	H	7	20	22	93.35	16.2365				5.56244		5.56244				4.43449
144	872	C	11	H	1	17	19	94.67	16.4946				5.04426		5.04426				4.8501
144	872	C	11	H	1	82	84	95.32	16.672				5.34413		5.34413				4.06501
144	872	C	11	H	2	20	22	95.9	16.8303				5.38103		5.38103				5.04007
144	872	C	11	H	2	82	84	96.52	16.9995				5.07505		5.07505				4.56594
144	872	C	11	H	3	21	23	97.22	17.1905				5.0573		5.0573				4.1328
144	872	C	11	H	3	82	84	97.83	17.357				5.57619		5.57619				4.00528
144	872	C	11	H	4	20	22	98.57	17.5589				5.51387		5.51387				4.46882
144	872	C	11	H	4	82	84	99.19	17.7281				6.25137		6.25137				4.1745
144	872	C	11	H	5	20	22	99.88	17.9164				6.89711		6.89711				4.16795
144	872	C	11	H	5	82	84	100.5	18.0856				6.2684		6.2684				4.62969
144	872	C	11	H	6	18	20	101.14	18.2603				6.06183		6.06183				4.26019
144	872	C	11	H	6	82	84	101.78	18.4349				6.7167		6.7167				3.82875
144	872	C	12	H	1	20	22	104.2	19.0953				9.67007		9.67007				5.18849
144	872	C	12	H	1	82	84	104.82	19.2645				13.7839		13.7839				4.18846
144	872	C	12	H	2	82	84	106.2	19.8182				11.2409		11.2409				4.13635
144	872	C	13	H	1	20	22	106.32	19.868				14.3693		14.3693				4.99526
144	872	C	13	H	1	82	84	106.82	20.0753				14.6964	15.0211	14.8588				4.05723	3.01565
144	872	C	13	H	2	20	22	107.38	20.3074				15.5783	15.4836	15.5309				4.29519	3.10727
144	872	C	13	H	2	82	84	108	20.5645				14.0328	14.7431	14.3879				4.89284	3.9001
144	872	C	13	H	3	18	20	108.66	20.8381				12.6646	14.5106	13.5876				4.31812	4.74034
144	872	C	13	H	3	82	84	109.3	21.1034					14.8107	14.8107					3.63145
144	872	C	13	H	4	20	22	110	21.5468					13.0573	13.0573					3.7409
144	872	C	13	H	4	82	84	110.62	21.9477					13.737	13.737					3.66524
144	872	C	13	H	5	22	24	111.36	22.2205					13.6529	13.6529					3.24883
144	872	C	13	H	5	82	84	111.96	22.4295					13.6797	13.6797					3.43224
144	872	C	13	H	6	20	22	112.64	22.4671					13.8772	13.8772					3.00456
144	872	C	13	H	6	82	84	113.26	22.493					14.7979	14.7979					2.79273
144	872	C	13	H	7	20	22	113.99	22.5235					14.7729	14.7729					2.79055

## Sheet: ODP 1209
measured by Kast et al., 2019										d15N (permil vs. air)			N content (nmol/mg)
Leg	Site	Hole	Core	Core type	Section	Top (cm)	Bottom (cm)	Depth (rmcd)	Age (Ma)	mixed planktic taxa	Morozovella	Acarinina	mixed planktic taxa	Morozovella	Acarinina
198	1209	A	15	H	2	82	83	146.68	40.179	4.31698			1.57393
198	1209	A	15	H	3	6	7	147.42	40.4295	4.48792			1.90444
198	1209	A	15	H	3	118	119	148.54	40.4829	4.17246			1.48935
198	1209	A	15	H	4	60	61	149.46	40.5269	5.47808			1.18999
198	1209	A	15	H	5	7	8	150.43	40.5732	5.31944			2.1518
198	1209	A	15	H	6	58	60	152.44	40.6682	4.24638			1.34935
198	1209	A	15	H	7	2	3	152.897	40.6887	2.83175			1.18744
198	1209	A	16	H	2	7	8	156.26	43.4864	2.83693			1.67564
198	1209	A	16	H	4	5	6	159.24	44.2731	2.60098			1.64446
198	1209	A	16	H	7	0	1	162.983	45.286	2.46146			2.00794
198	1209	A	17	H	2	6	7	167.28	45.9323	2.48876			1.51041
198	1209	A	17	H	4	5	6	170.27	46.5365	2.28129			1.88965
198	1209	A	17	H	6	2	3	173.24	47.2261	2.88097			1.40665
198	1209	A	18	H	2	1	2	178.31	47.9549	2.60943			2.02405
198	1209	A	18	H	4	1	2	181.31	48.5853	1.93577			1.86998
198	1209	A	18	H	6	1	2	183.337	49.0861	2.83992			1.64262
198	1209	A	19	H	2	1	2	188.764	49.8724	2.72735			1.88511
198	1209	A	19	H	4	2	3	191.92	50.3586	2.04812			1.96787
198	1209	A	19	H	4	61	63	192.51	50.3434		0.972197	2.13943		2.39511	2.32382
198	1209	A	19	H	4	102	104	192.92	50.3996		2.80598			3.1073
198	1209	A	20	H	2	2	3	199.58	51.5685	2.46786			1.83534
198	1209	A	20	H	4	2	3	202.88	52.2253	4.02707			2.20605
198	1209	A	20	H	4	124	125	204.1	52.4652	4.31712			2.73662
198	1209	A	20	H	5	50	51	204.86	52.6266	5.09218			2.24554
198	1209	A	20	H	6	1	2	205.87	52.817	4.46174			2.43317
198	1209	A	21	H	1	3	4	207.869	53.2717	7.11779			2.14851
198	1209	A	21	H	2	1	2	210.316	53.6438	6.6517			2.5207
198	1209	A	21	H	3	18	19	212.051	54.0324	7.31236			2.62609
198	1209	A	21	H	4	1	2	213.421	54.651	8.43938			2.71362
198	1209	A	21	H	5	33	34	215.13	55.3495	9.32349			2.99073
198	1209	A	21	H	6	3	4	216.332	55.7595	11.7421			3.37779
198	1209	A	21	H	6	106	107	217.365	56.0375	12.9361			3.19996
198	1209	A	22	H	2	3	4	221.17	56.8758	14.843			3.31199
198	1209	A	22	H	4	3	4	224.17	57.4136	14.8415			3.15987
198	1209	A	22	H	4	9	11	224.23	57.3127		15.5326	15.4135		3.25453	3.85453
198	1209	A	22	H	4	83	85	224.97	57.4187		14.4178			3.34645
198	1209	A	22	H	6	1	2	227.138	57.8885	14.5113			3.3521
198	1209	A	23	H	2	3	4	231.76	58.5988	13.3162			3.59455
198	1209	A	23	H	4	1	2	235.236	59.5417	14.795			2.71001
198	1209	A	23	H	6	1	2	238.254	60.2887	14.2489			3.88588
198	1209	A	24	H	2	57	58	243.847	61.4784	15.3792			3.66377
198	1209	A	24	H	4	72	73	247.2	62.0895	16.9836			3.3924
198	1209	A	24	H	6	83	84	250.273	63.0414	17.233			3.66244
198	1209	A	25	H	2	55	56	254.81	64.3921	18.2412			3.9834
198	1209	A	25	H	4	78	79	258.26	65.4509	14.9457			2.86893
198	1209	A	25	H	6	43	44	260.91	66.8392	14.4227			2.43267
198	1209	A	27	X	1	40	41	262.55	68.9073	8.58472			2.16979
198	1209	A	27	X	3	85	86	266	69.3339	14.7485			1.94718
198	1209	A	28	X	1	30	31	281.13	69.5133	10.0953			2.00944
198	1209	A	28	X	3	55	56	284.38	69.8078	14.3232			2.46785

## Sheet: ODP 1211
										d15N (permil vs. air)	N content (nmol/mg)
Leg	Site	Hole	Core	Core type	Section	Top (cm)	Bottom (cm)	Depth (m)	Age (Ma)	mixed planktic taxa	mixed planktic taxa
198	1211	A	7	H	7	40	42	59.55	20.9906	8.25727	2.72491
198	1211	A	8	H	1	40	42	60.2	21.8093	7.93097	2.12483
198	1211	A	8	H	2	40	42	61.7	23.6986	7.66732	2.13783
198	1211	A	8	H	4	40	42	64.7	27.4772	7.78302	2.53239

## Sheet: ODP 1263
measured by Kast et al., 2019										d15N (permil vs. air)			N content (nmol/mg)
Leg	Site	Hole	Core	Core type	Section	Top (cm)	Bottom (cm)	Depth (mcd)	Age (Ma)	mixed planktic taxa	Morozovella	Acarinina	mixed planktic taxa	Morozovella	Acarinina
208	1263	A	7	H	2	10	11	60.51	29.9452	7.06869			2.38876
208	1263	A	7	H	4	10	11	63.51	30.3718	7.4185			2.71726
208	1263	A	7	H	6	10	11	66.51	30.8006	8.6445			2.4318
208	1263	A	8	H	2	10	11	71.61	31.3733	7.93396			2.32328
208	1263	A	8	H	4	10	11	74.61	31.7974	7.87428			2.47414
208	1263	A	8	H	6	9	10	77.6	32.1776	6.62985			2.33156
208	1263	A	9	H	1	7	8	80.64	32.5163	8.49556			2.81028
208	1263	A	9	H	6	7	8	88.14	33.2896	8.61571			2.76178
208	1263	A	10	H	2	27	28	91.86	33.756	7.18641			2.5734
208	1263	A	10	H	6	11	12	97.7	34.4994	5.53849			2.75642
208	1263	B	5	H	1	73	74	99.42	34.6536	5.06817			3.11208
208	1263	A	11	H	1	90	91	101.87	34.9078	5.11192			1.76824
208	1263	B	5	H	3	107	108	102.59	34.994	3.17093			2.17271
208	1263	B	5	H	5	58	59	105.1	35.5048	3.81253			1.80121
208	1263	A	11	H	4	69	70	106.16	35.7412	3.93276			1.75208
208	1263	A	11	H	6	7	8	108.54	36.2777	3.41807			1.79541
208	1263	B	6	H	1	60	61	109.74	36.5017	4.34054			1.86671
208	1263	A	12	H	1	110	111	112.13	36.9125	4.98913			2.04916
208	1263	A	12	H	3	71	72	114.74	37.2654	4.09131			1.85919
208	1263	B	6	H	5	25	26	115.39	37.3435	4.22408			1.93031
208	1263	A	12	H	5	7	8	116.47	37.4878	4.12853			2.10455
208	1263	B	7	H	1	37	38	120.35	37.9997	4.47811			2.08522
208	1263	B	7	H	3	7	8	123.05	38.2353	4.02248			1.8587
208	1263	B	7	H	5	27	28	126.25	38.7432	4.46405			1.91856
208	1263	B	8	H	1	27	28	131.11	39.3147	3.79923			1.9643
208	1263	A	14	H	1	7	8	134.12	39.6465	2.16655			2.19971
208	1263	B	8	H	5	6	7	136.9	39.9166	4.63405			1.9309
208	1263	A	14	H	3	36	37	137.41	39.958	3.34419			1.9652
208	1263	A	14	H	6	6	7	140.2	40.1841	3.02655			1.96549
208	1263	B	9	H	1	41	42	142.36	40.3482	4.61468			1.95474
208	1263	B	9	H	1	41	42	142.36	40.3482	3.56869			1.96499
208	1263	B	9	H	3	29	30	145.24	40.5529	3.2407			2.05433
208	1263	A	15	H	2	4	5	147.86	40.796	3.48874			2.02122
208	1263	B	9	H	5	44	45	148.39	40.8594	3.97775			2.07254
208	1263	A	15	H	6	3	4	153.85	41.413	3.98088			1.96836
208	1263	A	16	H	1	12	13	157.31	41.8023	3.41221			1.96079
208	1263	A	16	H	3	79	80	160.98	42.2642	2.60694			2.06619
208	1263	A	16	H	7	3	4	165.92	42.8272	3.10381			2.00932
208	1263	A	17	H	1	3	4	167.85	43.0497	2.21456			2.08878
208	1263	A	17	H	3	101	102	171.83	43.486	3.1469			1.95723
208	1263	A	17	H	5	31	32	174.13	43.7457	3.31304			2.04295
208	1263	A	17	H	7	3	4	176.35	44.0151	3.04108			2.08853
208	1263	A	18	H	1	68	69	178.92	44.3104	3.95937			1.92238
208	1263	A	18	H	3	18	19	181.42	44.5743	4.05341			1.97101
208	1263	A	18	H	5	3	4	184.27	44.8915	4.28447			2.14417
208	1263	A	19	H	1	110	111	190.37	45.4293	4.7606			2.17557
208	1263	A	19	H	3	22	23	192.49	45.6013	4.17578			2.23918
208	1263	A	19	H	5	3	4	195.3	45.8562	4.84481			2.19298
208	1263	A	20	H	5	3	4	207.1	46.77	4.79899			2.40709
208	1263	A	21	H	4	3	4	217.67	47.6882	4.96885			2.13142
208	1263	A	21	H	4	12	13	217.76	47.6964		2.62673	3.29339		2.72655	2.04695
208	1263	A	21	H	4	125	126	218.89	47.7991		3.67188	3.78435		2.53077	2.62873
208	1263	A	21	H	6	22	23	220.86	47.9782	4.79041			2.21234
208	1263	A	22	H	2	28	29	226.42	48.4471	4.74395			2.17428
208	1263	A	22	H	4	4	5	228.92	48.8295	4.31146			2.034
208	1263	A	23	H	1	99	100	235.34	49.4777	3.79234			1.66339
208	1263	A	24	H	3	4	5	245.79	50.4217	4.95626			2.38008
208	1263	A	25	H	2	4	5	254.99	51.1575	4.89298			2.07418
208	1263	A	26	H	1	4	5	259.49	51.5426	5.65577			2.15547
208	1263	A	26	H	6	4	5	266.99	52.2746	8.83914			2.36174
208	1263	A	27	H	4	4	5	276.67	52.9725	9.72146			2.51768
208	1263	A	29	H	2	4	5	296.34	54.1266	10.1738			2.80064
208	1263	A	29	H	2	89	90	297.19	54.1709		9.72488			3.15221
208	1263	A	29	H	4	14	15	299.44	54.2882		8.47978			3.23361
208	1263	A	30	H	5	4	5	312.35	54.9129	9.82433			3.64812
208	1263	A	31	H	1	4	5	316.54	55.1176	8.62235			3.47151
208	1263	A	32	H	2	4	5	321.52	55.3363	10.449			3.02772
208	1263	A	33	H	1	4	5	332.14	55.7316	9.23021			3.37111
208	1263	A	34	X	3	4	5	338.38	56.122	10.9574			3.32731
208	1263	A	35	X	3	4	5	345.7	56.8596	12.2138			3.5677
208	1263	A	36	X	1	10	11	354.2	57.3999	11.472			2.82839
208	1263	A	37	X	3	10	11	365.58	57.4869	11.3461			2.78764
208	1263	A	38	X	1	10	11	373.91	57.7291	11.863			2.09108
208	1263	A	38	X	1	10	11	373.91	57.7291	11.5885			3.12324
208	1263	A	38	X	3	10	11	376.91	57.8695	10.9188			3.03059
208	1263	A	39	X	1	10	11	385.35	58.4795	10.0154			2.8598
208	1263	A	39	X	3	10	11	388.35	58.6964	11.1442			2.68945
208	1263	A	40	X	1	10	11	396.68	59.3784	11.2372			2.66042

## Sheet: d15N gradient
Resampled age (Ma)	d15N gradient (permil vs. air)	Core sites
0	5.99369	872-516
0.3	4.40236	872-516
0.6	5.87704	872-516
0.9	6.82604	872-516
1.2	7.54192	872-516
1.5	7.39399	872-516
1.8	7.49204	872-516
2.1	8.16626	872-516
2.4	8.64294	872-516
2.7	8.98433	872-516
3	8.60807	872-516
3.3	9.9903	872-516
3.6	10.2139	872-516
3.9	10.14	872-516
4.2	9.60144	872-516
4.5	9.82968	872-516
4.8	9.91638	872-516
5.1	9.82316	872-516
5.4	9.73409	872-516
5.7	8.45282	872-516
6	9.30491	872-516
6.3	8.84467	872-516
6.6	8.24922	872-516
6.9	8.16836	872-516
7.2	8.0875	872-516
7.5	7.8786	872-516
7.8	7.94448	872-516
8.1	7.69653	872-516
8.4	8.01541	872-516
8.7	7.54796	872-516
9	7.26051	872-516
9.3	5.65333	872-516
9.6	5.03968	872-516
9.9	4.5431	872-516
10.2	3.41602	872-516
10.5	3.06564	872-516
10.8	2.96641	872-516
11.1	2.68103	872-516
11.4	2.47405	872-516
11.7	3.35143	872-516
12	4.23615	872-516
12.3	4.62781	872-516
12.6	3.10224	872-516
12.9	6.50393	872-516
13.2	6.665	872-516
13.5	5.122	872-516
13.8	1.83742	872-516
14.1	1.06417	872-516
14.4	0.63225	872-516
14.7	1.03098	872-516
15	-0.155	872-516
15.3	0.552727	872-516
15.6	4.13327	872-516
15.9	0.785584	872-516
16.2	1.7148	872-516
16.5	1.1703	872-516
16.8	0.5325	872-516
17.1	-0.267526	872-516
17.4	-1.249	872-516
17.7	-1.20859	872-516
18	-1.42947	872-516
18.3	-1.42248	872-516
18.6	-0.471493	872-516
18.9	1.19496	872-516
19.2	4.05875	872-516
19.5	4.88921	872-516
19.8	2.91764	872-516
20.1	6.58826	872-516
20.4	7.4196	872-516
20.7	6.95085	872-516
21	7.82277	872-516
21.3	6.23222	872-516
21.6	4.94355	872-516
21.9	5.39703	872-516
22.2	5.3624	872-516
22.5	6.4859	872-516
22.8	6.12431	872-516
40.2	1.17889	1209-1263
40.5	1.2415	1209-1263
40.8	-0.659607	1209-1263
41.1	-0.966997	1209-1263
41.4	-1.19696	1209-1263
41.7	-1.30797	1209-1263
42	0.0886786	1209-1263
42.3	0.03575	1209-1263
42.6	0.566215	1209-1263
42.9	0.0210747	1209-1263
43.2	-0.125202	1209-1263
43.5	-0.319231	1209-1263
43.8	-0.515385	1209-1263
44.1	-0.442429	1209-1263
44.4	-0.0178431	1209-1263
44.7	-2.06616	1209-1263
45	-1.1202	1209-1263
45.3	-1.48167	1209-1263
45.6	-1.70547	1209-1263
45.9	-1.27141	1209-1263
46.2	-1.72157	1209-1263
46.5	-2.18347	1209-1263
46.8	-2.29946	1209-1263
47.1	-2.09402	1209-1263
47.4	-2.10016	1209-1263
47.7	-2.26004	1209-1263
48	-2.23022	1209-1263
48.3	-2.51236	1209-1263
48.6	-2.61226	1209-1263
48.9	-1.756	1209-1263
49.2	-1.18951	1209-1263
49.5	-1.03271	1209-1263
49.8	-1.44843	1209-1263
50.1	-2.15089	1209-1263
50.4	-2.87122	1209-1263
50.7	-2.7655	1209-1263
51	-2.63299	1209-1263
51.3	-2.7974	1209-1263
51.6	-3.38046	1209-1263
51.9	-3.97822	1209-1263
52.2	-4.57598	1209-1263
52.5	-4.66477	1209-1263
52.8	-4.97997	1209-1263
53.1	-3.65532	1209-1263
53.4	-2.93195	1209-1263
53.7	-3.25165	1209-1263
54	-2.86034	1209-1263
54.3	-2.29162	1209-1263
54.6	-1.61023	1209-1263
54.9	-1.0702	1209-1263
55.2	-0.154026	1209-1263
55.5	0.255879	1209-1263
55.8	2.37092	1209-1263
56.1	2.20443	1209-1263
56.4	2.32131	1209-1263
56.7	2.49313	1209-1263
57	2.82185	1209-1263
57.3	3.23296	1209-1263
57.6	3.1875	1209-1263
57.9	3.6175	1209-1263
58.2	3.55731	1209-1263
58.5	3.51538	1209-1263
58.8	2.48019	1209-1263
59.1	2.90841	1209-1263
59.4	3.33663	1209-1263
59.7	3.39561	1209-1263
