# Supplementary material for: Enhanced ocean oxygenation during Cenozoic warm periods
Source: Nature. 2022 Aug 31;609(7925):77–82. doi: 10.1038/s41586-022-05017-0 (PMC9433325; doi:10.1038/s41586-022-05017-0)
Supplement: Supplementary file 2 — TEX86 data measured in this study (ODP/DSDP Sites 516, 588, 667, 704, 730, 754, 1146 and 1263) and compilation of all published marine TEX86 records. This table contains all GDGTs measurements, calculated indices, temperatures and gradients. [file 41586_2022_5017_MOESM2_ESM.xlsx]

## Sheet: Table S2_SST compilation
Age (Ma)	Site	Latitude	Longitude	Reference	Paleolat. at 60 Ma	Paleolat. at 50 Ma	Paleolat. at 40 Ma	Paleolat. at 30 Ma	Paleolat. at 20 Ma	Paleolat. at 10 Ma	Age-adjusted paleolatitude	Latitude category	GDGT-0	GDGT-1	GDGT-2	GDGT-3	Cren	Cren'	GDGT-0	GDGT-1	GDGT-2	GDGT-3	Cren	Cren'	TEX	TEXL index (GDGT index-1)	TEXH index (GDGT index-2)	SSTL (°C)	SSTH (°C)	Bayspar 5th (°C)	SST Bayspar (°C)	Bayspar 95th (°C)	BIT	%GDGT-0	%GDGTrs	MI	[2]/[3]	Ring Average	GDGT-0/Cren	GDGT-2/Cren	#ringstetra	Comment		GDGT-2/Cren
					based on paleolatitude.org, paleomagnetic ref. frame Torsvik et al., 2012 (default)								Peak area						Fractional abundance						after Schouten et al., 2002	after Kim et al., 2010	after Kim et al., 2010	after Kim et al., 2010	after Kim et al., 2010	prior_mean=28; prior_std=10; tol=0.15,n_samp=2500			after Hopmans et al., 2004		after Inglis et al., 2015	after Zhang et al., 2011		after Zhang et al., 2016			after Sinninghe Damsté (2016)
0.00079	MD11-3353	-50.567	68.385	Ai et al., 2021	-54.3	-54.3	-48.4	-48.3	-49.4	-49.6	-50.567	high latitude	1.04438e+07	1.09069e+06	378709	64357.8	9.42147e+06	141300	0.484848	0.050635	0.0175814	0.00298779	0.437388	0.00655979	0.348863	-0.607452	-0.457345	5.897	7.3176	-2.21441	5.51255	13.0842	0.00531577	52.5731	1.3349	0.13822	5.88443	1.55599	1.10851	0.0401964	n/a
0.00196	MD11-3353	-50.567	68.385	Ai et al., 2021	-54.3	-54.3	-48.4	-48.3	-49.4	-49.6	-50.567	high latitude	6.71604e+06	645637	230702	42532.4	5.97408e+06	91907.3	0.49019	0.0471237	0.0168385	0.00310435	0.436036	0.00670812	0.361248	-0.600203	-0.442195	6.38629	8.3539	-1.05535	6.49112	14.1173	0.00691927	52.9234	1.35	0.131552	5.42415	1.58518	1.1242	0.0386172	n/a
0.00313	MD11-3353	-50.567	68.385	Ai et al., 2021	-54.3	-54.3	-48.4	-48.3	-49.4	-49.6	-50.567	high latitude	3.02882e+06	293989	107510	19793.7	2.56547e+06	41540.4	0.500043	0.0485362	0.0177494	0.00326783	0.423546	0.00685811	0.364805	-0.593135	-0.437939	6.86337	8.64498	-0.889558	6.71984	14.3628	0.00762647	54.1413	1.35295	0.139119	5.43154	1.58708	1.18061	0.0419066	n/a
0.0043	MD11-3353	-50.567	68.385	Ai et al., 2021	-54.3	-54.3	-48.4	-48.3	-49.4	-49.6	-50.567	high latitude	2.02601e+06	199623	76470.1	13798.7	1.87002e+06	29343.1	0.480637	0.0473572	0.0181413	0.00327352	0.44363	0.00696115	0.374683	-0.578744	-0.426336	7.83476	9.43862	0.0197743	7.57892	15.326	0.00772533	52.0019	1.42764	0.132416	5.54182	1.60174	1.08342	0.0408928	n/a
0.00577	MD11-3353	-50.567	68.385	Ai et al., 2021	-54.3	-54.3	-48.4	-48.3	-49.4	-49.6	-50.567	high latitude	2.02697e+06	185899	66435.1	12517.6	1.77751e+06	30220.2	0.494436	0.0453462	0.0162054	0.00305341	0.433587	0.00737158	0.369987	-0.600606	-0.431814	6.35909	9.06395	-0.415604	7.17313	14.8905	0.00591303	53.2784	1.46901	0.127788	5.30732	1.61724	1.14034	0.0373753	n/a
0.00724	MD11-3353	-50.567	68.385	Ai et al., 2021	-54.3	-54.3	-48.4	-48.3	-49.4	-49.6	-50.567	high latitude	4.56363e+06	427772	163619	26878.9	4.26841e+06	64429.5	0.479638	0.0449588	0.0171964	0.00282498	0.44861	0.00677154	0.373411	-0.577344	-0.427813	7.92925	9.33759	-0.180567	7.44365	15.2196	0.00549302	51.6713	1.39215	0.124875	6.08726	1.60153	1.06916	0.0383325	n/a
0.00871	MD11-3353	-50.567	68.385	Ai et al., 2021	-54.3	-54.3	-48.4	-48.3	-49.4	-49.6	-50.567	high latitude	1.19318e+07	1.2138e+06	460398	66855.9	1.10291e+07	246041	0.478266	0.0486534	0.0184543	0.00267982	0.442084	0.00986219	0.389158	-0.57768	-0.409874	7.90662	10.5646	0.819004	8.32882	16.2035	0.00664069	51.9657	2.02041	0.133761	6.88642	1.67044	1.08185	0.041744	n/a
0.01018	MD11-3353	-50.567	68.385	Ai et al., 2021	-54.3	-54.3	-48.4	-48.3	-49.4	-49.6	-50.567	high latitude	1.0459e+07	1.17542e+06	453524	64323.9	9.74378e+06	153737	0.474336	0.0533076	0.0205682	0.00291721	0.441899	0.00697226	0.363607	-0.572125	-0.439367	8.28153	8.54727	-1.02177	6.6634	14.3105	0.00427051	51.7701	1.44861	0.146088	7.05064	1.5649	1.0734	0.046545	n/a
0.01141	MD11-3353	-50.567	68.385	Ai et al., 2021	-54.3	-54.3	-48.4	-48.3	-49.4	-49.6	-50.567	high latitude	1.3821e+07	1.46934e+06	583111	76845.8	1.15905e+07	208255	0.498071	0.0529507	0.0210137	0.0027693	0.41769	0.00750493	0.37142	-0.562484	-0.430135	8.93232	9.17878	-0.318478	7.27131	15.0195	0	54.3888	1.48443	0.152878	7.58807	1.58248	1.19244	0.0503092	n/a
0.01265	MD11-3353	-50.567	68.385	Ai et al., 2021	-54.3	-54.3	-48.4	-48.3	-49.4	-49.6	-50.567	high latitude	2.7432e+07	2.36074e+06	822859	139546	2.44893e+07	322601	0.493674	0.0424846	0.0148084	0.00251131	0.440716	0.00580561	0.352467	-0.606224	-0.452881	5.97989	7.62292	-1.82609	5.87308	13.4644	0.00442135	52.8339	1.16233	0.118114	5.89668	1.56772	1.12017	0.0336008	n/a
0.01388	MD11-3353	-50.567	68.385	Ai et al., 2021	-54.3	-54.3	-48.4	-48.3	-49.4	-49.6	-50.567	high latitude	2.65538e+07	2.36133e+06	810560	124328	1.97488e+07	334287	0.531788	0.0472898	0.0162329	0.00248989	0.395505	0.0066947	0.349586	-0.609231	-0.456446	5.77691	7.37912	-1.97029	5.72564	13.2944	0.00356892	57.3484	1.24325	0.140989	6.51952	1.56799	1.34458	0.0410435	n/a
0.01512	MD11-3353	-50.567	68.385	Ai et al., 2021	-54.3	-54.3	-48.4	-48.3	-49.4	-49.6	-50.567	high latitude	2.56406e+07	2.00314e+06	673809	120673	2.09519e+07	269689	0.516325	0.0403373	0.0135685	0.00243	0.421908	0.00543073	0.346939	-0.618252	-0.459746	5.16797	7.15336	-2.30111	5.45176	13.0018	0.00619709	55.0317	1.04086	0.116475	5.58374	1.56213	1.22379	0.0321598	n/a
0.01635	MD11-3353	-50.567	68.385	Ai et al., 2021	-54.3	-54.3	-48.4	-48.3	-49.4	-49.6	-50.567	high latitude	4.54311e+07	2.45406e+06	698732	177666	3.22401e+07	414004	0.558014	0.0301424	0.00858228	0.00218221	0.395994	0.00508506	0.344616	-0.678194	-0.462665	1.12192	6.95372	-0.784147	6.86785	14.6	0.0108719	58.4916	0.903048	0.0925526	3.93284	1.61319	1.40915	0.0216728	n/a
0.01753	MD11-3353	-50.567	68.385	Ai et al., 2021	-54.3	-54.3	-48.4	-48.3	-49.4	-49.6	-50.567	high latitude	49359328	2.25744e+06	663765	195335	41902592	333712	0.521151	0.0238347	0.00700824	0.00206241	0.44242	0.00352343	0.345717	-0.671658	-0.461279	1.56307	7.04853	-2.44161	5.26348	12.8544	0.0119269	54.0853	0.671546	0.0687176	3.39809	1.59577	1.17795	0.0158407	n/a
0.01872	MD11-3353	-50.567	68.385	Ai et al., 2021	-54.3	-54.3	-48.4	-48.3	-49.4	-49.6	-50.567	high latitude	1.01348e+08	5.60245e+06	1.5802e+06	426797	6.74719e+07	724750	0.57209	0.0316247	0.00891991	0.00240918	0.380865	0.00409107	0.327775	-0.682642	-0.484424	0.821693	5.46543	-3.92379	3.99762	11.498	0.00648761	60.0332	0.710032	0.100381	3.70246	1.55291	1.50208	0.0234201	n/a
0.0199	MD11-3353	-50.567	68.385	Ai et al., 2021	-54.3	-54.3	-48.4	-48.3	-49.4	-49.6	-50.567	high latitude	1.17064e+08	5.82889e+06	1.59038e+06	467882	9.05118e+07	880594	0.541102	0.0269427	0.00735119	0.00216268	0.418371	0.00407035	0.33519	-0.695419	-0.474709	-0.040772	6.12988	-3.31858	4.5429	12.0338	0.00655915	56.3958	0.746617	0.0794439	3.39911	1.58942	1.29336	0.017571	n/a
0.02108	MD11-3353	-50.567	68.385	Ai et al., 2021	-54.3	-54.3	-48.4	-48.3	-49.4	-49.6	-50.567	high latitude	2.42551e+07	1.12218e+06	337176	94755	1.64628e+07	160879	0.571612	0.0264459	0.00794611	0.00223306	0.387972	0.00379138	0.345665	-0.663624	-0.461345	2.1054	7.04403	-2.44448	5.276	12.8484	0.00903891	59.5687	0.658909	0.085495	3.5584	1.58853	1.47333	0.0204812	n/a
0.02227	MD11-3353	-50.567	68.385	Ai et al., 2021	-54.3	-54.3	-48.4	-48.3	-49.4	-49.6	-50.567	high latitude	4.43522e+07	2.22974e+06	654986	180746	3.5879e+07	310808	0.530482	0.0266691	0.00783406	0.00216184	0.429136	0.00371746	0.339587	-0.670265	-0.469049	1.65711	6.51703	-2.98487	4.8254	12.3231	0.00496041	55.2805	0.695894	0.0780907	3.6238	1.57723	1.23616	0.0182554	n/a
0.02345	MD11-3353	-50.567	68.385	Ai et al., 2021	-54.3	-54.3	-48.4	-48.3	-49.4	-49.6	-50.567	high latitude	1.68265e+06	91917	28185	7182.85	1.70346e+06	20313	0.476172	0.0260115	0.00797603	0.00203266	0.48206	0.00574835	0.377247	-0.654759	-0.423374	2.70379	9.64121	0.102989	7.72513	15.6011	0	49.6928	1.1928	0.0687633	3.92393	1.70116	0.987786	0.0165457	n/a
0.02463	MD11-3353	-50.567	68.385	Ai et al., 2021	-54.3	-54.3	-48.4	-48.3	-49.4	-49.6	-50.567	high latitude	6.21226e+07	3.0642e+06	863274	232365	4.85597e+07	441908	0.538865	0.0265796	0.00748823	0.00201558	0.421218	0.00383321	0.334122	-0.682928	-0.476094	0.802374	6.03514	-3.40687	4.42366	11.9068	0.00510381	56.1269	0.706324	0.0782491	3.71517	1.57668	1.2793	0.0177776	n/a
0.02582	MD11-3353	-50.567	68.385	Ai et al., 2021	-54.3	-54.3	-48.4	-48.3	-49.4	-49.6	-50.567	high latitude	1.62709e+06	95311.8	29340.3	7828	1.28048e+06	13636.9	0.532827	0.0312121	0.00960816	0.00256346	0.419324	0.00446571	0.347702	-0.654686	-0.458793	2.70868	7.21857	-2.2366	5.49707	12.9948	0	55.9604	0.83115	0.0928643	3.74812	1.58793	1.27068	0.0229135	n/a
0.027	MD11-3353	-50.567	68.385	Ai et al., 2021	-54.3	-54.3	-48.4	-48.3	-49.4	-49.6	-50.567	high latitude	2.78412e+07	1.44459e+06	421069	107341	2.39539e+07	200832	0.515874	0.026767	0.00780206	0.00198894	0.443846	0.00372124	0.335464	-0.670773	-0.474354	1.62284	6.15422	-2.61458	5.14763	12.6668	0.00728239	53.7526	0.71618	0.0755134	3.92273	1.56962	1.16228	0.0175783	n/a
0.02818	MD11-3353	-50.567	68.385	Ai et al., 2021	-54.3	-54.3	-48.4	-48.3	-49.4	-49.6	-50.567	high latitude	8567669	166336	55749	26754.4	4514013	39580.8	0.640808	0.0124409	0.00416968	0.00200106	0.33762	0.0029604	0.423286	-0.649681	-0.373366	3.04651	13.0618	3.95443	11.2555	19.6082	0.0291187	65.4936	0.459854	0.0518152	2.08373	1.79052	1.89802	0.0123502	n/a
0.02937	MD11-3353	-50.567	68.385	Ai et al., 2021	-54.3	-54.3	-48.4	-48.3	-49.4	-49.6	-50.567	high latitude	2.54008e+07	1.23481e+06	356843	95905.9	2.10566e+07	201434	0.525392	0.0255409	0.00738096	0.00198373	0.435536	0.00416649	0.346313	-0.674782	-0.460531	1.35222	7.09968	-2.36548	5.31517	12.8344	0.00674864	54.6755	0.786785	0.0735461	3.72076	1.61036	1.20631	0.0169468	n/a
0.03055	MD11-3353	-50.567	68.385	Ai et al., 2021	-54.3	-54.3	-48.4	-48.3	-49.4	-49.6	-50.567	high latitude	7.3308e+06	412968	117310	29856.2	5.43463e+06	65954.3	0.547421	0.030838	0.00876	0.00222949	0.405827	0.00492508	0.3404	-0.678958	-0.468011	1.07035	6.58807	-2.88355	4.91672	12.4749	0	57.4269	0.891666	0.0924203	3.92915	1.59877	1.3489	0.0215856	n/a
0.03173	MD11-3353	-50.567	68.385	Ai et al., 2021	-54.3	-54.3	-48.4	-48.3	-49.4	-49.6	-50.567	high latitude	1.64962e+07	1.00785e+06	304329	74991.1	1.4093e+07	146895	0.513528	0.0313744	0.00947378	0.00233447	0.438717	0.00457284	0.34302	-0.658787	-0.464681	2.43191	6.81583	-2.44969	5.30609	12.8696	0.00733942	53.9281	0.882616	0.088767	4.05821	1.58341	1.17052	0.0215943	n/a
0.03292	MD11-3353	-50.567	68.385	Ai et al., 2021	-54.3	-54.3	-48.4	-48.3	-49.4	-49.6	-50.567	high latitude	3.66914e+06	204896	62242	17438.9	3.01881e+06	37302.3	0.523428	0.0292298	0.00887924	0.00248778	0.430654	0.00532143	0.363438	-0.660116	-0.439569	2.34214	8.53345	-0.917466	6.68263	14.307	0	54.862	1.00642	0.0851851	3.56914	1.64939	1.21543	0.0206181	n/a
0.0341	MD11-3353	-50.567	68.385	Ai et al., 2021	-54.3	-54.3	-48.4	-48.3	-49.4	-49.6	-50.567	high latitude	1.48412e+06	93592.1	29192	7361.47	1.18198e+06	15560.6	0.527817	0.0332854	0.0103819	0.00261806	0.420364	0.00553403	0.357665	-0.649166	-0.446523	3.0813	8.05781	-1.49008	6.11961	13.7734	0.0276542	55.6663	1.0376	0.0980243	3.96551	1.62178	1.25562	0.0246975	n/a
0.03547	MD11-3353	-50.567	68.385	Ai et al., 2021	-54.3	-54.3	-48.4	-48.3	-49.4	-49.6	-50.567	high latitude	1.00988e+06	74199.3	22348.7	5499.23	844249	12089.2	0.51308	0.0376979	0.0113545	0.00279396	0.428931	0.00614208	0.349907	-0.659549	-0.456047	2.38042	7.40635	-2.03239	5.64795	13.1651	0	54.4664	1.18294	0.106478	4.06396	1.60993	1.19618	0.0264717	n/a
0.03685	MD11-3353	-50.567	68.385	Ai et al., 2021	-54.3	-54.3	-48.4	-48.3	-49.4	-49.6	-50.567	high latitude	1.12859e+07	727240	202292	48445.4	5.44145e+06	48680.5	0.635682	0.040962	0.0113941	0.0027287	0.306492	0.00274194	0.291643	-0.684351	-0.535148	0.70633	1.99586	-6.26599	1.87184	9.30485	0.00921059	67.4697	0.429487	0.1512	4.17566	1.43366	2.07406	0.037176	n/a
0.03822	MD11-3353	-50.567	68.385	Ai et al., 2021	-54.3	-54.3	-48.4	-48.3	-49.4	-49.6	-50.567	high latitude	726298	46395.2	14502.6	3490.38	579986	7005.81	0.52719	0.0336764	0.0105269	0.00253353	0.420988	0.00508523	0.350153	-0.64736	-0.455742	3.20321	7.42722	-2.08971	5.66168	13.2581	0	55.6003	0.955375	0.0988489	4.15502	1.5953	1.25227	0.0250051	n/a
0.03959	MD11-3353	-50.567	68.385	Ai et al., 2021	-54.3	-54.3	-48.4	-48.3	-49.4	-49.6	-50.567	high latitude	15625591	975109	299503	74016.9	13625850	136496	0.508371	0.0317247	0.0097442	0.00240811	0.443311	0.00444084	0.343416	-0.653491	-0.464179	2.78935	6.85015	-2.5991	5.16972	12.6608	0.015827	53.4182	0.865979	0.0892483	4.04642	1.57707	1.14676	0.0219805	n/a
0.04097	MD11-3353	-50.567	68.385	Ai et al., 2021	-54.3	-54.3	-48.4	-48.3	-49.4	-49.6	-50.567	high latitude	9.83623e+06	609524	172062	39044.8	6.42533e+06	68734.6	0.57351	0.0355388	0.0100323	0.00227654	0.374635	0.00400763	0.314653	-0.678462	-0.502168	1.10382	4.25173	-4.92699	3.01899	10.4545	0.0102316	60.4876	0.693941	0.112189	4.40679	1.51313	1.53085	0.0267788	n/a
0.04234	MD11-3353	-50.567	68.385	Ai et al., 2021	-54.3	-54.3	-48.4	-48.3	-49.4	-49.6	-50.567	high latitude	2.57187e+07	1.42716e+06	420686	116438	2.00372e+07	176597	0.53696	0.0297966	0.00878318	0.00243103	0.418342	0.00368704	0.333377	-0.669246	-0.477064	1.72587	5.96884	-2.96532	4.78883	12.3155	0.0022462	56.2084	0.681968	0.0885687	3.61295	1.55274	1.28355	0.0209952	n/a
0.04372	MD11-3353	-50.567	68.385	Ai et al., 2021	-54.3	-54.3	-48.4	-48.3	-49.4	-49.6	-50.567	high latitude	1.89814e+07	1.21618e+06	344412	82050.7	1.3499e+07	117329	0.554357	0.0355189	0.0100587	0.00239632	0.394242	0.00342664	0.308977	-0.678465	-0.510073	1.1036	3.71099	-5.26299	2.72349	10.1449	0.0015885	58.4396	0.614331	0.107651	4.19755	1.48893	1.40613	0.0255139	n/a
0.04509	MD11-3353	-50.567	68.385	Ai et al., 2021	-54.3	-54.3	-48.4	-48.3	-49.4	-49.6	-50.567	high latitude	1.07177e+07	660672	180438	41510.3	6.40013e+06	72017	0.593041	0.0365567	0.00998412	0.00229687	0.354136	0.00398489	0.307934	-0.689446	-0.511542	0.362405	3.61051	-5.76824	2.29572	9.76705	0.00474958	62.6114	0.667458	0.120007	4.34683	1.5023	1.67461	0.0281929	n/a
0.04646	MD11-3353	-50.567	68.385	Ai et al., 2021	-54.3	-54.3	-48.4	-48.3	-49.4	-49.6	-50.567	high latitude	5.6916e+06	339152	99496.2	23716.4	3.65464e+06	45803.8	0.577569	0.0344162	0.0100966	0.00240668	0.370864	0.00464805	0.332599	-0.667178	-0.478079	1.86551	5.89942	-3.27831	4.5325	11.9772	0.0028845	60.8972	0.798336	0.11107	4.19526	1.55954	1.55736	0.0272246	n/a
0.04784	MD11-3353	-50.567	68.385	Ai et al., 2021	-54.3	-54.3	-48.4	-48.3	-49.4	-49.6	-50.567	high latitude	4.68678e+06	308794	90277.9	22965.1	3.73642e+06	44244.6	0.527227	0.034737	0.0101556	0.0025834	0.42032	0.00497719	0.337752	-0.669768	-0.471402	1.69063	6.35614	-3.07671	4.7126	12.1752	0.00723045	55.6413	0.935202	0.10042	3.9311	1.57678	1.25435	0.0241616	n/a
0.04921	MD11-3353	-50.567	68.385	Ai et al., 2021	-54.3	-54.3	-48.4	-48.3	-49.4	-49.6	-50.567	high latitude	1.63652e+06	114680	31820.3	8546.86	1.20753e+06	16145.4	0.542748	0.0380334	0.0105531	0.00283454	0.400476	0.00535458	0.330111	-0.68776	-0.48134	0.476222	5.67633	-3.70774	4.11395	11.5849	0	57.5418	0.97693	0.112457	3.72304	1.56866	1.35526	0.0263515	n/a
0.05058	MD11-3353	-50.567	68.385	Ai et al., 2021	-54.3	-54.3	-48.4	-48.3	-49.4	-49.6	-50.567	high latitude	2.83065e+07	1.94602e+06	535530	131838	1.8164e+07	233537	0.573966	0.0394591	0.0108588	0.00267326	0.368307	0.00473538	0.316449	-0.68842	-0.499697	0.431656	4.42074	-5.16142	2.9063	10.3588	0.00980508	60.9129	0.818278	0.124383	4.06202	1.52682	1.55839	0.0294831	n/a
0.05196	MD11-3353	-50.567	68.385	Ai et al., 2021	-54.3	-54.3	-48.4	-48.3	-49.4	-49.6	-50.567	high latitude	7.66525e+06	534687	152046	33101.9	5.20724e+06	66365.7	0.561199	0.0391463	0.0111318	0.00242351	0.38124	0.00485886	0.319911	-0.675257	-0.494971	1.32017	4.74397	-4.18904	3.73856	11.2131	0.00509782	59.5475	0.858368	0.120104	4.59328	1.53084	1.47204	0.029199	n/a
0.05333	MD11-3353	-50.567	68.385	Ai et al., 2021	-54.3	-54.3	-48.4	-48.3	-49.4	-49.6	-50.567	high latitude	1.1829e+07	852550	259795	52510	8.76208e+06	102463	0.541165	0.0390033	0.0118854	0.00240228	0.400856	0.0046876	0.32728	-0.651641	-0.48508	2.91422	5.42052	-3.7124	4.12834	11.6143	0.00333991	57.4472	0.858766	0.116144	4.94753	1.53042	1.35002	0.0296499	n/a
0.05482	MD11-3353	-50.567	68.385	Ai et al., 2021	-54.3	-54.3	-48.4	-48.3	-49.4	-49.6	-50.567	high latitude	6.50576e+06	470996	137703	28351.4	4.70712e+06	67077.4	0.545922	0.039523	0.0115552	0.00237907	0.394992	0.00562872	0.331093	-0.665231	-0.48005	1.99694	5.76458	-3.67687	4.19066	11.6513	0.00891318	58.0204	1.02053	0.117727	4.85701	1.56188	1.38211	0.0292542	n/a
0.05631	MD11-3353	-50.567	68.385	Ai et al., 2021	-54.3	-54.3	-48.4	-48.3	-49.4	-49.6	-50.567	high latitude	1.31382e+07	946326	269634	62698.5	1.05125e+07	138119	0.524113	0.0377512	0.0107563	0.00250119	0.419369	0.00550988	0.332057	-0.675981	-0.478787	1.27131	5.85095	-3.4639	4.36416	11.8528	0.00477147	55.5509	1.04034	0.107186	4.30048	1.57129	1.24977	0.0256488	n/a
0.05781	MD11-3353	-50.567	68.385	Ai et al., 2021	-54.3	-54.3	-48.4	-48.3	-49.4	-49.6	-50.567	high latitude	4.777e+06	338032	98513.7	19272	3.07161e+06	42788.3	0.572286	0.0404964	0.011802	0.00230879	0.367981	0.00512606	0.322046	-0.665294	-0.492082	1.99264	4.94159	-4.04347	3.87658	11.3162	0.0075132	60.8642	0.887764	0.127672	5.11176	1.53233	1.55521	0.0320723	n/a
0.0593	MD11-3353	-50.567	68.385	Ai et al., 2021	-54.3	-54.3	-48.4	-48.3	-49.4	-49.6	-50.567	high latitude	2.8704e+07	1.89556e+06	552166	135815	2.53919e+07	318435	0.503598	0.0332566	0.00968749	0.00238282	0.445488	0.00558679	0.346804	-0.670145	-0.459916	1.66519	7.14176	-2.54555	5.26585	12.7072	0.00639258	53.0614	1.0972	0.091311	4.06556	1.61307	1.13044	0.0217458	n/a
0.06079	MD11-3353	-50.567	68.385	Ai et al., 2021	-54.3	-54.3	-48.4	-48.3	-49.4	-49.6	-50.567	high latitude	2.05886e+07	1.41468e+06	401097	90290.4	1.44684e+07	184454	0.554238	0.0380827	0.0107974	0.00243059	0.389486	0.00496544	0.323289	-0.676888	-0.490409	1.21004	5.056	-4.03541	3.87458	11.362	0.00479477	58.7288	0.88795	0.115108	4.4423	1.54295	1.423	0.0277222	n/a
0.06228	MD11-3353	-50.567	68.385	Ai et al., 2021	-54.3	-54.3	-48.4	-48.3	-49.4	-49.6	-50.567	high latitude	3.57311e+07	2.11476e+06	614613	151086	2.88234e+07	326174	0.52731	0.0312091	0.0090703	0.00222969	0.425367	0.00481359	0.340505	-0.67086	-0.467877	1.61695	6.59721	-1.7883	5.90315	13.4987	0.00456867	55.3503	0.904601	0.0899301	4.06797	1.59106	1.23966	0.0213234	n/a
0.06378	MD11-3353	-50.567	68.385	Ai et al., 2021	-54.3	-54.3	-48.4	-48.3	-49.4	-49.6	-50.567	high latitude	1.36405e+07	730242	208851	52712.8	9.70694e+06	105890	0.558005	0.0298727	0.00854365	0.00215637	0.397091	0.00433172	0.33475	-0.676591	-0.47528	1.23014	6.09086	-2.63228	5.12553	12.643	0.0048246	58.424	0.770308	0.0917944	3.96205	1.5757	1.40523	0.0215156	n/a
0.06527	MD11-3353	-50.567	68.385	Ai et al., 2021	-54.3	-54.3	-48.4	-48.3	-49.4	-49.6	-50.567	high latitude	2.30154e+07	1.32714e+06	366563	97799.1	1.70274e+07	193306	0.547626	0.0315777	0.00872195	0.00232702	0.405148	0.00459949	0.331352	-0.689068	-0.479711	0.387927	5.78777	-3.00702	4.80714	12.3157	0.00499044	57.477	0.832901	0.0942288	3.74812	1.57541	1.35167	0.0215278	n/a
0.06676	MD11-3353	-50.567	68.385	Ai et al., 2021	-54.3	-54.3	-48.4	-48.3	-49.4	-49.6	-50.567	high latitude	2.2518e+06	114096	32003.1	8387.98	1.53857e+06	19232	0.568049	0.0287823	0.00807325	0.00211599	0.388128	0.00485155	0.343216	-0.683699	-0.464432	0.750293	6.83283	-2.63229	5.13652	12.6152	0	59.4084	0.84684	0.0902222	3.81535	1.61292	1.46356	0.0208005	n/a
0.06765	MD11-3353	-50.567	68.385	Ai et al., 2021	-54.3	-54.3	-48.4	-48.3	-49.4	-49.6	-50.567	high latitude	1.15921e+07	652223	185501	51551	9.89987e+06	108988	0.515428	0.0290003	0.00824808	0.00229215	0.440185	0.00484603	0.346642	-0.68069	-0.460119	0.953437	7.12789	-2.21373	5.51302	13.0911	0.00403501	53.9369	0.931438	0.0815989	3.5984	1.61664	1.17093	0.0187377	n/a
0.06854	MD11-3353	-50.567	68.385	Ai et al., 2021	-54.3	-54.3	-48.4	-48.3	-49.4	-49.6	-50.567	high latitude	2.43574e+07	1.74167e+06	519880	104726	1.67134e+07	227979	0.557824	0.0398871	0.0119061	0.0023984	0.382764	0.00522109	0.328643	-0.658162	-0.483275	2.47405	5.54399	-3.90738	4.02125	11.4756	0.005361	59.3059	0.927296	0.122557	4.9642	1.54477	1.45736	0.0311057	n/a
0.06942	MD11-3353	-50.567	68.385	Ai et al., 2021	-54.3	-54.3	-48.4	-48.3	-49.4	-49.6	-50.567	high latitude	1.72369e+07	1.19921e+06	352969	74852.9	1.22967e+07	159584	0.550345	0.0382886	0.0112697	0.00238992	0.392611	0.00509524	0.328782	-0.663659	-0.483092	2.10303	5.5565	-3.84866	4.10114	11.5222	0	58.3638	0.917334	0.115529	4.7155	1.54932	1.40176	0.0287044	n/a
0.07031	MD11-3353	-50.567	68.385	Ai et al., 2021	-54.3	-54.3	-48.4	-48.3	-49.4	-49.6	-50.567	high latitude	2.12261e+06	153645	44504.1	9406.03	1.3543e+06	21457.3	0.572762	0.0414595	0.0120089	0.00253811	0.365442	0.00579	0.329097	-0.668735	-0.482676	1.76042	5.58494	-3.93963	4.02495	11.4956	0	61.0488	1.00078	0.13109	4.73144	1.55756	1.56731	0.0328614	n/a
0.0712	MD11-3353	-50.567	68.385	Ai et al., 2021	-54.3	-54.3	-48.4	-48.3	-49.4	-49.6	-50.567	high latitude	1.2358e+06	88073.8	26848	6657.54	1.01274e+06	18110.7	0.517455	0.0368783	0.0112418	0.00278764	0.424054	0.00758332	0.369505	-0.655948	-0.432379	2.62349	9.02526	0.103724	7.68104	15.4549	0.0264406	54.9601	1.44434	0.105498	4.03272	1.67646	1.22025	0.0265102	n/a
0.07209	MD11-3353	-50.567	68.385	Ai et al., 2021	-54.3	-54.3	-48.4	-48.3	-49.4	-49.6	-50.567	high latitude	4.16152e+07	2.97918e+06	904855	179969	2.74617e+07	338619	0.566351	0.0405443	0.0123144	0.00244924	0.373733	0.00460835	0.323317	-0.652375	-0.490372	2.86466	5.05859	-4.25754	3.6476	11.1109	0.0200978	60.2447	0.807124	0.127541	5.02784	1.51802	1.51539	0.0329497	n/a
0.07297	MD11-3353	-50.567	68.385	Ai et al., 2021	-54.3	-54.3	-48.4	-48.3	-49.4	-49.6	-50.567	high latitude	4.70496e+06	324618	95529.3	20745.4	3.46499e+06	44779.1	0.543573	0.0375037	0.0110367	0.00239675	0.400317	0.00517342	0.331611	-0.664196	-0.479372	2.06677	5.81098	-3.51746	4.35949	11.8657	0.00440764	57.5886	0.94277	0.1116	4.60485	1.55873	1.35786	0.0275699	n/a
0.07386	MD11-3353	-50.567	68.385	Ai et al., 2021	-54.3	-54.3	-48.4	-48.3	-49.4	-49.6	-50.567	high latitude	3.21415e+06	271105	82240.2	15997.8	2.39141e+06	41216.2	0.534257	0.0450631	0.01367	0.00265916	0.3975	0.00685097	0.339669	-0.652345	-0.468944	2.86669	6.52423	-2.96927	4.84106	12.3374	0.0153636	57.3386	1.2661	0.131816	5.14072	1.57942	1.34404	0.0343899	n/a
0.07475	MD11-3353	-50.567	68.385	Ai et al., 2021	-54.3	-54.3	-48.4	-48.3	-49.4	-49.6	-50.567	high latitude	1.87185e+06	162328	51655	10618.2	1.59369e+06	28758.5	0.503333	0.0436496	0.0138899	0.00285521	0.428539	0.00773305	0.359298	-0.6383	-0.444546	3.81472	8.19309	-0.694051	6.84931	14.544	0.0142281	54.0131	1.51312	0.1216	4.86474	1.62822	1.17453	0.0324121	n/a
0.07564	MD11-3353	-50.567	68.385	Ai et al., 2021	-54.3	-54.3	-48.4	-48.3	-49.4	-49.6	-50.567	high latitude	4.83647e+06	358114	110025	21020.6	3.29795e+06	47478.5	0.557771	0.0412999	0.0126887	0.00242423	0.38034	0.00547552	0.332671	-0.64796	-0.477985	3.16269	5.90582	-3.74291	4.14178	11.6161	0.00994035	59.4568	0.972135	0.127565	5.23413	1.54879	1.46651	0.0333615	n/a
0.07653	MD11-3353	-50.567	68.385	Ai et al., 2021	-54.3	-54.3	-48.4	-48.3	-49.4	-49.6	-50.567	high latitude	6.00862e+06	483627	149004	31524.6	5.07618e+06	64835.4	0.508611	0.0409375	0.0126127	0.00266845	0.429683	0.00548811	0.33658	-0.649073	-0.472912	3.08758	6.25282	-3.59395	4.28937	11.7374	0.00579885	54.2059	1.06752	0.114408	4.72659	1.5577	1.18369	0.0293535	n/a
0.0783	MD11-3353	-50.567	68.385	Ai et al., 2021	-54.3	-54.3	-48.4	-48.3	-49.4	-49.6	-50.567	high latitude	3.94888e+06	329924	103836	20913.6	3.41439e+06	60083.6	0.501253	0.0418791	0.0131804	0.00265467	0.433406	0.00762673	0.359068	-0.641353	-0.444823	3.60865	8.17408	-0.551059	7.05917	14.7776	0.00616204	53.6295	1.49873	0.115718	4.96498	1.63314	1.15654	0.0304112	n/a
0.08008	MD11-3353	-50.567	68.385	Ai et al., 2021	-54.3	-54.3	-48.4	-48.3	-49.4	-49.6	-50.567	high latitude	7.35926e+06	596197	190788	36475.1	5.8084e+06	79585.8	0.52302	0.0423715	0.0135593	0.00259227	0.412801	0.00565614	0.339794	-0.63509	-0.468785	4.03139	6.53513	-2.90234	4.88423	12.376	0.00431472	55.8889	1.06987	0.122695	5.23065	1.55645	1.267	0.032847	n/a
0.08096	MD11-3353	-50.567	68.385	Ai et al., 2021	-54.3	-54.3	-48.4	-48.3	-49.4	-49.6	-50.567	high latitude	1.80657e+07	1.54768e+06	481121	86818	1.32495e+07	182991	0.537449	0.0460429	0.0143132	0.0025828	0.394168	0.00544392	0.326689	-0.643183	-0.485866	3.48514	5.36679	-3.87137	3.97191	11.4292	0.00277435	57.6899	1.00276	0.136069	5.54172	1.52368	1.3635	0.0363124	n/a
0.08185	MD11-3353	-50.567	68.385	Ai et al., 2021	-54.3	-54.3	-48.4	-48.3	-49.4	-49.6	-50.567	high latitude	6.74532e+06	568748	186347	33695.3	5.15079e+06	79665.8	0.528441	0.0445568	0.0145987	0.00263975	0.403523	0.00624117	0.345104	-0.62664	-0.46205	4.60182	6.99581	-2.24204	5.51547	13.0529	0.0035981	56.7019	1.16727	0.131044	5.53034	1.56737	1.30957	0.0361782	n/a
0.08274	MD11-3353	-50.567	68.385	Ai et al., 2021	-54.3	-54.3	-48.4	-48.3	-49.4	-49.6	-50.567	high latitude	1.6322e+07	1.70014e+06	558573	75616.8	1.20588e+07	188021	0.528167	0.0550151	0.0180749	0.0024469	0.390212	0.00608418	0.32597	-0.621082	-0.486823	4.97694	5.30134	-3.83788	4.00729	11.4893	0.00363958	57.5108	1.13882	0.160093	7.38689	1.50503	1.35354	0.0463209	n/a
0.08337	MD11-3353	-50.567	68.385	Ai et al., 2021	-54.3	-54.3	-48.4	-48.3	-49.4	-49.6	-50.567	high latitude	7.8045e+06	706000	247105	43657.1	7356006	108139	0.479822	0.043405	0.0151921	0.00268405	0.452249	0.00664842	0.361029	-0.60571	-0.442458	6.01459	8.33588	-1.13699	6.5256	14.1364	0.010616	51.4791	1.36667	0.117808	5.66014	1.59629	1.06097	0.0335923	n/a
0.08401	MD11-3353	-50.567	68.385	Ai et al., 2021	-54.3	-54.3	-48.4	-48.3	-49.4	-49.6	-50.567	high latitude	5.51284e+06	465335	157209	25674.5	3.98577e+06	63302.6	0.539938	0.0455759	0.0153974	0.00251461	0.390374	0.00619999	0.346	-0.615244	-0.460924	5.37102	7.07277	-2.54281	5.24471	12.7548	0.00750968	58.0384	1.13524	0.137999	6.12316	1.56002	1.38313	0.0394426	n/a
0.08464	MD11-3353	-50.567	68.385	Ai et al., 2021	-54.3	-54.3	-48.4	-48.3	-49.4	-49.6	-50.567	high latitude	6.6467e+06	509503	161758	28300.4	4.99674e+06	71973.9	0.535377	0.0410393	0.0130292	0.00227954	0.402477	0.00579734	0.339624	-0.63596	-0.469001	3.97267	6.52032	-2.49567	5.26001	12.7975	0.00611419	57.0853	1.07125	0.121277	5.71574	1.56288	1.33021	0.0323726	n/a
0.08528	MD11-3353	-50.567	68.385	Ai et al., 2021	-54.3	-54.3	-48.4	-48.3	-49.4	-49.6	-50.567	high latitude	1.21865e+06	91900.6	29955.9	6490.3	858215	15901	0.548667	0.0413759	0.0134869	0.00292209	0.386389	0.007159	0.362898	-0.631903	-0.440216	4.24658	8.48923	-1.19578	6.44624	14.0879	0.0303211	58.6775	1.28799	0.128032	4.61549	1.62836	1.41999	0.0349049	n/a
0.08591	MD11-3353	-50.567	68.385	Ai et al., 2021	-54.3	-54.3	-48.4	-48.3	-49.4	-49.6	-50.567	high latitude	1.21991e+07	564266	164733	41935.3	8.61388e+06	92666.7	0.562777	0.0260312	0.00759961	0.00193459	0.397383	0.00427498	0.346613	-0.670236	-0.460155	1.65907	7.12538	-1.24093	6.42775	14.1096	0.0367528	58.6129	0.753895	0.0813438	3.92827	1.60978	1.41621	0.0191242	n/a
0.08655	MD11-3353	-50.567	68.385	Ai et al., 2021	-54.3	-54.3	-48.4	-48.3	-49.4	-49.6	-50.567	high latitude	4.20168e+06	294644	88475.1	17682.6	2.96747e+06	42328.4	0.551961	0.0387065	0.0116227	0.0023229	0.389827	0.00556054	0.335084	-0.656109	-0.474846	2.61264	6.12053	-3.38371	4.49701	12.0015	0.00897883	58.6078	0.997369	0.117517	5.00352	1.56603	1.41591	0.029815	n/a
0.08718	MD11-3353	-50.567	68.385	Ai et al., 2021	-54.3	-54.3	-48.4	-48.3	-49.4	-49.6	-50.567	high latitude	2.42723e+07	1.52392e+06	444756	105276	1.91717e+07	244926	0.530392	0.0333002	0.0097187	0.00230047	0.418936	0.00535206	0.342821	-0.668676	-0.464933	1.76438	6.79861	-2.36413	5.364	12.8977	0.00701632	55.8703	0.998996	0.0965048	4.22465	1.59947	1.26605	0.0231985	n/a
0.08969	MD11-3353	-50.567	68.385	Ai et al., 2021	-54.3	-54.3	-48.4	-48.3	-49.4	-49.6	-50.567	high latitude	7.43815e+06	513482	149694	31396.9	5.08717e+06	82566	0.559156	0.0386005	0.0112531	0.00236023	0.382423	0.00620682	0.339266	-0.666514	-0.46946	1.91031	6.48895	-3.47057	4.35198	11.8693	0.00560894	59.3849	1.09785	0.118441	4.76779	1.59215	1.46214	0.0294257	n/a
0.0922	MD11-3353	-50.567	68.385	Ai et al., 2021	-54.3	-54.3	-48.4	-48.3	-49.4	-49.6	-50.567	high latitude	1.55488e+07	1.07551e+06	353576	74047	1.22202e+07	125134	0.52892	0.0365854	0.0120276	0.00251885	0.415692	0.00425668	0.339476	-0.628514	-0.469191	4.47531	6.50737	-3.39719	4.42834	11.886	0.00305706	55.9934	0.798363	0.108542	4.77502	1.53866	1.27238	0.0289338	n/a
0.09471	MD11-3353	-50.567	68.385	Ai et al., 2021	-54.3	-54.3	-48.4	-48.3	-49.4	-49.6	-50.567	high latitude	3.15626e+07	2.37334e+06	675103	141589	2.10575e+07	278472	0.562728	0.0423142	0.0120364	0.00252438	0.375432	0.00496487	0.315745	-0.674425	-0.500663	1.37629	4.35462	-4.8655	3.05111	10.5114	0.00288672	59.9821	0.874569	0.130068	4.76805	1.51714	1.49888	0.0320601	n/a
0.0975	MD11-3353	-50.567	68.385	Ai et al., 2021	-54.3	-54.3	-48.4	-48.3	-49.4	-49.6	-50.567	high latitude	4.17801e+06	268427	81956.6	17710.2	3.04058e+06	41362.6	0.547717	0.0351894	0.0107441	0.00232172	0.398605	0.00542243	0.344431	-0.652374	-0.462898	2.86474	6.93779	-2.185	5.55163	13.123	0.00549605	57.8785	0.9803	0.106693	4.62765	1.58972	1.37408	0.0269543	n/a
0.10037	MD11-3353	-50.567	68.385	Ai et al., 2021	-54.3	-54.3	-48.4	-48.3	-49.4	-49.6	-50.567	high latitude	4.16959e+06	268149	79983.6	18363.9	2.87549e+06	53126.7	0.558574	0.0359223	0.0107149	0.0024601	0.385212	0.00711706	0.360977	-0.661069	-0.442521	2.27784	8.33157	-2.21044	5.51442	13.0845	0.0068159	59.1844	1.25812	0.111224	4.35548	1.65795	1.45004	0.0278156	n/a
0.10323	MD11-3353	-50.567	68.385	Ai et al., 2021	-54.3	-54.3	-48.4	-48.3	-49.4	-49.6	-50.567	high latitude	7.43192e+06	513952	151028	35571.3	5.91743e+06	66297.8	0.526482	0.0364087	0.0106989	0.0025199	0.419194	0.00469658	0.329787	-0.666384	-0.481767	1.9191	5.64716	-3.60702	4.26467	11.761	0.00293639	55.6725	0.884181	0.104806	4.24576	1.54908	1.25594	0.0255225	n/a
0.10463	MD11-3353	-50.567	68.385	Ai et al., 2021	-54.3	-54.3	-48.4	-48.3	-49.4	-49.6	-50.567	high latitude	3216411	240099	77144.6	16942.6	2633787	43882.4	0.516422	0.0385499	0.0123862	0.00272028	0.422876	0.00704568	0.364933	-0.636683	-0.437787	3.92388	8.65534	-0.876689	6.80378	14.4604	0.0131359	54.9795	1.34596	0.110957	4.55329	1.64189	1.22121	0.0292904	n/a
0.10603	MD11-3353	-50.567	68.385	Ai et al., 2021	-54.3	-54.3	-48.4	-48.3	-49.4	-49.6	-50.567	high latitude	3.483e+07	2.5483e+06	718422	164368	2.87425e+07	301166	0.517497	0.0378622	0.0106742	0.00244215	0.42705	0.00447466	0.317222	-0.679053	-0.498636	1.06392	4.49328	-3.22144	4.61805	12.0717	0.00266576	54.7879	0.85726	0.105654	4.3708	1.52265	1.2118	0.0249951	n/a
0.10743	MD11-3353	-50.567	68.385	Ai et al., 2021	-54.3	-54.3	-48.4	-48.3	-49.4	-49.6	-50.567	high latitude	2.48576e+07	1.64208e+06	475867	115125	2.0086e+07	295938	0.52362	0.03459	0.010024	0.00242508	0.423107	0.00623386	0.350702	-0.671417	-0.455061	1.57934	7.47379	-1.59672	6.01324	13.6888	0.00484696	55.3084	1.17652	0.0987428	4.13349	1.63026	1.23756	0.0236914	n/a
0.10883	MD11-3353	-50.567	68.385	Ai et al., 2021	-54.3	-54.3	-48.4	-48.3	-49.4	-49.6	-50.567	high latitude	1.80833e+07	1.11794e+06	323821	78785.3	1.45834e+07	162694	0.526443	0.0325457	0.00942714	0.00229361	0.424554	0.00473638	0.33584	-0.671695	-0.473867	1.56061	6.1875	-3.39013	4.48443	11.9309	0.00414509	55.357	0.891672	0.0934765	4.11017	1.57596	1.23999	0.0222048	n/a
0.11055	MD11-3353	-50.567	68.385	Ai et al., 2021	-54.3	-54.3	-48.4	-48.3	-49.4	-49.6	-50.567	high latitude	5.73514e+07	4.00716e+06	1.25508e+06	276425	4.51248e+07	635094	0.527854	0.0368814	0.0115516	0.00254418	0.415323	0.00584533	0.350937	-0.644734	-0.454771	3.38046	7.49366	-1.70469	6.00137	13.601	0.00421487	55.9655	1.09525	0.107969	4.54039	1.60145	1.27095	0.0278135	n/a
0.11227	MD11-3353	-50.567	68.385	Ai et al., 2021	-54.3	-54.3	-48.4	-48.3	-49.4	-49.6	-50.567	high latitude	493050	44841.1	15248.5	3544.53	400940	7301.62	0.510972	0.046471	0.0158028	0.00367337	0.415514	0.00756703	0.367863	-0.620463	-0.434314	5.01874	8.89295	-1.4514	6.2012	13.8148	0.0864042	55.1516	1.4593	0.134853	4.30198	1.6237	1.22973	0.0380318	n/a
0.11399	MD11-3353	-50.567	68.385	Ai et al., 2021	-54.3	-54.3	-48.4	-48.3	-49.4	-49.6	-50.567	high latitude	647313	63648.4	22136.4	4445.9	656269	16525.4	0.458977	0.0451299	0.0156958	0.00315237	0.465327	0.0117173	0.403796	-0.610247	-0.393838	5.70831	11.6615	2.33786	9.74963	17.7774	0.0455616	49.6565	2.48937	0.118254	4.97906	1.75503	0.986353	0.0337307	n/a
0.11571	MD11-3353	-50.567	68.385	Ai et al., 2021	-54.3	-54.3	-48.4	-48.3	-49.4	-49.6	-50.567	high latitude	1.40912e+07	1.52355e+06	547391	78354.1	1.18985e+07	187710	0.497453	0.0537849	0.0193242	0.00276609	0.420045	0.00662662	0.348076	-0.593998	-0.458326	6.80515	7.25053	-2.16201	5.55463	13.1472	0.00348591	54.2184	1.3146	0.150981	6.98612	1.54225	1.18428	0.0460051	n/a
0.12111	MD11-3353	-50.567	68.385	Ai et al., 2021	-54.3	-54.3	-48.4	-48.3	-49.4	-49.6	-50.567	high latitude	4.42244e+07	5.90979e+06	2.38042e+06	292979	4.34858e+07	821460	0.455382	0.0608536	0.0245114	0.00301683	0.447777	0.00845865	0.37161	-0.556995	-0.429913	9.30283	9.19395	-0.266174	7.29385	15.0742	0.00230219	50.421	1.82361	0.162282	8.1249	1.57745	1.01698	0.0547402	n/a
0.12651	MD11-3353	-50.567	68.385	Ai et al., 2021	-54.3	-54.3	-48.4	-48.3	-49.4	-49.6	-50.567	high latitude	4.95249e+07	6.76249e+06	2.85088e+06	310599	4.69623e+07	849273	0.461726	0.0630474	0.0265791	0.00289575	0.437834	0.00791787	0.372289	-0.541706	-0.42912	10.3349	9.24818	-0.243035	7.25975	14.9751	0.00274059	51.3279	1.68593	0.171887	9.17865	1.55878	1.05457	0.0607058	n/a
0.12861	MD11-3353	-50.567	68.385	Ai et al., 2021	-54.3	-54.3	-48.4	-48.3	-49.4	-49.6	-50.567	high latitude	5.01643e+07	7.88762e+06	3.60159e+06	218805	5.26735e+07	1.21173e+06	0.433357	0.0681391	0.0311132	0.0018902	0.455033	0.0104678	0.389491	-0.511989	-0.409502	12.3408	10.5901	1.17321	8.64377	16.5416	0.00295634	48.78	2.35855	0.178494	16.4603	1.59401	0.952364	0.0683758	n/a
0.13065	MD11-3353	-50.567	68.385	Ai et al., 2021	-54.3	-54.3	-48.4	-48.3	-49.4	-49.6	-50.567	high latitude	3.56582e+06	449424	203983	23455.3	3.3354e+06	80713.8	0.465585	0.0586807	0.0266339	0.00306253	0.435499	0.0105387	0.406761	-0.520906	-0.390661	11.7389	11.8788	2.72099	10.1125	18.298	0.00771272	51.6695	2.21344	0.165372	8.69669	1.65081	1.06909	0.0611571	n/a
0.13297	MD11-3353	-50.567	68.385	Ai et al., 2021	-54.3	-54.3	-48.4	-48.3	-49.4	-49.6	-50.567	high latitude	9.48034e+06	746997	243660	47882	8.50694e+06	101153	0.495653	0.0390546	0.0127391	0.00250337	0.444762	0.00528852	0.344563	-0.629639	-0.462732	4.3994	6.94915	-1.44439	6.1695	13.8314	0.00473915	52.7058	1.05572	0.107658	5.08876	1.56409	1.11442	0.0286425	n/a
0.13595	MD11-3353	-50.567	68.385	Ai et al., 2021	-54.3	-54.3	-48.4	-48.3	-49.4	-49.6	-50.567	high latitude	1.89869e+07	1.26791e+06	369536	77188.9	1.30608e+07	161926	0.559684	0.0373746	0.010893	0.00227533	0.385	0.00477315	0.324344	-0.666514	-0.488993	1.91034	5.15285	-4.83059	3.14034	10.5712	0.00172125	59.2456	0.845618	0.114788	4.78743	1.53806	1.45372	0.0282935	n/a
0.13893	MD11-3353	-50.567	68.385	Ai et al., 2021	-54.3	-54.3	-48.4	-48.3	-49.4	-49.6	-50.567	high latitude	2.82899e+07	1.32834e+06	378600	116409	2.31855e+07	276316	0.528042	0.0247939	0.0070667	0.00217281	0.432767	0.00515754	0.367357	-0.682689	-0.434912	0.81852	8.85202	-1.27144	6.42347	14.0345	0.0105361	54.9581	0.96728	0.0721111	3.25233	1.686	1.22015	0.0163291	n/a
0.14191	MD11-3353	-50.567	68.385	Ai et al., 2021	-54.3	-54.3	-48.4	-48.3	-49.4	-49.6	-50.567	high latitude	4.08967e+07	1.96148e+06	561326	163492	2.83265e+07	309719	0.566286	0.0271601	0.00777253	0.00226383	0.392229	0.0042886	0.345304	-0.679939	-0.461798	1.00415	7.01302	-2.63035	5.13649	12.6721	0	59.0795	0.751628	0.0857626	3.43336	1.60663	1.44376	0.0198163	n/a
0.14786	MD11-3353	-50.567	68.385	Ai et al., 2021	-54.3	-54.3	-48.4	-48.3	-49.4	-49.6	-50.567	high latitude	3.39832e+07	1.76852e+06	497956	125594	2.44506e+07	289945	0.556046	0.0289372	0.00814774	0.00205502	0.400069	0.0047442	0.3406	-0.681583	-0.467755	0.893157	6.60558	-2.81781	4.91004	12.4397	0	58.1568	0.845984	0.0881622	3.9648	1.60364	1.38987	0.0203658	n/a
0.00165	MD12-3394	-48.4	64.6	Ai et al., 2021	-52.2	-50	-46.6	-46.5	-47.5	-47.6	-48.4	transition	2299016	274795	117578	16565	1881259	44068	0.496196	0.0593089	0.0253768	0.00357522	0.406032	0.00951119	0.393397	-0.541331	-0.405169	10.3601	10.8864	1.20089	8.59558	16.5086	0.0523078	54.9968	1.88077	0.175189	7.09798	1.62452	1.22206	0.0624996	n/a
0.00277	MD12-3394	-48.4	64.6	Ai et al., 2021	-52.2	-50	-46.6	-46.5	-47.5	-47.6	-48.4	transition	767400	107312	45162	4988	644136	19444	0.483115	0.067558	0.0284316	0.00314018	0.405514	0.0122409	0.393395	-0.542403	-0.405171	10.2878	10.8863	1.23845	8.63534	16.4668	0.0646816	54.3663	2.47114	0.191783	9.05413	1.64141	1.19136	0.0701125	n/a
0.00322	MD12-3394	-48.4	64.6	Ai et al., 2021	-52.2	-50	-46.6	-46.5	-47.5	-47.6	-48.4	transition	493634	63507	29055	4027	401739	11497	0.491932	0.0632881	0.0289548	0.00401312	0.400354	0.0114574	0.41244	-0.521707	-0.384639	11.6848	12.2907	2.79348	10.1387	18.197	0.0986923	55.1317	2.27604	0.189455	7.21505	1.66244	1.22874	0.0723231	n/a
0.00367	MD12-3394	-48.4	64.6	Ai et al., 2021	-52.2	-50	-46.6	-46.5	-47.5	-47.6	-48.4	transition	656255	94160	43067	5960	516313	16228	0.49269	0.0706916	0.032333	0.00447453	0.387627	0.0121833	0.40934	-0.521759	-0.387915	11.6813	12.0666	2.8534	10.1274	18.2512	0.0818278	55.9673	2.41315	0.2119	7.22601	1.65032	1.27104	0.0834126	n/a
0.00412	MD12-3394	-48.4	64.6	Ai et al., 2021	-52.2	-50	-46.6	-46.5	-47.5	-47.6	-48.4	transition	249486	33640	15785	2263	212630	6365	0.479625	0.0646713	0.0303459	0.00435051	0.408771	0.0122364	0.42053	-0.515145	-0.376204	12.1277	12.8677	3.68035	10.8837	19.1765	0.116589	53.9877	2.48778	0.190954	6.97525	1.67879	1.17333	0.0742369	n/a
0.00457	MD12-3394	-48.4	64.6	Ai et al., 2021	-52.2	-50	-46.6	-46.5	-47.5	-47.6	-48.4	transition	147529	19608	9429	1502	117793	3689	0.492502	0.0654582	0.0314772	0.00501419	0.393233	0.0123151	0.427136	-0.510389	-0.369434	12.4487	13.3307	4.45288	11.6578	20.069	0.149159	55.6038	2.43952	0.200887	6.27763	1.68657	1.25244	0.0800472	n/a
0.00502	MD12-3394	-48.4	64.6	Ai et al., 2021	-52.2	-50	-46.6	-46.5	-47.5	-47.6	-48.4	transition	225618	31474	15025	1908	163453	5511	0.509308	0.0710492	0.0339173	0.0043071	0.368978	0.0124405	0.416262	-0.508094	-0.380634	12.6037	12.5647	3.61903	10.9046	19.2074	0.111538	57.9889	2.38438	0.222693	7.87474	1.65607	1.38032	0.0919224	n/a
0.00548	MD12-3394	-48.4	64.6	Ai et al., 2021	-52.2	-50	-46.6	-46.5	-47.5	-47.6	-48.4	transition	130696	16894	7485	992	84012	3024	0.537616	0.0694932	0.0307894	0.00408057	0.345582	0.0124392	0.405036	-0.530146	-0.392506	11.1152	11.7526	2.8341	10.1131	18.316	0.230786	60.8715	2.26144	0.225707	7.54536	1.65297	1.55568	0.0890944	n/a
0.00595	MD12-3394	-48.4	64.6	Ai et al., 2021	-52.2	-50	-46.6	-46.5	-47.5	-47.6	-48.4	transition	47433	6055	2882	522	33640	1157	0.517325	0.0660385	0.0314323	0.00569316	0.366892	0.0126187	0.429635	-0.516151	-0.366901	12.0598	13.504	4.43668	11.6385	20.0486	0.170223	58.5065	2.38115	0.213734	5.52107	1.69678	1.41002	0.0856718	n/a
0.00641	MD12-3394	-48.4	64.6	Ai et al., 2021	-52.2	-50	-46.6	-46.5	-47.5	-47.6	-48.4	transition	38586	4326	1928	245	25329	710	0.542517	0.0608234	0.0271076	0.00344469	0.356125	0.00998257	0.399917	-0.52774	-0.39803	11.2776	11.3747	1.99225	9.41871	17.3472	0.255424	60.3708	1.8068	0.199736	7.86939	1.63088	1.52339	0.0761183	n/a
0.00688	MD12-3394	-48.4	64.6	Ai et al., 2021	-52.2	-50	-46.6	-46.5	-47.5	-47.6	-48.4	transition	109224	16117	7348	1367	86993	2404	0.488801	0.072127	0.0328839	0.00611762	0.389312	0.0107584	0.408246	-0.528843	-0.389078	11.2031	11.9871	2.864	10.1417	18.2154	0.199682	55.6649	2.15358	0.217388	5.37527	1.63497	1.25555	0.0844666	n/a
0.00734	MD12-3394	-48.4	64.6	Ai et al., 2021	-52.2	-50	-46.6	-46.5	-47.5	-47.6	-48.4	transition	277121	46088	24877	4122	200941	5760	0.495825	0.0824607	0.0445099	0.00737508	0.359524	0.0103058	0.429936	-0.479767	-0.366597	14.5157	13.5248	4.44866	11.68	20.0227	0.206585	57.9676	2.03619	0.266466	6.03518	1.62341	1.37912	0.123803	n/a
0.00778	MD12-3394	-48.4	64.6	Ai et al., 2021	-52.2	-50	-46.6	-46.5	-47.5	-47.6	-48.4	transition	10045	1425	655	141	8923	455	0.464101	0.0658381	0.0302624	0.00651451	0.412262	0.021022	0.467489	-0.530307	-0.330229	11.1043	16.0124	7.49573	14.6543	23.8857	0.333756	52.9576	4.33333	0.191482	4.64539	1.86024	1.12574	0.0734058	n/a
0.00803	MD12-3394	-48.4	64.6	Ai et al., 2021	-52.2	-50	-46.6	-46.5	-47.5	-47.6	-48.4	transition	38405	4569	1791	299	24166	844	0.548063	0.0652025	0.0255587	0.00426692	0.344864	0.0120444	0.391044	-0.570313	-0.407775	8.40384	10.7082	1.19175	8.65104	16.4318	0.316456	61.3783	2.15037	0.210269	5.98997	1.65587	1.58922	0.0741124	n/a
0.00827	MD12-3394	-48.4	64.6	Ai et al., 2021	-52.2	-50	-46.6	-46.5	-47.5	-47.6	-48.4	transition	143855	17848	8929	1382	93690	3822	0.533733	0.06622	0.0331285	0.00512752	0.34761	0.0141805	0.441919	-0.498814	-0.354658	13.23	14.3414	5.19483	12.3917	20.962	0.269348	60.5591	2.58808	0.224069	6.46093	1.72415	1.53544	0.0953037	n/a
0.00852	MD12-3394	-48.4	64.6	Ai et al., 2021	-52.2	-50	-46.6	-46.5	-47.5	-47.6	-48.4	transition	197374	26371	12804	1730	145928	4623	0.50761	0.0678214	0.0329296	0.00444925	0.3753	0.0118895	0.420774	-0.504431	-0.375951	12.8509	12.8849	3.61095	10.8695	19.2232	0.26535	57.4928	2.28865	0.213652	7.40116	1.66186	1.35254	0.0877419	n/a
0.00876	MD12-3394	-48.4	64.6	Ai et al., 2021	-52.2	-50	-46.6	-46.5	-47.5	-47.6	-48.4	transition	245273	29257	14276	2197	178701	5276	0.516386	0.0615963	0.030056	0.00462546	0.376228	0.0111078	0.426401	-0.505595	-0.370182	12.7724	13.2796	4.45339	11.6371	20.003	0.281292	57.851	2.10578	0.19908	6.49795	1.67635	1.37253	0.0798876	n/a
0.00901	MD12-3394	-48.4	64.6	Ai et al., 2021	-52.2	-50	-46.6	-46.5	-47.5	-47.6	-48.4	transition	175022	20291	8592	1028	149235	6209	0.485664	0.0563049	0.0238417	0.00285257	0.414108	0.0172292	0.438234	-0.541737	-0.358294	10.3328	14.0927	5.21413	12.4212	20.986	0.201768	53.9763	3.42601	0.161371	8.35798	1.81049	1.17279	0.0575736	n/a
0.00929	MD12-3394	-48.4	64.6	Ai et al., 2021	-52.2	-50	-46.6	-46.5	-47.5	-47.6	-48.4	transition	1468632	191627	83672	11398	1295161	37139	0.47565	0.0620628	0.0270991	0.00369151	0.419468	0.0120283	0.408259	-0.534843	-0.389064	10.7981	11.988	2.84199	10.1338	18.142	0.124672	53.1383	2.46644	0.177083	7.34094	1.67283	1.13394	0.0646036	n/a
0.00982	MD12-3394	-48.4	64.6	Ai et al., 2021	-52.2	-50	-46.6	-46.5	-47.5	-47.6	-48.4	transition	2164128	275190	113642	14397	1765181	53922	0.493365	0.0627362	0.0259075	0.00328215	0.402416	0.0122928	0.398033	-0.550013	-0.400081	9.77413	11.2344	2.05914	9.37803	17.2453	0.115897	55.0766	2.43105	0.181444	7.89345	1.66543	1.22601	0.0643798	n/a
0.00999	MD12-3394	-48.4	64.6	Ai et al., 2021	-52.2	-50	-46.6	-46.5	-47.5	-47.6	-48.4	transition	4421513	566503	243932	31019	4230115	125448	0.459687	0.058897	0.0253606	0.00322492	0.439788	0.0130423	0.414105	-0.537762	-0.382889	10.6011	12.4104	2.83213	10.139	18.2349	0.0905388	51.1061	2.75894	0.161911	7.86395	1.70567	1.04525	0.0576656	n/a
0.01017	MD12-3394	-48.4	64.6	Ai et al., 2021	-52.2	-50	-46.6	-46.5	-47.5	-47.6	-48.4	transition	3377911	427792	178546	22131	2852340	84203	0.486526	0.0616155	0.0257163	0.00318756	0.410827	0.0121279	0.399735	-0.546534	-0.398228	10.009	11.3612	2.05497	9.38069	17.2981	0.122509	54.2179	2.43213	0.176288	8.06769	1.66709	1.18426	0.0625963	n/a
0.01035	MD12-3394	-48.4	64.6	Ai et al., 2021	-52.2	-50	-46.6	-46.5	-47.5	-47.6	-48.4	transition	4128771	537770	225974	27502	3609831	117937	0.477437	0.0621859	0.0261309	0.00318024	0.417428	0.0136378	0.408513	-0.544253	-0.388794	10.1629	12.0065	2.85002	10.1359	18.2292	0.130167	53.3529	2.77714	0.175093	8.21664	1.6982	1.14376	0.0625996	n/a
0.01053	MD12-3394	-48.4	64.6	Ai et al., 2021	-52.2	-50	-46.6	-46.5	-47.5	-47.6	-48.4	transition	6318049	816968	340688	39949	5220774	148007	0.490363	0.0634074	0.0264418	0.00310056	0.4052	0.0114873	0.392865	-0.545957	-0.405757	10.0479	10.8463	1.22613	8.6173	16.419	0.0879924	54.7547	2.28898	0.182384	8.52807	1.64254	1.21017	0.0652562	n/a
0.01071	MD12-3394	-48.4	64.6	Ai et al., 2021	-52.2	-50	-46.6	-46.5	-47.5	-47.6	-48.4	transition	7211068	931204	388513	44587	6201227	140328	0.483415	0.062426	0.0260451	0.00298902	0.415717	0.0094073	0.381108	-0.545506	-0.418951	10.0784	9.94372	0.440192	7.87736	15.5947	0.0454674	53.7646	1.90886	0.177048	8.71359	1.59727	1.16285	0.062651	n/a
0.01095	MD12-3394	-48.4	64.6	Ai et al., 2021	-52.2	-50	-46.6	-46.5	-47.5	-47.6	-48.4	transition	23495236	3069853	1274450	144554	21676022	514888	0.468266	0.0611829	0.0254001	0.002881	0.432008	0.0102618	0.386489	-0.546813	-0.412863	9.99012	10.3602	1.24711	8.64409	16.4827	0.0400908	52.0137	2.14446	0.168249	8.81643	1.62118	1.08393	0.0587954	n/a
0.01119	MD12-3394	-48.4	64.6	Ai et al., 2021	-52.2	-50	-46.6	-46.5	-47.5	-47.6	-48.4	transition	47052994	6400240	2716361	294842	41302118	893512	0.47692	0.0648716	0.0275325	0.00298846	0.418631	0.00905647	0.378916	-0.539669	-0.421457	10.4724	9.77236	0.403578	7.87475	15.5783	0.0221601	53.2544	1.86356	0.182367	9.21294	1.58094	1.13924	0.0657681	n/a
0.01143	MD12-3394	-48.4	64.6	Ai et al., 2021	-52.2	-50	-46.6	-46.5	-47.5	-47.6	-48.4	transition	31621245	4013562	1659310	186804	25475507	581510	0.497675	0.063168	0.0261153	0.00294004	0.40095	0.00915217	0.376891	-0.547946	-0.423784	9.91364	9.61315	0.434832	7.87785	15.5757	0.0210981	55.3819	1.80578	0.183593	8.88263	1.58645	1.24124	0.0651335	n/a
0.01167	MD12-3394	-48.4	64.6	Ai et al., 2021	-52.2	-50	-46.6	-46.5	-47.5	-47.6	-48.4	transition	4940411	642236	284928	32007	4501802	99955	0.470455	0.0611575	0.0271325	0.0030479	0.428688	0.00951831	0.393617	-0.527161	-0.404926	11.3166	10.9031	1.23171	8.61196	16.4302	0.0271843	52.3226	1.98309	0.172484	8.90205	1.61259	1.09743	0.063292	n/a
0.01222	MD12-3394	-48.4	64.6	Ai et al., 2021	-52.2	-50	-46.6	-46.5	-47.5	-47.6	-48.4	transition	3891996	390438	140069	21739	3093926	78373	0.510993	0.0512619	0.0183901	0.00285418	0.406211	0.0102898	0.380865	-0.595791	-0.419228	6.68414	9.92478	0.391252	7.85504	15.5496	0.0858106	55.712	1.97395	0.148272	6.44321	1.6639	1.25795	0.0452723	n/a
0.01276	MD12-3394	-48.4	64.6	Ai et al., 2021	-52.2	-50	-46.6	-46.5	-47.5	-47.6	-48.4	transition	2918264	316713	129958	16253	2368772	61844	0.502127	0.0544948	0.022361	0.00279655	0.407579	0.0106411	0.39647	-0.551707	-0.401789	9.6598	11.1176	2.05705	9.39378	17.2747	0.0387219	55.1966	2.07523	0.159985	7.99594	1.66314	1.23197	0.054863	n/a
0.0133	MD12-3394	-48.4	64.6	Ai et al., 2021	-52.2	-50	-46.6	-46.5	-47.5	-47.6	-48.4	transition	10967304	948376	318191	51555	8292747	157092	0.52892	0.0457373	0.0153454	0.00248634	0.399934	0.00757608	0.357126	-0.617268	-0.447178	5.23443	8.01303	-1.26728	6.35152	13.8566	0.0296417	56.9433	1.41214	0.134943	6.17187	1.60505	1.32252	0.0383698	n/a
0.01384	MD12-3394	-48.4	64.6	Ai et al., 2021	-52.2	-50	-46.6	-46.5	-47.5	-47.6	-48.4	transition	9948585	855060	290013	45844	7366450	107340	0.534488	0.0459381	0.015581	0.00246297	0.395763	0.00576685	0.341378	-0.613464	-0.466764	5.49118	6.67335	-2.9387	4.81514	12.2726	0.0226444	57.4563	1.06743	0.137445	6.32608	1.54205	1.35053	0.0393694	n/a
0.01438	MD12-3394	-48.4	64.6	Ai et al., 2021	-52.2	-50	-46.6	-46.5	-47.5	-47.6	-48.4	transition	16485888	1441245	503370	75739	12281819	222992	0.531613	0.0464752	0.016232	0.00244232	0.396046	0.00719073	0.357547	-0.60354	-0.446667	6.16104	8.04796	-1.23857	6.34874	13.8979	0.0178972	57.3069	1.33457	0.139093	6.64611	1.59011	1.3423	0.040985	n/a
0.01492	MD12-3394	-48.4	64.6	Ai et al., 2021	-52.2	-50	-46.6	-46.5	-47.5	-47.6	-48.4	transition	5551190	500179	171517	26121	4135492	102812	0.529324	0.0476937	0.0163547	0.00249072	0.394333	0.00980347	0.375267	-0.609434	-0.425659	5.76318	9.48492	0.417343	7.86194	15.6024	0.036435	57.3074	1.81839	0.14137	6.56625	1.66472	1.34233	0.0414744	n/a
0.01547	MD12-3394	-48.4	64.6	Ai et al., 2021	-52.2	-50	-46.6	-46.5	-47.5	-47.6	-48.4	transition	6462494	477169	153959	27791	4449191	78216	0.554777	0.0409629	0.0132167	0.00238574	0.381943	0.0067145	0.352671	-0.631427	-0.45263	4.27868	7.64008	-2.0499	5.58149	13.0763	0.0295515	59.2254	1.19583	0.127049	5.53989	1.60259	1.45251	0.0346038	n/a
0.01601	MD12-3394	-48.4	64.6	Ai et al., 2021	-52.2	-50	-46.6	-46.5	-47.5	-47.6	-48.4	transition	33263579	2276084	750598	127025	23519781	326408	0.551969	0.0377689	0.0124553	0.00210783	0.390283	0.00541635	0.345974	-0.623414	-0.460956	4.81956	7.07061	-2.0791	5.59828	13.0821	0.0221304	58.5798	0.971742	0.116804	5.90906	1.57006	1.41428	0.0319135	n/a
0.01655	MD12-3394	-48.4	64.6	Ai et al., 2021	-52.2	-50	-46.6	-46.5	-47.5	-47.6	-48.4	transition	12773543	723968	220361	44991	9334375	135212	0.549815	0.0311619	0.00948505	0.00193656	0.401782	0.00581996	0.356205	-0.652202	-0.4483	2.87636	7.93629	-1.22465	6.35598	13.9203	0.0331093	57.7781	1.04744	0.0945911	4.89789	1.63669	1.36844	0.0236075	n/a
0.01709	MD12-3394	-48.4	64.6	Ai et al., 2021	-52.2	-50	-46.6	-46.5	-47.5	-47.6	-48.4	transition	19088602	1013333	299649	68211	13833101	168711	0.553749	0.0293962	0.00869263	0.00197876	0.40129	0.0048942	0.346196	-0.663642	-0.460678	2.1042	7.08965	-2.07844	5.59758	13.046	0.043169	57.9818	0.876088	0.0897869	4.39297	1.60791	1.37992	0.0216617	n/a
0.01763	MD12-3394	-48.4	64.6	Ai et al., 2021	-52.2	-50	-46.6	-46.5	-47.5	-47.6	-48.4	transition	17502605	1007129	307717	63166	12215696	179904	0.559614	0.0322011	0.00983869	0.00201962	0.390575	0.0057521	0.353541	-0.651102	-0.45156	2.95065	7.71327	-2.07888	5.59462	13.065	0.0244179	58.895	1.01741	0.100047	4.87156	1.62504	1.4328	0.0251903	n/a
0.01817	MD12-3394	-48.4	64.6	Ai et al., 2021	-52.2	-50	-46.6	-46.5	-47.5	-47.6	-48.4	transition	11624615	666943	190782	40969	7466337	86329	0.579031	0.033221	0.009503	0.0020407	0.371904	0.00430011	0.322916	-0.673074	-0.49091	1.46747	5.02176	-4.61868	3.31832	10.6808	0.0313439	60.8907	0.737165	0.106337	4.65674	1.53979	1.55694	0.0255523	n/a
0.01907	MD12-3394	-48.4	64.6	Ai et al., 2021	-52.2	-50	-46.6	-46.5	-47.5	-47.6	-48.4	transition	30036195	1749762	500499	105528	19633772	265326	0.574404	0.033462	0.0095714	0.00201809	0.375471	0.00507402	0.332436	-0.672733	-0.478292	1.49051	5.88483	-3.75801	4.09903	11.4443	0.0246553	60.4715	0.875619	0.105855	4.74281	1.57515	1.52982	0.0254917	n/a
0.01996	MD12-3394	-48.4	64.6	Ai et al., 2021	-52.2	-50	-46.6	-46.5	-47.5	-47.6	-48.4	transition	5080182	301002	90139	19283	3168292	54650	0.583021	0.0345441	0.0103447	0.00221299	0.363605	0.00627184	0.352787	-0.65832	-0.452488	2.4634	7.64985	-2.08935	5.59775	13.0902	0.0357418	61.5894	1.0643	0.11296	4.67453	1.62927	1.60345	0.0284503	n/a
0.02086	MD12-3394	-48.4	64.6	Ai et al., 2021	-52.2	-50	-46.6	-46.5	-47.5	-47.6	-48.4	transition	6813602	418859	119548	24294	4320652	66610	0.579212	0.0356065	0.0101626	0.00206519	0.367291	0.0056624	0.334417	-0.672735	-0.475712	1.49036	6.06128	-3.70548	4.06305	11.487	0.0295029	61.195	0.968139	0.113678	4.92089	1.58471	1.57698	0.027669	n/a
0.02175	MD12-3394	-48.4	64.6	Ai et al., 2021	-52.2	-50	-46.6	-46.5	-47.5	-47.6	-48.4	transition	20946774	1315974	386616	79964	14350827	153747	0.562573	0.0353434	0.0103834	0.00214761	0.385424	0.00412922	0.320367	-0.663763	-0.494352	2.09601	4.78631	-4.65383	3.28684	10.6066	0.0185179	59.3433	0.728641	0.109446	4.83488	1.52047	1.45962	0.0269403	n/a
0.02265	MD12-3394	-48.4	64.6	Ai et al., 2021	-52.2	-50	-46.6	-46.5	-47.5	-47.6	-48.4	transition	7560326	462434	136592	28870	5251005	76304	0.559381	0.034215	0.0101063	0.00213606	0.388516	0.00564565	0.34332	-0.662462	-0.464301	2.18378	6.84183	-2.85036	4.84161	12.2213	0.0326589	59.0128	0.999184	0.105437	4.73128	1.60103	1.43979	0.0260125	n/a
0.02354	MD12-3394	-48.4	64.6	Ai et al., 2021	-52.2	-50	-46.6	-46.5	-47.5	-47.6	-48.4	transition	12779395	730874	217840	50585	8845515	165385	0.560756	0.0320705	0.00955875	0.00221965	0.388138	0.00725704	0.37247	-0.661558	-0.428909	2.24485	9.26266	-0.389247	7.10123	14.7576	0.0309778	59.0957	1.27762	0.0998281	4.30641	1.6999	1.44473	0.0246272	n/a
0.02444	MD12-3394	-48.4	64.6	Ai et al., 2021	-52.2	-50	-46.6	-46.5	-47.5	-47.6	-48.4	transition	14793121	901726	269349	55133	10317751	128905	0.558948	0.0340711	0.0101772	0.00208316	0.389849	0.00487059	0.334575	-0.658249	-0.475506	2.46821	6.07536	-3.74179	4.06849	11.4283	0.0284226	58.9112	0.863857	0.105048	4.88544	1.56551	1.43375	0.0261054	n/a
0.02533	MD12-3394	-48.4	64.6	Ai et al., 2021	-52.2	-50	-46.6	-46.5	-47.5	-47.6	-48.4	transition	13080873	811383	244908	51210	8817049	109507	0.565906	0.0351021	0.0105952	0.00221545	0.381444	0.0047375	0.333297	-0.655341	-0.477169	2.66447	5.96166	-3.76704	4.06855	11.4421	0.0320453	59.7357	0.830204	0.110374	4.78243	1.55534	1.48359	0.0277766	n/a
0.02622	MD12-3394	-48.4	64.6	Ai et al., 2021	-52.2	-50	-46.6	-46.5	-47.5	-47.6	-48.4	transition	7535979	491786	143969	29306	5127960	81482	0.561947	0.0366718	0.0107356	0.00218531	0.382384	0.00607599	0.341249	-0.664592	-0.466929	2.04001	6.66208	-2.93496	4.82936	12.2536	0.0385222	59.5074	1.06967	0.113211	4.91261	1.5988	1.46959	0.0280753	n/a
0.02712	MD12-3394	-48.4	64.6	Ai et al., 2021	-52.2	-50	-46.6	-46.5	-47.5	-47.6	-48.4	transition	9366720	605196	182840	36982	6875761	82336	0.54617	0.0352887	0.0106613	0.00215641	0.400923	0.00480098	0.33301	-0.654392	-0.477543	2.72853	5.93608	-3.75488	4.08581	11.4455	0.0332471	57.668	0.871367	0.106001	4.94403	1.55525	1.36228	0.026592	n/a
0.02801	MD12-3394	-48.4	64.6	Ai et al., 2021	-52.2	-50	-46.6	-46.5	-47.5	-47.6	-48.4	transition	6168329	412411	122097	25227	4214513	73014	0.559964	0.0374388	0.011084	0.00229012	0.382595	0.00662824	0.348223	-0.661277	-0.458142	2.26377	7.26308	-2.07003	5.57964	13.0734	0.0333837	59.4089	1.16984	0.115474	4.83993	1.61888	1.46359	0.0289706	n/a
0.02891	MD12-3394	-48.4	64.6	Ai et al., 2021	-52.2	-50	-46.6	-46.5	-47.5	-47.6	-48.4	transition	9437294	628215	195384	38321	6908315	89914	0.545589	0.0363184	0.0112955	0.00221541	0.399384	0.00519811	0.339995	-0.644578	-0.468527	3.39099	6.55274	-2.88613	4.84565	12.2619	0.0416593	57.736	0.94376	0.109657	5.09861	1.56918	1.36608	0.0282824	n/a
0.0298	MD12-3394	-48.4	64.6	Ai et al., 2021	-52.2	-50	-46.6	-46.5	-47.5	-47.6	-48.4	transition	9035562	656400	198930	37843	6471288	105360	0.547431	0.0397688	0.0120524	0.00229277	0.392071	0.00638337	0.342636	-0.652235	-0.465167	2.87412	6.78255	-2.96192	4.8589	12.2426	0.0434593	58.2682	1.15262	0.119571	5.25672	1.59156	1.39625	0.0307404	n/a
0.0307	MD12-3394	-48.4	64.6	Ai et al., 2021	-52.2	-50	-46.6	-46.5	-47.5	-47.6	-48.4	transition	9220998	574447	189869	37114	6346601	126835	0.558988	0.0348237	0.0115101	0.0022499	0.384739	0.0076889	0.381161	-0.625412	-0.418892	4.68472	9.94778	0.391017	7.86873	15.5992	0.0504593	59.232	1.35684	0.110164	5.11583	1.69442	1.4529	0.0299166	n/a
0.03159	MD12-3394	-48.4	64.6	Ai et al., 2021	-52.2	-50	-46.6	-46.5	-47.5	-47.6	-48.4	transition	8278114	583579	178634	35614	5916031	96262	0.548647	0.0386778	0.0118393	0.00236038	0.392096	0.00637994	0.347292	-0.649945	-0.459305	3.02874	7.18353	-2.07485	5.58606	13.0303	0.0262737	58.3206	1.14948	0.117153	5.01584	1.60245	1.39927	0.0301949	n/a
0.03249	MD12-3394	-48.4	64.6	Ai et al., 2021	-52.2	-50	-46.6	-46.5	-47.5	-47.6	-48.4	transition	13510109	872149	265814	54003	9312755	120437	0.559766	0.0361359	0.0110135	0.00223751	0.385857	0.00499008	0.335456	-0.651686	-0.474364	2.91119	6.15351	-2.92715	4.83899	12.2588	0.0336866	59.1955	0.883582	0.112183	4.92221	1.56014	1.45071	0.028543	n/a
0.03338	MD12-3394	-48.4	64.6	Ai et al., 2021	-52.2	-50	-46.6	-46.5	-47.5	-47.6	-48.4	transition	3424928	235810	68975	14339	2406644	41822	0.553075	0.0380798	0.0111384	0.00231554	0.388637	0.00675363	0.346689	-0.665268	-0.46006	1.99443	7.1319	-2.09988	5.61898	13.0735	0.0648057	58.7308	1.20637	0.115308	4.81031	1.61815	1.42311	0.0286602	n/a
0.03428	MD12-3394	-48.4	64.6	Ai et al., 2021	-52.2	-50	-46.6	-46.5	-47.5	-47.6	-48.4	transition	6073265	393731	122660	24805	4363137	60389	0.550215	0.0356705	0.0111125	0.00224724	0.395284	0.00547102	0.345511	-0.644652	-0.461539	3.38602	7.03076	-2.11859	5.57886	13.0484	0.0419559	58.1931	0.984552	0.109008	4.94497	1.58751	1.39195	0.0281128	n/a
0.03517	MD12-3394	-48.4	64.6	Ai et al., 2021	-52.2	-50	-46.6	-46.5	-47.5	-47.6	-48.4	transition	11777968	775713	237046	49712	8826395	126605	0.540436	0.0355939	0.0108769	0.00228105	0.405002	0.00580932	0.347634	-0.651484	-0.458878	2.9248	7.21274	-2.117	5.57388	13.0574	0.0303425	57.1625	1.0635	0.106083	4.76839	1.60239	1.3344	0.0268565	n/a
0.03606	MD12-3394	-48.4	64.6	Ai et al., 2021	-52.2	-50	-46.6	-46.5	-47.5	-47.6	-48.4	transition	15904172	1020787	315496	67857	11534641	134916	0.548839	0.0352264	0.0108875	0.00234168	0.39805	0.00465583	0.336745	-0.648417	-0.472699	3.13188	6.26738	-2.95377	4.8193	12.1924	0.0286445	57.9623	0.84117	0.107402	4.64942	1.55616	1.37882	0.027352	n/a
0.03696	MD12-3394	-48.4	64.6	Ai et al., 2021	-52.2	-50	-46.6	-46.5	-47.5	-47.6	-48.4	transition	4086208	311605	96869	20022	3075323	49095	0.534905	0.0407907	0.0126806	0.00262098	0.402575	0.00642679	0.347548	-0.645762	-0.458985	3.31107	7.20545	-2.01725	5.56892	13.0348	0.0386575	57.0577	1.18722	0.120604	4.83813	1.59507	1.32871	0.0314988	n/a
0.03785	MD12-3394	-48.4	64.6	Ai et al., 2021	-52.2	-50	-46.6	-46.5	-47.5	-47.6	-48.4	transition	8274972	567526	191917	34230	6236561	114006	0.536666	0.0368064	0.0124466	0.00221996	0.404467	0.00739376	0.37475	-0.616528	-0.426258	5.28435	9.44395	-0.440758	7.12534	14.7125	0.0372751	57.0234	1.359	0.111093	5.60669	1.66367	1.32685	0.0307729	n/a
0.0383	MD12-3394	-48.4	64.6	Ai et al., 2021	-52.2	-50	-46.6	-46.5	-47.5	-47.6	-48.4	transition	5407060	386672	122724	23209	4098565	65122	0.535175	0.0382717	0.0121469	0.00229716	0.405664	0.00644558	0.353096	-0.637476	-0.452107	3.87039	7.67587	-2.10602	5.60339	13.0478	0.0405291	56.8827	1.19006	0.11341	5.28778	1.60982	1.31926	0.0299432	n/a
0.03875	MD12-3394	-48.4	64.6	Ai et al., 2021	-52.2	-50	-46.6	-46.5	-47.5	-47.6	-48.4	transition	11268981	781442	249532	46437	8384184	128431	0.540245	0.037463	0.0119628	0.00222623	0.401946	0.0061571	0.351953	-0.635255	-0.453515	4.02028	7.57957	-2.03533	5.58366	13.1013	0.0409571	57.3393	1.12684	0.112347	5.37356	1.60348	1.34408	0.0297622	n/a
0.03919	MD12-3394	-48.4	64.6	Ai et al., 2021	-52.2	-50	-46.6	-46.5	-47.5	-47.6	-48.4	transition	23000512	1752464	552914	98165	16469421	252371	0.545995	0.0416007	0.0131253	0.00233028	0.390958	0.00599088	0.340165	-0.638194	-0.46831	3.82188	6.5676	-2.94182	4.81723	12.228	0.0259206	58.2735	1.08533	0.125673	5.6325	1.56717	1.39656	0.0335722	n/a
0.03964	MD12-3394	-48.4	64.6	Ai et al., 2021	-52.2	-50	-46.6	-46.5	-47.5	-47.6	-48.4	transition	50132864	3580919	1126722	195088	32453590	455917	0.570047	0.0407177	0.0128117	0.00221829	0.369021	0.00518411	0.331749	-0.638621	-0.47919	3.79307	5.8234	-3.78776	4.09712	11.4345	0.0195881	60.7035	0.901222	0.12966	5.77546	1.53832	1.54476	0.0347179	n/a
0.04008	MD12-3394	-48.4	64.6	Ai et al., 2021	-52.2	-50	-46.6	-46.5	-47.5	-47.6	-48.4	transition	4598152	306989	94126	19415	3124380	50624	0.561182	0.0374665	0.0114876	0.00236951	0.381316	0.00617842	0.348432	-0.650087	-0.457882	3.0191	7.28085	-2.05051	5.6112	13.0811	0.041037	59.542	1.08897	0.116959	4.84811	1.60453	1.4717	0.0301263	n/a
0.04053	MD12-3394	-48.4	64.6	Ai et al., 2021	-52.2	-50	-46.6	-46.5	-47.5	-47.6	-48.4	transition	9377520	643640	183310	39235	6818257	87667	0.546806	0.0375308	0.0106889	0.0022878	0.397575	0.00511189	0.32522	-0.674425	-0.487822	1.37635	5.23295	-3.79293	4.07607	11.5135	0.0354139	57.901	0.926205	0.111448	4.6721	1.55017	1.37535	0.0268852	n/a
0.04098	MD12-3394	-48.4	64.6	Ai et al., 2021	-52.2	-50	-46.6	-46.5	-47.5	-47.6	-48.4	transition	9362174	623797	192954	38031	6168431	89268	0.568277	0.037864	0.0117122	0.00230846	0.374419	0.0054185	0.339233	-0.646402	-0.469502	3.26789	6.48608	-2.88244	4.84964	12.2057	0.0292798	60.2821	0.944491	0.120181	5.0736	1.56864	1.51776	0.0312809	n/a
0.04142	MD12-3394	-48.4	64.6	Ai et al., 2021	-52.2	-50	-46.6	-46.5	-47.5	-47.6	-48.4	transition	7894423	543966	162682	32740	5516867	90350	0.554344	0.0381971	0.0114235	0.00229899	0.387392	0.00634435	0.344412	-0.657533	-0.462921	2.51653	6.93618	-2.90259	4.88136	12.2943	0.0425201	58.864	1.13153	0.116501	4.96891	1.60165	1.43096	0.0294881	n/a
0.04187	MD12-3394	-48.4	64.6	Ai et al., 2021	-52.2	-50	-46.6	-46.5	-47.5	-47.6	-48.4	transition	11626443	765178	228351	47519	8685036	138442	0.540992	0.0356046	0.0106254	0.00221111	0.404125	0.00644187	0.351264	-0.658868	-0.454367	2.42642	7.52131	-2.04523	5.64353	13.1176	0.0434351	57.2408	1.17674	0.105535	4.80547	1.6263	1.33868	0.0262925	n/a
0.04231	MD12-3394	-48.4	64.6	Ai et al., 2021	-52.2	-50	-46.6	-46.5	-47.5	-47.6	-48.4	transition	19648267	1253294	393334	75014	13889468	183292	0.554368	0.0353612	0.0110978	0.00211649	0.391885	0.00517151	0.34208	-0.641181	-0.465872	3.62026	6.73434	-2.93601	4.82289	12.2269	0.029377	58.5856	0.924244	0.109003	5.24347	1.5739	1.41462	0.0283189	n/a
0.04276	MD12-3394	-48.4	64.6	Ai et al., 2021	-52.2	-50	-46.6	-46.5	-47.5	-47.6	-48.4	transition	7883916	532074	170574	32003	6449375	104015	0.519637	0.0350696	0.0112427	0.00210935	0.425085	0.00685574	0.365571	-0.634168	-0.437028	4.09364	8.70727	-0.432692	7.12515	14.6957	0.0304915	55.0042	1.30215	0.100802	5.32994	1.65178	1.22243	0.0264481	n/a
0.04321	MD12-3394	-48.4	64.6	Ai et al., 2021	-52.2	-50	-46.6	-46.5	-47.5	-47.6	-48.4	transition	8097051	553729	167601	31133	5876222	77122	0.546992	0.0374069	0.0113222	0.00210317	0.396965	0.00520994	0.332523	-0.652209	-0.478178	2.87592	5.89259	-3.70166	4.10268	11.3917	0.0447806	57.9467	0.943484	0.112211	5.38339	1.55598	1.37793	0.0285219	n/a
0.04365	MD12-3394	-48.4	64.6	Ai et al., 2021	-52.2	-50	-46.6	-46.5	-47.5	-47.6	-48.4	transition	1295675	91098	28312	6211	927082	17825	0.547576	0.0384997	0.0119652	0.00262488	0.391802	0.00753317	0.364932	-0.647092	-0.437788	3.22131	8.65528	-1.20638	6.33959	13.8853	0.133708	58.2913	1.35706	0.117345	4.55836	1.65676	1.39758	0.0305388	n/a
0.0441	MD12-3394	-48.4	64.6	Ai et al., 2021	-52.2	-50	-46.6	-46.5	-47.5	-47.6	-48.4	transition	6498871	466773	145210	30200	5199280	65552	0.523854	0.0376251	0.0117049	0.00243433	0.419098	0.00528394	0.340469	-0.645662	-0.467922	3.3178	6.59413	-2.89713	4.85008	12.236	0.0378581	55.5547	0.998595	0.108715	4.80828	1.56839	1.24996	0.0279289	n/a
0.04454	MD12-3394	-48.4	64.6	Ai et al., 2021	-52.2	-50	-46.6	-46.5	-47.5	-47.6	-48.4	transition	14250325	966950	303032	60410	10775838	164274	0.537326	0.03646	0.0114262	0.00227783	0.406316	0.00619415	0.353066	-0.642491	-0.452144	3.53185	7.67336	-2.05986	5.5874	13.0675	0.0286542	56.9417	1.13964	0.108422	5.01626	1.6133	1.32243	0.0281214	n/a
0.04499	MD12-3394	-48.4	64.6	Ai et al., 2021	-52.2	-50	-46.6	-46.5	-47.5	-47.6	-48.4	transition	15977484	1088215	325062	63542	10634953	183689	0.565116	0.0384896	0.0114973	0.00224745	0.376153	0.00649699	0.344649	-0.657361	-0.462623	2.52813	6.95662	-2.95502	4.84068	12.2349	0.0329113	60.0377	1.13661	0.120111	5.1157	1.60416	1.50236	0.0305654	n/a
0.04544	MD12-3394	-48.4	64.6	Ai et al., 2021	-52.2	-50	-46.6	-46.5	-47.5	-47.6	-48.4	transition	14745225	990884	310811	60751	10001188	166382	0.561183	0.0377117	0.011829	0.0023121	0.380632	0.00633227	0.351867	-0.641823	-0.453622	3.57695	7.57229	-2.05904	5.59697	13.0359	0.0287185	59.5853	1.11579	0.118165	5.11615	1.60926	1.47435	0.0310774	n/a
0.04588	MD12-3394	-48.4	64.6	Ai et al., 2021	-52.2	-50	-46.6	-46.5	-47.5	-47.6	-48.4	transition	15657022	1098120	361316	68285	12094707	160494	0.531829	0.0373003	0.012273	0.00231947	0.410826	0.00545157	0.349538	-0.626157	-0.456506	4.63441	7.375	-2.05279	5.5986	13.0759	0.0252578	56.4182	1.01466	0.110842	5.29129	1.58012	1.29454	0.0298739	n/a
0.04617	MD12-3394	-48.4	64.6	Ai et al., 2021	-52.2	-50	-46.6	-46.5	-47.5	-47.6	-48.4	transition	3563959	282427	91078	16778	2567466	42567	0.542933	0.0430249	0.0138748	0.00255596	0.391127	0.00648465	0.347518	-0.631966	-0.459023	4.24228	7.20281	-2.09466	5.59848	13.062	0.033003	58.1261	1.18028	0.130081	5.42842	1.58296	1.38812	0.0354739	n/a
0.04645	MD12-3394	-48.4	64.6	Ai et al., 2021	-52.2	-50	-46.6	-46.5	-47.5	-47.6	-48.4	transition	7989979	599079	186321	33533	5384806	107215	0.558703	0.0418909	0.0130286	0.00234481	0.376535	0.00749706	0.35315	-0.642987	-0.452041	3.49841	7.68039	-2.07535	5.59404	13.1266	0.0273555	59.7391	1.3241	0.129764	5.55635	1.62089	1.4838	0.0346012	n/a
0.04674	MD12-3394	-48.4	64.6	Ai et al., 2021	-52.2	-50	-46.6	-46.5	-47.5	-47.6	-48.4	transition	11862432	875146	292433	54214	8985168	134859	0.534241	0.0394134	0.0131701	0.0024416	0.40466	0.00607357	0.354922	-0.620971	-0.449867	4.98444	7.82911	-2.05462	5.59768	13.0429	0.0286965	56.9007	1.12408	0.118141	5.39405	1.5937	1.32022	0.0325462	n/a
0.04703	MD12-3394	-48.4	64.6	Ai et al., 2021	-52.2	-50	-46.6	-46.5	-47.5	-47.6	-48.4	transition	17857819	1248409	413154	73125	12521489	176097	0.553043	0.0386623	0.0127951	0.00226463	0.387781	0.00545359	0.346651	-0.623109	-0.460107	4.84011	7.12867	-2.07626	5.60863	13.0695	0.0223807	58.7828	0.976477	0.120195	5.64997	1.56924	1.42617	0.0329956	n/a
0.04731	MD12-3394	-48.4	64.6	Ai et al., 2021	-52.2	-50	-46.6	-46.5	-47.5	-47.6	-48.4	transition	10768250	711700	235682	41818	7535346	119024	0.554726	0.0366632	0.0121412	0.00215425	0.388183	0.00613152	0.357801	-0.622958	-0.446358	4.85036	8.06911	-1.26821	6.35382	13.8438	0.0307049	58.8313	1.09324	0.114443	5.6359	1.61034	1.42903	0.0312769	n/a
0.0476	MD12-3394	-48.4	64.6	Ai et al., 2021	-52.2	-50	-46.6	-46.5	-47.5	-47.6	-48.4	transition	11892781	819081	269912	44116	8313417	128828	0.553974	0.0381533	0.0125727	0.00205495	0.387244	0.00600089	0.350934	-0.623049	-0.454775	4.84416	7.49338	-2.07781	5.58034	13.0256	0.0251838	58.8571	1.07164	0.118336	6.11823	1.59007	1.43055	0.032467	n/a
0.04788	MD12-3394	-48.4	64.6	Ai et al., 2021	-52.2	-50	-46.6	-46.5	-47.5	-47.6	-48.4	transition	4569248	301565	97288	18218	3206740	52511	0.554146	0.036573	0.0117988	0.00220943	0.388905	0.00636839	0.357801	-0.632151	-0.446358	4.22983	8.0691	-1.23746	6.36186	13.8466	0.0376979	58.761	1.13617	0.113448	5.34021	1.62025	1.42489	0.0303386	n/a
0.04817	MD12-3394	-48.4	64.6	Ai et al., 2021	-52.2	-50	-46.6	-46.5	-47.5	-47.6	-48.4	transition	6968428	468023	144066	31046	5220431	71323	0.540049	0.0362715	0.011165	0.00240605	0.404581	0.00552749	0.344926	-0.649741	-0.462274	3.04251	6.98044	-2.9327	4.81875	12.2682	0.0581144	57.1705	1.01315	0.108365	4.6404	1.58804	1.33484	0.0275966	n/a
0.04846	MD12-3394	-48.4	64.6	Ai et al., 2021	-52.2	-50	-46.6	-46.5	-47.5	-47.6	-48.4	transition	8718204	655957	207119	40196	6100985	102879	0.550902	0.0414498	0.0130878	0.00253998	0.38552	0.0065009	0.348053	-0.639599	-0.458354	3.72709	7.24855	-2.08623	5.59683	13.0725	0.0402082	58.8305	1.16629	0.127094	5.15273	1.5925	1.42898	0.0339485	n/a
0.04874	MD12-3394	-48.4	64.6	Ai et al., 2021	-52.2	-50	-46.6	-46.5	-47.5	-47.6	-48.4	transition	47220198	3649674	1091043	192546	30843104	420247	0.566075	0.0437523	0.0130794	0.00230824	0.369747	0.00503792	0.318265	-0.655292	-0.497211	2.66776	4.59078	-4.59934	3.30405	10.6708	0.0220243	60.4896	0.882122	0.136291	5.6664	1.51123	1.53098	0.035374	n/a
0.04903	MD12-3394	-48.4	64.6	Ai et al., 2021	-52.2	-50	-46.6	-46.5	-47.5	-47.6	-48.4	transition	5447166	397451	127085	25269	3695801	55676	0.558773	0.0407707	0.0130364	0.0025921	0.379117	0.00571127	0.343578	-0.636114	-0.463975	3.96228	6.86414	-2.89133	4.83049	12.2568	0.0365919	59.5777	1.01177	0.127824	5.02928	1.56922	1.47388	0.0343863	n/a
0.04931	MD12-3394	-48.4	64.6	Ai et al., 2021	-52.2	-50	-46.6	-46.5	-47.5	-47.6	-48.4	transition	3806129	278264	86322	16288	2436864	37448	0.571378	0.0417731	0.0129587	0.00244516	0.365823	0.00562171	0.334809	-0.64466	-0.475203	3.38546	6.09613	-3.75372	4.0818	11.4542	0.0519441	60.9664	0.974301	0.133397	5.29973	1.55278	1.5619	0.0354234	n/a
0.0496	MD12-3394	-48.4	64.6	Ai et al., 2021	-52.2	-50	-46.6	-46.5	-47.5	-47.6	-48.4	transition	1790568	137618	39974	8007	1201098	22583	0.559579	0.0430077	0.0124925	0.00250231	0.375361	0.00705752	0.338953	-0.666798	-0.46986	1.89113	6.46158	-2.94715	4.81678	12.2608	0.0612293	59.8519	1.24551	0.131698	4.99238	1.59437	1.49078	0.0332812	n/a
0.04989	MD12-3394	-48.4	64.6	Ai et al., 2021	-52.2	-50	-46.6	-46.5	-47.5	-47.6	-48.4	transition	3646443	265017	78030	16308	2278254	42229	0.576396	0.0418914	0.0123343	0.00257782	0.360125	0.00667517	0.340071	-0.663262	-0.468431	2.12981	6.55934	-2.93351	4.82454	12.2477	0.041552	61.5465	1.14483	0.134096	4.78477	1.59099	1.60054	0.0342499	n/a
0.05017	MD12-3394	-48.4	64.6	Ai et al., 2021	-52.2	-50	-46.6	-46.5	-47.5	-47.6	-48.4	transition	2395543	173640	53811	11384	1613358	26302	0.560487	0.0406267	0.0125902	0.00266352	0.377479	0.0061539	0.345093	-0.647227	-0.462063	3.21218	6.99486	-2.07544	5.6222	13.1376	0.0984172	59.7556	1.08603	0.127142	4.7269	1.58643	1.48482	0.0333534	n/a
0.05046	MD12-3394	-48.4	64.6	Ai et al., 2021	-52.2	-50	-46.6	-46.5	-47.5	-47.6	-48.4	transition	1292307	109054	31781	6639	942796	15585	0.538874	0.045474	0.0132522	0.00276837	0.393133	0.00649873	0.331199	-0.666548	-0.479911	1.90802	5.7741	-3.75376	4.07501	11.4021	0.0505512	57.8187	1.19161	0.133357	4.78702	1.56307	1.37072	0.0337093	n/a
0.05074	MD12-3394	-48.4	64.6	Ai et al., 2021	-52.2	-50	-46.6	-46.5	-47.5	-47.6	-48.4	transition	9855062	749256	235770	43728	6945771	127881	0.5488	0.0417239	0.0131294	0.00243509	0.38679	0.00712133	0.352211	-0.639823	-0.453198	3.71195	7.60128	-2.09293	5.61843	13.0875	0.0593584	58.6582	1.28099	0.126969	5.39174	1.61114	1.41886	0.0339444	n/a
0.05103	MD12-3394	-48.4	64.6	Ai et al., 2021	-52.2	-50	-46.6	-46.5	-47.5	-47.6	-48.4	transition	15668610	1201386	377379	67996	11438639	164988	0.54181	0.0415431	0.0130495	0.00235126	0.395541	0.00570518	0.336892	-0.639853	-0.47251	3.70993	6.28033	-2.91488	4.84411	12.2336	0.037248	57.8023	1.04201	0.12428	5.55002	1.55655	1.3698	0.0329916	n/a
0.05132	MD12-3394	-48.4	64.6	Ai et al., 2021	-52.2	-50	-46.6	-46.5	-47.5	-47.6	-48.4	transition	14942033	1118211	330631	61906	9923857	160461	0.563062	0.0421377	0.0124592	0.00233281	0.373962	0.00604667	0.330897	-0.659848	-0.480307	2.36023	5.74699	-3.74693	4.0785	11.4235	0.0785265	60.0905	1.06248	0.130292	5.34086	1.55997	1.50567	0.0333168	n/a
0.0516	MD12-3394	-48.4	64.6	Ai et al., 2021	-52.2	-50	-46.6	-46.5	-47.5	-47.6	-48.4	transition	12651122	923855	289632	55678	8777296	123913	0.554351	0.0404818	0.0126912	0.00243972	0.384607	0.00542966	0.336825	-0.641672	-0.472596	3.58717	6.27442	-3.73215	4.06227	11.5053	0.0282299	59.039	0.969962	0.12479	5.20191	1.55469	1.44135	0.0329979	n/a
0.05189	MD12-3394	-48.4	64.6	Ai et al., 2021	-52.2	-50	-46.6	-46.5	-47.5	-47.6	-48.4	transition	37737668	3071266	992187	155629	26319234	463236	0.548998	0.04468	0.0144341	0.00226405	0.382885	0.00673903	0.344071	-0.628624	-0.463351	4.46785	6.90677	-2.90426	4.83346	12.2702	0.0376135	58.9127	1.21263	0.136093	6.37533	1.57518	1.43384	0.0376982	n/a
0.05217	MD12-3394	-48.4	64.6	Ai et al., 2021	-52.2	-50	-46.6	-46.5	-47.5	-47.6	-48.4	transition	14445357	1162813	386479	58275	9272007	188069	0.566196	0.0455773	0.0151483	0.00228413	0.363423	0.0073715	0.352423	-0.619043	-0.452936	5.11459	7.61917	-2.1188	5.61262	13.114	0.0312896	60.9062	1.2852	0.145249	6.63199	1.59435	1.55795	0.0416823	n/a
0.0525	MD12-3394	-48.4	64.6	Ai et al., 2021	-52.2	-50	-46.6	-46.5	-47.5	-47.6	-48.4	transition	11560239	909696	297423	49685	8155547	137008	0.54763	0.043094	0.0140895	0.00235367	0.386343	0.00649032	0.347332	-0.625893	-0.459255	4.65222	7.18697	-2.00587	5.59057	13.023	0.0258607	58.6344	1.17128	0.131611	5.98617	1.57957	1.41747	0.0364688	n/a
0.05283	MD12-3394	-48.4	64.6	Ai et al., 2021	-52.2	-50	-46.6	-46.5	-47.5	-47.6	-48.4	transition	50560754	4066622	1323491	221533	35465173	513943	0.54867	0.0441297	0.0143621	0.00240401	0.384857	0.00557715	0.336126	-0.627369	-0.473498	4.55257	6.2127	-2.92164	4.83222	12.2321	0.0183663	58.7739	1.00626	0.134925	5.97424	1.54009	1.42565	0.037318	n/a
0.05316	MD12-3394	-48.4	64.6	Ai et al., 2021	-52.2	-50	-46.6	-46.5	-47.5	-47.6	-48.4	transition	61388792	4907296	1599324	250087	41562904	757783	0.555725	0.0444235	0.014478	0.00226392	0.37625	0.00685986	0.346956	-0.625799	-0.459726	4.65859	7.15473	-2.08432	5.57326	13.127	0.0248491	59.6287	1.21935	0.137675	6.39507	1.58192	1.47701	0.0384796	n/a
0.05349	MD12-3394	-48.4	64.6	Ai et al., 2021	-52.2	-50	-46.6	-46.5	-47.5	-47.6	-48.4	transition	4122809	310291	105076	17673	2777594	61558	0.557513	0.0419596	0.0142091	0.00238986	0.375604	0.00832427	0.37264	-0.615024	-0.428711	5.38585	9.2762	-0.424845	7.1302	14.7452	0.0365823	59.7474	1.47114	0.132339	5.94557	1.65729	1.48431	0.0378299	n/a
0.05382	MD12-3394	-48.4	64.6	Ai et al., 2021	-52.2	-50	-46.6	-46.5	-47.5	-47.6	-48.4	transition	4975757	384104	119086	22512	3650875	63763	0.539899	0.0416775	0.0129215	0.00244268	0.396141	0.00691866	0.348385	-0.644879	-0.45794	3.37067	7.2769	-2.01848	5.58691	13.0802	0.0406201	57.679	1.26526	0.123976	5.28989	1.60292	1.36289	0.0326185	n/a
0.05415	MD12-3394	-48.4	64.6	Ai et al., 2021	-52.2	-50	-46.6	-46.5	-47.5	-47.6	-48.4	transition	4529381	352741	114748	22440	3722637	60738	0.514545	0.040072	0.0130356	0.00254922	0.422898	0.00689994	0.35943	-0.630388	-0.444386	4.34881	8.20398	-1.26895	6.33013	13.9245	0.0482806	54.8882	1.32323	0.114649	5.11355	1.62078	1.21671	0.0308244	n/a
0.05448	MD12-3394	-48.4	64.6	Ai et al., 2021	-52.2	-50	-46.6	-46.5	-47.5	-47.6	-48.4	transition	5500333	424962	139641	23129	3851235	67967	0.549634	0.0424653	0.013954	0.00231122	0.384844	0.00679176	0.351895	-0.624166	-0.453587	4.76877	7.57463	-2.06091	5.59432	13.1097	0.038671	58.8172	1.22061	0.130406	6.03749	1.59448	1.4282	0.0362588	n/a
0.05481	MD12-3394	-48.4	64.6	Ai et al., 2021	-52.2	-50	-46.6	-46.5	-47.5	-47.6	-48.4	transition	12911410	941183	297302	51770	9020243	131914	0.552861	0.040301	0.0127303	0.00221677	0.386243	0.0056485	0.338206	-0.637478	-0.470819	3.87025	6.396	-2.87727	4.83452	12.2609	0.0257256	58.8711	1.01135	0.123559	5.74275	1.56012	1.43138	0.0329594	n/a
0.05514	MD12-3394	-48.4	64.6	Ai et al., 2021	-52.2	-50	-46.6	-46.5	-47.5	-47.6	-48.4	transition	1602373	129118	40500	7421	1126298	23530	0.547027	0.044079	0.0138261	0.00253342	0.384502	0.0080328	0.356241	-0.640614	-0.448255	3.65856	7.93932	-1.19229	6.35227	13.9438	0.0936978	58.7236	1.4472	0.133426	5.45749	1.62787	1.42269	0.0359585	n/a
0.05548	MD12-3394	-48.4	64.6	Ai et al., 2021	-52.2	-50	-46.6	-46.5	-47.5	-47.6	-48.4	transition	2062178	164446	49459	8896	1376633	21860	0.559846	0.0446443	0.0134273	0.00241511	0.373732	0.00593462	0.327862	-0.653672	-0.484309	2.77715	5.47325	-3.71468	4.04642	11.4256	0.0524232	59.9678	1.04893	0.137422	5.55969	1.54292	1.49799	0.0359275	n/a
0.05581	MD12-3394	-48.4	64.6	Ai et al., 2021	-52.2	-50	-46.6	-46.5	-47.5	-47.6	-48.4	transition	7857746	614659	190535	35216	5190742	90341	0.562101	0.0439694	0.0136299	0.00251916	0.371318	0.00646251	0.33961	-0.644516	-0.46902	3.39514	6.51903	-2.89888	4.81707	12.2501	0.0240031	60.2196	1.13664	0.137288	5.41047	1.57157	1.5138	0.0367067	n/a
0.05614	MD12-3394	-48.4	64.6	Ai et al., 2021	-52.2	-50	-46.6	-46.5	-47.5	-47.6	-48.4	transition	6204477	487954	148929	27688	4320060	75195	0.550809	0.0433186	0.0132213	0.00245803	0.383518	0.00667551	0.340394	-0.649562	-0.468018	3.05456	6.58757	-2.96367	4.83655	12.322	0.0523044	58.9525	1.19744	0.131343	5.37883	1.58112	1.4362	0.0344738	n/a
0.05647	MD12-3394	-48.4	64.6	Ai et al., 2021	-52.2	-50	-46.6	-46.5	-47.5	-47.6	-48.4	transition	7298925	537166	163874	32674	5455391	94042	0.537394	0.0395496	0.0120655	0.00240567	0.401661	0.00692398	0.351058	-0.651017	-0.454622	2.95637	7.50388	-2.08575	5.5929	13.0102	0.0467783	57.2271	1.27205	0.116775	5.01543	1.61775	1.33793	0.0300389	n/a
0.0568	MD12-3394	-48.4	64.6	Ai et al., 2021	-52.2	-50	-46.6	-46.5	-47.5	-47.6	-48.4	transition	19441325	1570070	494590	87297	14061616	212664	0.542031	0.0437741	0.0137893	0.00243387	0.392043	0.00592915	0.336016	-0.638588	-0.47364	3.79529	6.20304	-2.89233	4.81538	12.2267	0.0344165	58.0287	1.08204	0.131007	5.6656	1.55281	1.38258	0.0351731	n/a
0.05713	MD12-3394	-48.4	64.6	Ai et al., 2021	-52.2	-50	-46.6	-46.5	-47.5	-47.6	-48.4	transition	17500304	1376417	449988	73463	12567243	243843	0.543298	0.0427309	0.0139699	0.00228066	0.390151	0.00757012	0.357928	-0.625522	-0.446204	4.67723	8.07962	-1.20663	6.3452	13.9283	0.050284	58.2033	1.37422	0.129146	6.12537	1.61969	1.39253	0.0358064	n/a
0.05746	MD12-3394	-48.4	64.6	Ai et al., 2021	-52.2	-50	-46.6	-46.5	-47.5	-47.6	-48.4	transition	8005118	649681	217361	37520	5977500	116609	0.53354	0.0433011	0.0144871	0.0025007	0.398399	0.00777197	0.363788	-0.619257	-0.439151	5.10017	8.56205	-1.24782	6.34356	13.8501	0.0343873	57.2505	1.43577	0.129248	5.7932	1.62891	1.33921	0.0363632	n/a
0.05779	MD12-3394	-48.4	64.6	Ai et al., 2021	-52.2	-50	-46.6	-46.5	-47.5	-47.6	-48.4	transition	24593887	2076357	646369	103200	16375480	286160	0.557919	0.0471027	0.0146631	0.00234112	0.371482	0.00649162	0.332809	-0.64068	-0.477805	3.65408	5.91811	-3.76608	4.0516	11.487	0.0289224	60.0299	1.15016	0.145012	6.26327	1.54987	1.50187	0.0394718	n/a
0.05812	MD12-3394	-48.4	64.6	Ai et al., 2021	-52.2	-50	-46.6	-46.5	-47.5	-47.6	-48.4	transition	9249505	795975	255096	40026	7012483	119282	0.529379	0.0455562	0.0146	0.00229082	0.401347	0.00682689	0.342375	-0.63116	-0.465497	4.29672	6.75998	-2.8815	4.84068	12.2928	0.0496144	56.8781	1.27319	0.132691	6.37326	1.57254	1.31901	0.0363774	n/a
0.05845	MD12-3394	-48.4	64.6	Ai et al., 2021	-52.2	-50	-46.6	-46.5	-47.5	-47.6	-48.4	transition	21196183	1853857	587653	89497	14978403	286522	0.543602	0.0475444	0.0150711	0.00229526	0.384139	0.0073482	0.342027	-0.634172	-0.465939	4.09336	6.72976	-2.91638	4.82637	12.2386	0.0414291	58.5941	1.33373	0.142224	6.56618	1.57718	1.41512	0.0392334	n/a
0.05878	MD12-3394	-48.4	64.6	Ai et al., 2021	-52.2	-50	-46.6	-46.5	-47.5	-47.6	-48.4	transition	30509576	2540058	818580	122183	20711773	302104	0.554676	0.0461793	0.0148821	0.00222134	0.376548	0.00549237	0.328547	-0.628621	-0.483403	4.46811	5.53523	-3.7287	4.09336	11.45	0.0135793	59.5642	0.980485	0.142105	6.69962	1.52056	1.47305	0.0395224	n/a
0.05911	MD12-3394	-48.4	64.6	Ai et al., 2021	-52.2	-50	-46.6	-46.5	-47.5	-47.6	-48.4	transition	30692691	2652695	893376	129950	21810630	373363	0.542727	0.0469066	0.0157972	0.00229786	0.385669	0.00660204	0.344914	-0.614344	-0.462289	5.4318	6.97942	-2.88293	4.82321	12.2494	0.02935	58.4586	1.20184	0.142151	6.87477	1.56141	1.40724	0.0409606	n/a
0.05944	MD12-3394	-48.4	64.6	Ai et al., 2021	-52.2	-50	-46.6	-46.5	-47.5	-47.6	-48.4	transition	38077576	3282665	1114068	166167	27268054	430790	0.541341	0.046669	0.0158385	0.00236236	0.387664	0.00612445	0.342637	-0.612329	-0.465165	5.56778	6.7827	-2.9589	4.82111	12.2474	0.0181114	58.271	1.11869	0.141434	6.70451	1.54845	1.39642	0.0408562	n/a
0.05977	MD12-3394	-48.4	64.6	Ai et al., 2021	-52.2	-50	-46.6	-46.5	-47.5	-47.6	-48.4	transition	51478221	4426412	1464874	228120	37058416	738985	0.539632	0.0464009	0.0153559	0.00239132	0.388473	0.00774658	0.354599	-0.620909	-0.450262	4.98864	7.80205	-2.03386	5.60973	13.0848	0.0222405	58.1434	1.41521	0.139341	6.42151	1.60336	1.38911	0.0395288	n/a
0.0601	MD12-3394	-48.4	64.6	Ai et al., 2021	-52.2	-50	-46.6	-46.5	-47.5	-47.6	-48.4	transition	1646701	144092	44094	7955	1184951	25004	0.539407	0.0472	0.0144438	0.00260581	0.388153	0.00819052	0.348428	-0.648189	-0.457888	3.14725	7.28049	-2.14817	5.55571	13.0543	0.0362522	58.1534	1.49572	0.139493	5.54293	1.61053	1.38968	0.0372117	n/a
0.06043	MD12-3394	-48.4	64.6	Ai et al., 2021	-52.2	-50	-46.6	-46.5	-47.5	-47.6	-48.4	transition	6453673	513237	169607	29472	5042270	94151	0.524586	0.0417184	0.0137865	0.00239563	0.40986	0.00765305	0.363598	-0.623229	-0.439378	4.83205	8.54653	-1.19123	6.35631	13.9177	0.0330482	56.1387	1.4379	0.12179	5.75485	1.63363	1.27991	0.033637	n/a
0.06076	MD12-3394	-48.4	64.6	Ai et al., 2021	-52.2	-50	-46.6	-46.5	-47.5	-47.6	-48.4	transition	18777339	1388388	465720	77090	12973028	194137	0.554301	0.0409848	0.0137479	0.00227567	0.38296	0.00573086	0.346744	-0.617702	-0.459991	5.20512	7.13661	-2.03345	5.60574	13.0846	0.0302626	59.1405	1.02331	0.127908	6.04125	1.5657	1.44741	0.0358991	n/a
0.06109	MD12-3394	-48.4	64.6	Ai et al., 2021	-52.2	-50	-46.6	-46.5	-47.5	-47.6	-48.4	transition	13595396	1018939	349167	59552	9812517	174632	0.543594	0.0407409	0.013961	0.00238111	0.392341	0.00698243	0.364073	-0.611591	-0.438811	5.61761	8.58532	-1.31588	6.35618	13.9006	0.0293511	58.0803	1.2682	0.125071	5.86323	1.61922	1.38552	0.0355838	n/a
0.06142	MD12-3394	-48.4	64.6	Ai et al., 2021	-52.2	-50	-46.6	-46.5	-47.5	-47.6	-48.4	transition	6811980	524410	169248	27769	4505374	88494	0.561707	0.0432422	0.013956	0.0022898	0.371508	0.00729711	0.352517	-0.629669	-0.45282	4.39735	7.62712	-2.12666	5.60092	13.1237	0.0421196	60.1906	1.28243	0.135727	6.09485	1.60533	1.51197	0.0375658	n/a
0.06175	MD12-3394	-48.4	64.6	Ai et al., 2021	-52.2	-50	-46.6	-46.5	-47.5	-47.6	-48.4	transition	5997583	444293	137606	23934	4081829	67738	0.55776	0.0413181	0.012797	0.0022258	0.3796	0.00629946	0.340392	-0.643716	-0.468021	3.4492	6.58736	-2.91891	4.8389	12.2157	0.0355336	59.5033	1.11681	0.127399	5.74939	1.57706	1.46934	0.0337118	n/a
0.06208	MD12-3394	-48.4	64.6	Ai et al., 2021	-52.2	-50	-46.6	-46.5	-47.5	-47.6	-48.4	transition	18579225	1328257	414869	71638	12912610	163493	0.555099	0.0396849	0.0123952	0.00214036	0.385795	0.00488475	0.328572	-0.640909	-0.483369	3.63863	5.53754	-3.73723	4.09691	11.4406	0.0270239	58.997	0.872301	0.121871	5.79119	1.53007	1.43884	0.032129	n/a
0.06241	MD12-3394	-48.4	64.6	Ai et al., 2021	-52.2	-50	-46.6	-46.5	-47.5	-47.6	-48.4	transition	18338340	1290806	391956	73730	13487868	213580	0.542614	0.0381937	0.0115976	0.0021816	0.399093	0.00631963	0.344792	-0.651409	-0.462442	2.9299	6.96895	-2.91577	4.82884	12.3108	0.0347729	57.6202	1.15126	0.11363	5.3161	1.59904	1.35962	0.0290599	n/a
0.06274	MD12-3394	-48.4	64.6	Ai et al., 2021	-52.2	-50	-46.6	-46.5	-47.5	-47.6	-48.4	transition	22105197	1417153	422207	84704	16948356	220835	0.536554	0.0343982	0.0102481	0.002056	0.411383	0.00536027	0.339292	-0.658694	-0.469427	2.43815	6.49119	-2.91386	4.83023	12.2259	0.0306789	56.6023	0.989137	0.100772	4.9845	1.5847	1.30427	0.0249114	n/a
0.06307	MD12-3394	-48.4	64.6	Ai et al., 2021	-52.2	-50	-46.6	-46.5	-47.5	-47.6	-48.4	transition	9581238	615980	181009	37967	7578793	111427	0.529163	0.03402	0.00999695	0.00209688	0.41857	0.00615401	0.349122	-0.663963	-0.457023	2.08247	7.33963	-2.0609	5.56973	13.1001	0.0414942	55.8346	1.1496	0.09794	4.76753	1.62472	1.26422	0.0238836	n/a
0.06349	MD12-3394	-48.4	64.6	Ai et al., 2021	-52.2	-50	-46.6	-46.5	-47.5	-47.6	-48.4	transition	13553429	954111	291531	54260	9389417	129042	0.556111	0.0391482	0.0119618	0.00222634	0.385258	0.00529473	0.332296	-0.649226	-0.478474	3.07725	5.87236	-3.72522	4.05727	11.4538	0.0411425	59.0748	0.943119	0.120157	5.37285	1.55088	1.44348	0.0310489	n/a
0.06391	MD12-3394	-48.4	64.6	Ai et al., 2021	-52.2	-50	-46.6	-46.5	-47.5	-47.6	-48.4	transition	14193968	909800	279944	52634	10392969	163964	0.546063	0.0350014	0.0107699	0.00202491	0.399833	0.00630794	0.353073	-0.647183	-0.452135	3.21518	7.67397	-2.07469	5.59812	13.0505	0.051235	57.7297	1.14198	0.105292	5.31869	1.62368	1.36573	0.0269359	n/a
0.06432	MD12-3394	-48.4	64.6	Ai et al., 2021	-52.2	-50	-46.6	-46.5	-47.5	-47.6	-48.4	transition	4988759	302319	91506	19535	3570571	65184	0.551984	0.0334502	0.0101247	0.00216146	0.395068	0.00721232	0.368252	-0.654879	-0.433854	2.69568	8.92436	-0.376246	7.11844	14.7168	0.0578861	58.2845	1.28977	0.102087	4.68421	1.6815	1.39719	0.0256278	n/a
0.06474	MD12-3394	-48.4	64.6	Ai et al., 2021	-52.2	-50	-46.6	-46.5	-47.5	-47.6	-48.4	transition	12154800	751974	226746	45593	9212492	137695	0.539511	0.0333776	0.0100645	0.00202372	0.408912	0.00611182	0.352867	-0.654893	-0.452389	2.69472	7.65658	-2.11085	5.57556	13.0733	0.0453639	56.8851	1.12016	0.0987337	4.97326	1.6291	1.31938	0.0246129	n/a
0.06516	MD12-3394	-48.4	64.6	Ai et al., 2021	-52.2	-50	-46.6	-46.5	-47.5	-47.6	-48.4	transition	7835839	494779	148483	30440	5832410	74717	0.543526	0.0343199	0.0102994	0.00211144	0.40456	0.00518268	0.338901	-0.656791	-0.469927	2.5666	6.45699	-2.96189	4.82943	12.2675	0.0454677	57.3288	0.944523	0.102373	4.87789	1.57924	1.3435	0.0254583	n/a
0.06599	MD12-3394	-48.4	64.6	Ai et al., 2021	-52.2	-50	-46.6	-46.5	-47.5	-47.6	-48.4	transition	3584195	233450	71343	15119	2746198	32710	0.536314	0.0349318	0.0106753	0.0022623	0.410922	0.0048945	0.33796	-0.651679	-0.471135	2.91166	6.37435	-2.94056	4.82942	12.291	0.0461341	56.6188	0.904364	0.103237	4.71876	1.56636	1.30515	0.0259788	n/a
0.06683	MD12-3394	-48.4	64.6	Ai et al., 2021	-52.2	-50	-46.6	-46.5	-47.5	-47.6	-48.4	transition	3966276	258807	78388	15047	2906273	56408	0.544728	0.0355446	0.0107658	0.00206656	0.399148	0.00774708	0.366678	-0.652592	-0.435715	2.85007	8.79709	-0.46264	7.10507	14.701	0.0745294	57.7119	1.40225	0.106259	5.20954	1.67957	1.36473	0.026972	n/a
0.06766	MD12-3394	-48.4	64.6	Ai et al., 2021	-52.2	-50	-46.6	-46.5	-47.5	-47.6	-48.4	transition	1791294	124043	36439	7104	1288089	24149	0.547609	0.0379207	0.0111396	0.00217173	0.393776	0.00738249	0.35305	-0.662671	-0.452164	2.16969	7.67198	-2.05143	5.59664	13.0777	0.0876736	58.1705	1.3302	0.113247	5.12936	1.642	1.39066	0.0282892	n/a
0.0685	MD12-3394	-48.4	64.6	Ai et al., 2021	-52.2	-50	-46.6	-46.5	-47.5	-47.6	-48.4	transition	12252902	781702	233591	52442	8871750	113437	0.549314	0.0350447	0.0104722	0.00235105	0.397732	0.00508553	0.338198	-0.660007	-0.470829	2.3495	6.3953	-2.87434	4.82468	12.2287	0.0414985	58.0029	0.917305	0.106211	4.45427	1.57467	1.38111	0.0263298	n/a
0.06933	MD12-3394	-48.4	64.6	Ai et al., 2021	-52.2	-50	-46.6	-46.5	-47.5	-47.6	-48.4	transition	1474272	94282	28209	7721	1091485	19417	0.542933	0.0347214	0.0103886	0.00284343	0.401963	0.00715073	0.369895	-0.664263	-0.431922	2.06223	9.05656	-0.439156	7.08446	14.7442	0.144703	57.4595	1.29994	0.104915	3.65354	1.68103	1.3507	0.0258446	n/a
0.07017	MD12-3394	-48.4	64.6	Ai et al., 2021	-52.2	-50	-46.6	-46.5	-47.5	-47.6	-48.4	transition	19924770	1333142	415357	85470	14688949	200430	0.543678	0.0363768	0.0113337	0.00233218	0.40081	0.00546904	0.3447	-0.64497	-0.462559	3.36449	6.96097	-2.94952	4.8384	12.281	0.0282823	57.5632	0.995916	0.109665	4.85968	1.58375	1.35645	0.0282768	n/a
0.07099	MD12-3394	-48.4	64.6	Ai et al., 2021	-52.2	-50	-46.6	-46.5	-47.5	-47.6	-48.4	transition	3192214	237367	76151	13968	2485264	46694	0.527494	0.0392235	0.0125835	0.00230813	0.410675	0.0077159	0.365634	-0.633517	-0.436953	4.13759	8.7124	-0.422431	7.10586	14.7324	0.044338	56.2259	1.44166	0.114528	5.45182	1.65254	1.28446	0.030641	n/a
0.0718	MD12-3394	-48.4	64.6	Ai et al., 2021	-52.2	-50	-46.6	-46.5	-47.5	-47.6	-48.4	transition	13595591	894756	274702	54432	10043070	137312	0.543827	0.0357904	0.0109881	0.00217729	0.401725	0.00549251	0.342672	-0.648881	-0.465121	3.10056	6.78571	-2.87816	4.84114	12.2629	0.0311393	57.5142	0.999876	0.107319	5.0467	1.58441	1.35373	0.0273524	n/a
0.07261	MD12-3394	-48.4	64.6	Ai et al., 2021	-52.2	-50	-46.6	-46.5	-47.5	-47.6	-48.4	transition	4133081	335043	103266	19333	2994258	60274	0.540607	0.0438237	0.0135072	0.00252876	0.391649	0.00788384	0.353094	-0.646569	-0.45211	3.25662	7.67569	-2.04771	5.58774	13.055	0.116929	57.9891	1.43737	0.130302	5.34144	1.62318	1.38034	0.034488	n/a
0.07343	MD12-3394	-48.4	64.6	Ai et al., 2021	-52.2	-50	-46.6	-46.5	-47.5	-47.6	-48.4	transition	476899	38451	12380	2339	293077	7277	0.574284	0.0463029	0.0149081	0.00281664	0.352925	0.008763	0.363889	-0.632946	-0.439031	4.17614	8.57028	-1.23075	6.36518	13.8791	0.231809	61.9369	1.50297	0.1504	5.29286	1.64336	1.62721	0.0422415	n/a
0.07408	MD12-3394	-48.4	64.6	Ai et al., 2021	-52.2	-50	-46.6	-46.5	-47.5	-47.6	-48.4	transition	3334911	278916	95242	15703	2347756	49315	0.544756	0.0455608	0.0155577	0.00256508	0.383505	0.00805558	0.364911	-0.612081	-0.437813	5.58451	8.65356	-1.21208	6.34976	13.8819	0.136855	58.6857	1.4572	0.139889	6.06521	1.62525	1.42047	0.0405672	n/a
0.07473	MD12-3394	-48.4	64.6	Ai et al., 2021	-52.2	-50	-46.6	-46.5	-47.5	-47.6	-48.4	transition	20661733	1616446	516959	89512	14980035	222608	0.542484	0.0424406	0.013573	0.00235018	0.393308	0.00584468	0.339019	-0.633467	-0.469776	4.14097	6.46731	-2.85877	4.86452	12.2634	0.0289474	57.9706	1.06591	0.127566	5.7753	1.55767	1.37928	0.0345099	n/a
0.07537	MD12-3394	-48.4	64.6	Ai et al., 2021	-52.2	-50	-46.6	-46.5	-47.5	-47.6	-48.4	transition	4143499	310342	97800	19152	2966030	57903	0.545576	0.0408628	0.0128774	0.00252175	0.390538	0.00762411	0.360379	-0.640388	-0.44324	3.67381	8.28238	-1.23	6.34842	13.9435	0.155117	58.2809	1.37818	0.123809	5.10652	1.63853	1.39698	0.0329734	n/a
0.07602	MD12-3394	-48.4	64.6	Ai et al., 2021	-52.2	-50	-46.6	-46.5	-47.5	-47.6	-48.4	transition	3946782	308018	96475	17637	2694712	52344	0.554637	0.0432855	0.0135575	0.00247851	0.378685	0.00735585	0.350822	-0.641031	-0.454913	3.63038	7.48395	-2.0882	5.60032	13.0863	0.0691037	59.4261	1.30889	0.133198	5.47003	1.60863	1.46464	0.0358016	n/a
0.07667	MD12-3394	-48.4	64.6	Ai et al., 2021	-52.2	-50	-46.6	-46.5	-47.5	-47.6	-48.4	transition	8126659	694145	211980	39495	5772729	113688	0.543273	0.0464041	0.014171	0.00264027	0.385911	0.00760013	0.344718	-0.649422	-0.462535	3.06403	6.96257	-2.9236	4.85778	12.2709	0.0899638	58.4677	1.37965	0.13841	5.36726	1.59665	1.40777	0.0367209	n/a
0.07732	MD12-3394	-48.4	64.6	Ai et al., 2021	-52.2	-50	-46.6	-46.5	-47.5	-47.6	-48.4	transition	6259275	548864	184528	31485	4721909	82817	0.529152	0.0464003	0.0155998	0.00266171	0.399185	0.00700126	0.352521	-0.617529	-0.452815	5.21677	7.62746	-2.10104	5.58524	13.1195	0.0660199	57	1.30583	0.137331	5.86082	1.58506	1.32558	0.0390791	n/a
0.07796	MD12-3394	-48.4	64.6	Ai et al., 2021	-52.2	-50	-46.6	-46.5	-47.5	-47.6	-48.4	transition	27662654	1942653	613493	115350	19570244	332809	0.550641	0.0386696	0.0122119	0.00229611	0.389557	0.00662475	0.353377	-0.638945	-0.451762	3.77122	7.69949	-2.06826	5.61707	13.0894	0.0469592	58.5665	1.1888	0.118341	5.31853	1.61333	1.41351	0.0313483	n/a
0.07861	MD12-3394	-48.4	64.6	Ai et al., 2021	-52.2	-50	-46.6	-46.5	-47.5	-47.6	-48.4	transition	924363	86487	30308	5146	654033	18753	0.537705	0.0503098	0.0176303	0.00299344	0.380453	0.0109087	0.385283	-0.604592	-0.41422	6.09001	10.2673	1.18442	8.62612	16.419	0.178981	58.5634	1.98841	0.153438	5.88962	1.68844	1.41333	0.0463402	n/a
0.07926	MD12-3394	-48.4	64.6	Ai et al., 2021	-52.2	-50	-46.6	-46.5	-47.5	-47.6	-48.4	transition	2668371	258530	89031	14427	1890334	47806	0.537058	0.0520338	0.0179191	0.00290369	0.380464	0.00962182	0.369122	-0.609153	-0.43283	5.78218	8.99443	-0.422236	7.11215	14.745	0.149293	58.5335	1.76005	0.157377	6.17114	1.63764	1.41159	0.047098	n/a
0.07991	MD12-3394	-48.4	64.6	Ai et al., 2021	-52.2	-50	-46.6	-46.5	-47.5	-47.6	-48.4	transition	1430167	141295	50461	8090	1120354	26439	0.51504	0.050884	0.0181723	0.00291342	0.403469	0.00952137	0.375588	-0.59774	-0.425288	6.55258	9.51031	0.372242	7.84973	15.5741	0.107993	56.0735	1.81511	0.148404	6.23745	1.64502	1.27653	0.0450402	n/a
0.08056	MD12-3394	-48.4	64.6	Ai et al., 2021	-52.2	-50	-46.6	-46.5	-47.5	-47.6	-48.4	transition	1360134	142895	50259	7213	1105645	29322	0.5046	0.0530131	0.0186457	0.00267597	0.410187	0.0108783	0.377876	-0.600612	-0.42265	6.35867	9.69071	0.363656	7.86537	15.5872	0.17531	55.1604	2.11032	0.15005	6.96784	1.6646	1.23017	0.0454567	n/a
0.0812	MD12-3394	-48.4	64.6	Ai et al., 2021	-52.2	-50	-46.6	-46.5	-47.5	-47.6	-48.4	transition	7977330	779722	285389	40976	6524212	131901	0.506834	0.0495391	0.018132	0.00260338	0.414511	0.00838024	0.37017	-0.588352	-0.431599	7.18624	9.07864	-0.386835	7.12031	14.7813	0.0803642	55.0102	1.62655	0.142497	6.96478	1.61636	1.22273	0.0437431	n/a
0.08185	MD12-3394	-48.4	64.6	Ai et al., 2021	-52.2	-50	-46.6	-46.5	-47.5	-47.6	-48.4	transition	2480793	264291	96687	13985	1869107	50669	0.51948	0.0553427	0.0202463	0.00292847	0.391392	0.0106101	0.379062	-0.58862	-0.42129	7.16813	9.7838	0.43211	7.90387	15.5964	0.161589	57.031	2.00157	0.163401	6.91362	1.65001	1.32726	0.051729	n/a
0.0825	MD12-3394	-48.4	64.6	Ai et al., 2021	-52.2	-50	-46.6	-46.5	-47.5	-47.6	-48.4	transition	5091004	522403	195658	25797	4062864	85231	0.50997	0.0523295	0.0195992	0.0025841	0.40698	0.00853765	0.369907	-0.579992	-0.431907	7.75051	9.05755	-0.427475	7.13886	14.7087	0.0956999	55.6159	1.64658	0.152057	7.58453	1.60662	1.25306	0.0481577	n/a
0.08315	MD12-3394	-48.4	64.6	Ai et al., 2021	-52.2	-50	-46.6	-46.5	-47.5	-47.6	-48.4	transition	8315112	926373	358137	43317	6790846	167892	0.50086	0.0558	0.0215723	0.00260919	0.409046	0.010113	0.38065	-0.569092	-0.419474	8.48627	9.908	0.40882	7.85432	15.5452	0.064675	55.0452	1.97916	0.160239	8.26782	1.63411	1.22446	0.0527382	n/a
0.08379	MD12-3394	-48.4	64.6	Ai et al., 2021	-52.2	-50	-46.6	-46.5	-47.5	-47.6	-48.4	transition	3497805	329460	126975	15979	2502202	71068	0.534547	0.0503493	0.0194048	0.00244197	0.382396	0.0108609	0.393798	-0.570605	-0.404727	8.38419	10.9167	1.20914	8.60897	16.4592	0.0871524	58.2967	1.99133	0.155109	7.94637	1.68473	1.39789	0.0507453	n/a
0.08444	MD12-3394	-48.4	64.6	Ai et al., 2021	-52.2	-50	-46.6	-46.5	-47.5	-47.6	-48.4	transition	8087778	810897	312224	40290	5858497	128065	0.530772	0.0532163	0.0204902	0.00264409	0.384473	0.00840446	0.372116	-0.571267	-0.429322	8.33949	9.23441	-0.394395	7.0901	14.7211	0.0357623	57.9924	1.55876	0.162715	7.74942	1.60164	1.38052	0.0532942	n/a
0.08509	MD12-3394	-48.4	64.6	Ai et al., 2021	-52.2	-50	-46.6	-46.5	-47.5	-47.6	-48.4	transition	4415275	383611	135484	20791	3522564	63261	0.516951	0.0449141	0.0158628	0.00243426	0.412431	0.00740676	0.363984	-0.600414	-0.438917	6.37205	8.57805	-1.2258	6.34922	13.9393	0.046752	55.6231	1.41254	0.130859	6.51647	1.60822	1.25343	0.0384618	n/a
0.0859	MD12-3394	-48.4	64.6	Ai et al., 2021	-52.2	-50	-46.6	-46.5	-47.5	-47.6	-48.4	transition	12922021	983201	320286	55840	9592928	161840	0.537609	0.0409052	0.0133252	0.00232317	0.399105	0.0067332	0.353653	-0.627786	-0.451422	4.52445	7.72273	-2.1041	5.58402	13.1289	0.0298034	57.3931	1.23694	0.122307	5.73578	1.60315	1.34704	0.0333877	n/a
0.08672	MD12-3394	-48.4	64.6	Ai et al., 2021	-52.2	-50	-46.6	-46.5	-47.5	-47.6	-48.4	transition	18294607	1465491	451254	76652	13384805	237637	0.539498	0.0432165	0.0133072	0.00226042	0.39471	0.00700778	0.343134	-0.645173	-0.464537	3.35084	6.8257	-2.92264	4.83974	12.2907	0.0451329	57.7492	1.28229	0.127652	5.88705	1.59052	1.36682	0.0337139	n/a
0.08753	MD12-3394	-48.4	64.6	Ai et al., 2021	-52.2	-50	-46.6	-46.5	-47.5	-47.6	-48.4	transition	7807217	545291	164583	34197	5498817	85244	0.552319	0.0385764	0.0116434	0.00241925	0.389012	0.00603056	0.34248	-0.655229	-0.465364	2.67202	6.76907	-2.93867	4.81871	12.1986	0.0706462	58.6743	1.08007	0.117581	4.81279	1.58929	1.4198	0.0299306	n/a
0.08835	MD12-3394	-48.4	64.6	Ai et al., 2021	-52.2	-50	-46.6	-46.5	-47.5	-47.6	-48.4	transition	696904	66751	25124	4891	512992	9116	0.529652	0.0507312	0.0190944	0.00371719	0.389877	0.00692822	0.369572	-0.585634	-0.432301	7.3697	9.0306	-0.377562	7.12204	14.8226	0.268774	57.6003	1.29118	0.156358	5.13678	1.58796	1.35851	0.0489754	n/a
0.08916	MD12-3394	-48.4	64.6	Ai et al., 2021	-52.2	-50	-46.6	-46.5	-47.5	-47.6	-48.4	transition	517339	47413	17614	3605	350697	8285	0.547476	0.050175	0.0186401	0.003815	0.371126	0.00876763	0.383582	-0.590669	-0.416141	7.02987	10.1359	0.415145	7.87809	15.6137	0.373432	59.5988	1.57622	0.1605	4.88599	1.64588	1.47517	0.0502257	n/a
0.08998	MD12-3394	-48.4	64.6	Ai et al., 2021	-52.2	-50	-46.6	-46.5	-47.5	-47.6	-48.4	transition	4601262	305099	100625	18877	3003754	55408	0.569109	0.0377363	0.0124458	0.00233481	0.371521	0.00685316	0.364389	-0.625275	-0.438435	4.69393	8.61106	-1.28164	6.35122	13.8473	0.0797599	60.503	1.18986	0.12188	5.33056	1.63458	1.53184	0.0334997	n/a
0.09079	MD12-3394	-48.4	64.6	Ai et al., 2021	-52.2	-50	-46.6	-46.5	-47.5	-47.6	-48.4	transition	421910	46166	20586	3766	303611	7430	0.52511	0.0574583	0.0256214	0.00468718	0.377875	0.0092474	0.407733	-0.534728	-0.389624	10.8059	11.9497	2.83443	10.1306	18.1251	0.374393	58.1527	1.73056	0.184815	5.46628	1.64669	1.38964	0.0678039	n/a
0.09161	MD12-3394	-48.4	64.6	Ai et al., 2021	-52.2	-50	-46.6	-46.5	-47.5	-47.6	-48.4	transition	757454	76847	30548	4983	557417	12943	0.52594	0.0533589	0.0212111	0.00345996	0.387044	0.008987	0.386799	-0.565699	-0.412515	8.71535	10.384	1.22423	8.65086	16.4735	0.174968	57.6067	1.68004	0.164599	6.13044	1.63312	1.35886	0.0548028	n/a
0.09242	MD12-3394	-48.4	64.6	Ai et al., 2021	-52.2	-50	-46.6	-46.5	-47.5	-47.6	-48.4	transition	300832	24353	8482	1381	186972	5321	0.57047	0.0461807	0.0160845	0.0026188	0.354556	0.0100902	0.384045	-0.605731	-0.415618	6.01316	10.1718	0.424971	7.90322	15.5368	0.422027	61.6707	1.73802	0.151058	6.14193	1.68814	1.60897	0.0453651	n/a
0.09324	MD12-3394	-48.4	64.6	Ai et al., 2021	-52.2	-50	-46.6	-46.5	-47.5	-47.6	-48.4	transition	3688175	322790	110477	18951	2920978	57286	0.5181	0.0453442	0.0155194	0.00266216	0.410327	0.0080473	0.366462	-0.612076	-0.435971	5.58487	8.7796	-0.349183	7.1047	14.7527	0.114827	55.804	1.52948	0.131823	5.82961	1.62853	1.26265	0.0378219	n/a
0.09405	MD12-3394	-48.4	64.6	Ai et al., 2021	-52.2	-50	-46.6	-46.5	-47.5	-47.6	-48.4	transition	2293401	184936	65358	11898	1601996	34863	0.547031	0.0441117	0.0155894	0.00283796	0.382114	0.00831566	0.377435	-0.603321	-0.423158	6.17585	9.65602	0.395969	7.87389	15.5906	0.200111	58.8746	1.49738	0.138065	5.49319	1.65221	1.43159	0.0407979	n/a
0.09486	MD12-3394	-48.4	64.6	Ai et al., 2021	-52.2	-50	-46.6	-46.5	-47.5	-47.6	-48.4	transition	1590870	135600	44626	7801	1105496	20114	0.547725	0.0466861	0.0153644	0.00268583	0.380614	0.0069251	0.348519	-0.624632	-0.457774	4.73732	7.28825	-2.00983	5.59352	13.0931	0.135175	59.0005	1.24855	0.143135	5.72055	1.57927	1.43906	0.0403674	n/a
0.09568	MD12-3394	-48.4	64.6	Ai et al., 2021	-52.2	-50	-46.6	-46.5	-47.5	-47.6	-48.4	transition	2195387	185868	60231	10811	1557359	33432	0.542998	0.0459718	0.0148973	0.00267395	0.38519	0.00826893	0.359831	-0.629961	-0.443902	4.37764	8.23713	-1.25756	6.33988	13.876	0.181928	58.5008	1.49999	0.139043	5.57127	1.62736	1.40969	0.0386751	n/a
0.09649	MD12-3394	-48.4	64.6	Ai et al., 2021	-52.2	-50	-46.6	-46.5	-47.5	-47.6	-48.4	transition	2583724	220265	75465	12525	1925465	51370	0.530668	0.04524	0.0154997	0.0025725	0.395469	0.0105508	0.387515	-0.611165	-0.411712	5.64639	10.4389	1.26085	8.62553	16.3467	0.162969	57.2991	1.94946	0.134898	6.02515	1.70803	1.34187	0.0391931	n/a
0.09731	MD12-3394	-48.4	64.6	Ai et al., 2021	-52.2	-50	-46.6	-46.5	-47.5	-47.6	-48.4	transition	2148511	171302	53291	9563	1449984	34127	0.555633	0.044301	0.0137818	0.00247312	0.374985	0.00882569	0.361488	-0.642851	-0.441906	3.50753	8.3736	-1.25405	6.35522	13.9123	0.129144	59.7058	1.56357	0.136275	5.57262	1.65154	1.48175	0.0367528	n/a
0.09812	MD12-3394	-48.4	64.6	Ai et al., 2021	-52.2	-50	-46.6	-46.5	-47.5	-47.6	-48.4	transition	2562575	218719	71865	12911	1993124	37422	0.523336	0.0446674	0.0146765	0.00263672	0.407041	0.00764242	0.358439	-0.625634	-0.445585	4.6697	8.12202	-1.23057	6.33678	13.9293	0.0671555	56.2499	1.43931	0.13003	5.56618	1.61585	1.28571	0.0360565	n/a
0.09894	MD12-3394	-48.4	64.6	Ai et al., 2021	-52.2	-50	-46.6	-46.5	-47.5	-47.6	-48.4	transition	6116022	514303	169314	30059	4659177	103784	0.527577	0.0443645	0.0146053	0.00259293	0.401908	0.00895256	0.370852	-0.624808	-0.430799	4.72544	9.13335	-0.45767	7.12044	14.711	0.0843261	56.7602	1.66861	0.130313	5.63272	1.66154	1.31268	0.0363399	n/a
0.09975	MD12-3394	-48.4	64.6	Ai et al., 2021	-52.2	-50	-46.6	-46.5	-47.5	-47.6	-48.4	transition	5682690	476870	159970	27168	4328541	78089	0.528459	0.0443463	0.0148763	0.00252647	0.40253	0.00726184	0.357402	-0.618135	-0.446843	5.1759	8.03594	-1.23177	6.34377	13.8556	0.09969	56.7631	1.35553	0.130952	5.88818	1.60447	1.31284	0.036957	n/a
0.10057	MD12-3394	-48.4	64.6	Ai et al., 2021	-52.2	-50	-46.6	-46.5	-47.5	-47.6	-48.4	transition	10964870	926444	311197	53726	9071017	176412	0.509907	0.0430831	0.0144718	0.00249846	0.421836	0.00820381	0.368812	-0.618014	-0.433195	5.18404	8.96949	-0.38486	7.13112	14.7028	0.0838585	54.7262	1.58341	0.122535	5.7923	1.6458	1.20878	0.0343067	n/a
0.10138	MD12-3394	-48.4	64.6	Ai et al., 2021	-52.2	-50	-46.6	-46.5	-47.5	-47.6	-48.4	transition	5466281	423267	139716	23283	3700363	68520	0.556567	0.0430963	0.0142256	0.00237063	0.376764	0.00697658	0.35358	-0.622849	-0.451513	4.85772	7.71653	-2.1243	5.59982	13.0898	0.0795573	59.6323	1.23798	0.134614	6.00077	1.59843	1.47723	0.0377574	n/a
0.1022	MD12-3394	-48.4	64.6	Ai et al., 2021	-52.2	-50	-46.6	-46.5	-47.5	-47.6	-48.4	transition	8293898	671730	225225	37453	6107093	121900	0.536568	0.0434571	0.0145708	0.002423	0.395094	0.00788624	0.364078	-0.61792	-0.438806	5.1904	8.58566	-1.22412	6.33952	13.9105	0.0589908	57.5926	1.44847	0.130442	6.01354	1.63034	1.35808	0.0368792	n/a
0.10301	MD12-3394	-48.4	64.6	Ai et al., 2021	-52.2	-50	-46.6	-46.5	-47.5	-47.6	-48.4	transition	47831532	3505163	1149882	193008	35838935	531348	0.537132	0.0393618	0.0129128	0.00216741	0.402459	0.00596686	0.34841	-0.624914	-0.457909	4.7183	7.27901	-2.08859	5.59637	13.0639	0.0130176	57.1666	1.09867	0.117619	5.95769	1.58184	1.33462	0.0320847	n/a
0.10397	MD12-3394	-48.4	64.6	Ai et al., 2021	-52.2	-50	-46.6	-46.5	-47.5	-47.6	-48.4	transition	8907618	578394	176708	36977	6202125	107048	0.556418	0.0361296	0.0110381	0.00230978	0.387418	0.00668679	0.356716	-0.651512	-0.447677	2.92292	7.97887	-1.22542	6.36056	13.8959	0.0559365	58.9528	1.18749	0.111541	4.77886	1.63596	1.43622	0.0284915	n/a
0.10494	MD12-3394	-48.4	64.6	Ai et al., 2021	-52.2	-50	-46.6	-46.5	-47.5	-47.6	-48.4	transition	1645637	134453	45260	7949	1241179	22716	0.531332	0.0434112	0.0146132	0.00256652	0.400743	0.00733438	0.360898	-0.617662	-0.442616	5.20783	8.3251	-1.24838	6.35598	13.8909	0.184762	57.0053	1.36158	0.129283	5.6938	1.61464	1.32587	0.0364653	n/a
0.1059	MD12-3394	-48.4	64.6	Ai et al., 2021	-52.2	-50	-46.6	-46.5	-47.5	-47.6	-48.4	transition	599311	51810	18816	3221	436556	11777	0.534388	0.0461974	0.0167777	0.00287207	0.389264	0.0105012	0.394913	-0.593806	-0.403499	6.81813	11.0007	1.2035	8.6258	16.4648	0.267554	57.856	1.92722	0.141421	5.84166	1.70762	1.37282	0.043101	n/a
0.10687	MD12-3394	-48.4	64.6	Ai et al., 2021	-52.2	-50	-46.6	-46.5	-47.5	-47.6	-48.4	transition	3550120	285693	92527	13956	2153146	48256	0.577847	0.0465018	0.0150605	0.0022716	0.350464	0.00785455	0.351335	-0.627213	-0.454279	4.56315	7.52731	-2.08823	5.57376	13.0291	0.0855934	62.2471	1.34105	0.15121	6.62991	1.60215	1.64881	0.0429729	n/a
0.10783	MD12-3394	-48.4	64.6	Ai et al., 2021	-52.2	-50	-46.6	-46.5	-47.5	-47.6	-48.4	transition	32326363	2226513	716811	133766	22975664	355996	0.550375	0.0379077	0.0122041	0.00227745	0.391174	0.00606104	0.351454	-0.632736	-0.454131	4.19035	7.53743	-2.08492	5.60815	13.0962	0.0255264	58.4542	1.08926	0.116518	5.35869	1.59781	1.40698	0.0311987	n/a
0.10835	MD12-3394	-48.4	64.6	Ai et al., 2021	-52.2	-50	-46.6	-46.5	-47.5	-47.6	-48.4	transition	26850962	1820102	528367	105686	18130651	204454	0.56362	0.0382052	0.0110908	0.00221842	0.380574	0.00429163	0.315393	-0.666966	-0.501148	1.87977	4.32149	-4.59671	3.33103	10.6712	0.0233446	59.6932	0.755686	0.118049	4.9994	1.50895	1.48097	0.0291422	n/a
0.10886	MD12-3394	-48.4	64.6	Ai et al., 2021	-52.2	-50	-46.6	-46.5	-47.5	-47.6	-48.4	transition	8258368	582892	175808	35265	5250941	88688	0.573818	0.0405012	0.0122157	0.00245033	0.364852	0.00616233	0.339614	-0.654763	-0.469015	2.70352	6.51938	-2.90495	4.83183	12.2465	0.0382399	61.1309	1.06251	0.129445	4.98534	1.58052	1.57274	0.0334812	n/a
0.10938	MD12-3394	-48.4	64.6	Ai et al., 2021	-52.2	-50	-46.6	-46.5	-47.5	-47.6	-48.4	transition	429130	37179	11466	2044	286234	7986	0.554404	0.0480325	0.0148132	0.00264069	0.369793	0.0103173	0.366357	-0.645502	-0.436095	3.32863	8.77107	-0.421461	7.11095	14.7347	0.28611	59.9876	1.82697	0.146963	5.60959	1.6734	1.49923	0.0400581	n/a
0.10989	MD12-3394	-48.4	64.6	Ai et al., 2021	-52.2	-50	-46.6	-46.5	-47.5	-47.6	-48.4	transition	437105	42968	14583	2456	301872	7688	0.541862	0.0532658	0.018078	0.00304461	0.374219	0.00953052	0.365271	-0.614355	-0.437385	5.43103	8.68285	-0.418783	7.09263	14.6914	0.423066	59.15	1.72844	0.162371	5.9377	1.62869	1.44798	0.0483086	n/a
0.11041	MD12-3394	-48.4	64.6	Ai et al., 2021	-52.2	-50	-46.6	-46.5	-47.5	-47.6	-48.4	transition	643807	63113	24501	4211	453779	10132	0.53671	0.0526142	0.0204253	0.0035105	0.378293	0.00844655	0.380984	-0.573777	-0.419093	8.17004	9.93403	0.402388	7.86391	15.5923	0.300552	58.6566	1.54938	0.165231	5.81833	1.62104	1.41877	0.0539932	n/a
0.1115	MD12-3394	-48.4	64.6	Ai et al., 2021	-52.2	-50	-46.6	-46.5	-47.5	-47.6	-48.4	transition	195173	20535	6869	972	145830	3886	0.522881	0.0550145	0.0184025	0.00260405	0.390688	0.0104108	0.363493	-0.616058	-0.439504	5.31611	8.5379	-1.2191	6.38845	13.9043	0.346408	57.235	1.95219	0.159333	7.06687	1.63452	1.33836	0.0471028	n/a
0.11259	MD12-3394	-48.4	64.6	Ai et al., 2021	-52.2	-50	-46.6	-46.5	-47.5	-47.6	-48.4	transition	1429564	137400	49196	7476	963147	21946	0.547993	0.0526693	0.0188582	0.00286576	0.369202	0.00841253	0.363942	-0.596033	-0.438968	6.66777	8.57459	-1.2329	6.36343	13.8628	0.17031	59.7466	1.51194	0.164584	6.58052	1.60174	1.48426	0.0510784	n/a
0.11367	MD12-3394	-48.4	64.6	Ai et al., 2021	-52.2	-50	-46.6	-46.5	-47.5	-47.6	-48.4	transition	2781732	282842	100808	15304	2216236	55103	0.51022	0.0518783	0.01849	0.00280703	0.406498	0.0101069	0.377078	-0.597428	-0.423569	6.57362	9.62791	0.441152	7.87161	15.5294	0.113302	55.6573	1.94241	0.149405	6.58704	1.6535	1.25516	0.0454861	n/a
0.11476	MD12-3394	-48.4	64.6	Ai et al., 2021	-52.2	-50	-46.6	-46.5	-47.5	-47.6	-48.4	transition	20941790	2180585	758849	105981	17451996	321565	0.50147	0.0522161	0.0181713	0.00253781	0.417904	0.00770017	0.352362	-0.603491	-0.453011	6.16435	7.61403	-2.07143	5.5672	13.0757	0.0459985	54.5447	1.5123	0.146281	7.16024	1.57485	1.19997	0.0434821	n/a
0.11585	MD12-3394	-48.4	64.6	Ai et al., 2021	-52.2	-50	-46.6	-46.5	-47.5	-47.6	-48.4	transition	10207370	1101271	405358	55333	8389427	196667	0.501457	0.0541021	0.019914	0.00271834	0.412147	0.00966165	0.37379	-0.585832	-0.427372	7.35636	9.36774	-0.421004	7.11397	14.7288	0.0722515	54.8878	1.8903	0.153917	7.32579	1.62891	1.21669	0.0483177	n/a
0.11694	MD12-3394	-48.4	64.6	Ai et al., 2021	-52.2	-50	-46.6	-46.5	-47.5	-47.6	-48.4	transition	2947601	309780	116900	16811	2305224	69559	0.511215	0.0537265	0.0202745	0.0029156	0.399805	0.0120639	0.396199	-0.57907	-0.402086	7.81275	11.0973	2.06992	9.39859	17.3216	0.130312	56.1146	2.30545	0.157363	6.95378	1.70012	1.27866	0.0507109	n/a
0.11802	MD12-3394	-48.4	64.6	Ai et al., 2021	-52.2	-50	-46.6	-46.5	-47.5	-47.6	-48.4	transition	15992925	1897220	692665	91089	12401202	254706	0.51047	0.0605564	0.0221088	0.00290742	0.395828	0.00812983	0.353737	-0.587769	-0.451319	7.22557	7.72978	-2.06917	5.59974	13.1281	0.0332666	56.3248	1.56765	0.174806	7.60427	1.55829	1.28963	0.0558547	n/a
0.11911	MD12-3394	-48.4	64.6	Ai et al., 2021	-52.2	-50	-46.6	-46.5	-47.5	-47.6	-48.4	transition	421226	55963	22490	2545	306044	8961	0.515432	0.068479	0.0275198	0.00311418	0.37449	0.0109651	0.377905	-0.556485	-0.422617	9.33727	9.69301	0.334313	7.88442	15.695	0.176027	57.9188	2.08305	0.204539	8.83694	1.60542	1.37636	0.0734862	n/a
0.12165	MD12-3394	-48.4	64.6	Ai et al., 2021	-52.2	-50	-46.6	-46.5	-47.5	-47.6	-48.4	transition	418443	56512	24101	2994	326654	11192	0.498208	0.0672845	0.0286952	0.00356473	0.388922	0.0133255	0.403876	-0.540208	-0.393752	10.436	11.6673	2.03172	9.3688	17.3576	0.303568	56.1595	2.605	0.198378	8.04977	1.67158	1.281	0.0737814	n/a
0.12418	MD12-3394	-48.4	64.6	Ai et al., 2021	-52.2	-50	-46.6	-46.5	-47.5	-47.6	-48.4	transition	938084	128591	58319	6444	726938	21665	0.49897	0.068398	0.0310201	0.00342758	0.386661	0.0115237	0.401955	-0.520543	-0.395822	11.7633	11.5257	2.07779	9.36347	17.3419	0.346046	56.3406	2.25736	0.205268	9.05012	1.63344	1.29046	0.0802255	n/a
0.12545	MD12-3394	-48.4	64.6	Ai et al., 2021	-52.2	-50	-46.6	-46.5	-47.5	-47.6	-48.4	transition	210023	20789	9089	1173	106210	3641	0.598484	0.0592406	0.0259001	0.00334259	0.302657	0.0103754	0.400755	-0.533559	-0.397121	10.8847	11.4369	2.03982	9.38977	17.2943	0.632974	66.414	1.70408	0.220373	7.74851	1.64447	1.97743	0.0855757	n/a
0.12647	MD12-3394	-48.4	64.6	Ai et al., 2021	-52.2	-50	-46.6	-46.5	-47.5	-47.6	-48.4	transition	291641	33969	14168	1854	175496	6562	0.556896	0.0648647	0.0270542	0.00354026	0.335114	0.0125303	0.399342	-0.547583	-0.398655	9.93813	11.332	2.07932	9.36739	17.3582	0.620176	62.4316	2.20051	0.215433	7.64186	1.66419	1.66181	0.0807312	n/a
0.12749	MD12-3394	-48.4	64.6	Ai et al., 2021	-52.2	-50	-46.6	-46.5	-47.5	-47.6	-48.4	transition	254720	31374	13405	1268	158963	6269	0.546611	0.0673263	0.0287662	0.00272104	0.341123	0.0134528	0.400298	-0.535935	-0.397616	10.7244	11.403	2.0624	9.39269	17.289	0.57904	61.5737	2.40202	0.217944	10.5718	1.66419	1.60239	0.0843278	n/a
0.1285	MD12-3394	-48.4	64.6	Ai et al., 2021	-52.2	-50	-46.6	-46.5	-47.5	-47.6	-48.4	transition	76207	9183	4895	470	47973	1750	0.542484	0.0653697	0.0348453	0.00334572	0.341498	0.0124575	0.436557	-0.473051	-0.359959	14.9691	13.9788	5.21455	12.415	21.0675	0.570054	61.3682	2.24483	0.226354	10.4149	1.68014	1.58854	0.102037	n/a
0.12952	MD12-3394	-48.4	64.6	Ai et al., 2021	-52.2	-50	-46.6	-46.5	-47.5	-47.6	-48.4	transition	290981	33023	16257	1864	173489	6690	0.55711	0.0632256	0.0311256	0.0035688	0.332161	0.0128086	0.429004	-0.497754	-0.367539	13.3016	13.4603	4.43629	11.656	20.0146	0.591254	62.648	2.24745	0.221093	8.72157	1.69259	1.67723	0.0937062	n/a
0.13054	MD12-3394	-48.4	64.6	Ai et al., 2021	-52.2	-50	-46.6	-46.5	-47.5	-47.6	-48.4	transition	150168	18496	8322	1130	3527	3554	0.810855	0.099872	0.0449359	0.00610161	0.0190446	0.0191904	0.412863	-0.526123	-0.384194	11.3867	12.3211	2.81959	10.1532	18.2339	0.965599	97.7052	2.31197	0.797853	7.3646	1.67437	42.5767	2.35951	n/a
0.13156	MD12-3394	-48.4	64.6	Ai et al., 2021	-52.2	-50	-46.6	-46.5	-47.5	-47.6	-48.4	transition	159313	15269	6593	1118	113203	3696	0.532477	0.0510341	0.022036	0.00373673	0.378362	0.0123533	0.427613	-0.542267	-0.368949	10.297	13.3639	4.45765	11.6413	19.9967	0.361913	58.4601	2.26736	0.164285	5.89714	1.74663	1.40732	0.0582405	n/a
0.13257	MD12-3394	-48.4	64.6	Ai et al., 2021	-52.2	-50	-46.6	-46.5	-47.5	-47.6	-48.4	transition	1118796	127882	51211	5678	607189	17912	0.580087	0.0663059	0.0265525	0.002944	0.314823	0.00928724	0.369054	-0.557271	-0.43291	9.28424	8.98896	-0.346256	7.10252	14.6691	0.20932	64.8207	1.57578	0.228148	9.0192	1.57382	1.84258	0.0843411	n/a
0.13359	MD12-3394	-48.4	64.6	Ai et al., 2021	-52.2	-50	-46.6	-46.5	-47.5	-47.6	-48.4	transition	731622	55359	20201	3059	474959	13472	0.563362	0.0426274	0.0155551	0.00235548	0.365727	0.0103737	0.398866	-0.590155	-0.399173	7.06456	11.2966	2.01268	9.37811	17.364	0.195037	60.636	1.80809	0.138646	6.60379	1.72466	1.54039	0.0425321	n/a
0.13448	MD12-3394	-48.4	64.6	Ai et al., 2021	-52.2	-50	-46.6	-46.5	-47.5	-47.6	-48.4	transition	7687961	455478	144889	28824	5729019	98022	0.543542	0.0322025	0.0102437	0.00203787	0.405044	0.00693019	0.373666	-0.637747	-0.427516	3.85207	9.3579	-0.371378	7.11433	14.7502	0.0595826	57.3002	1.25895	0.0974548	5.02668	1.68289	1.34193	0.0252904	n/a
0.13537	MD12-3394	-48.4	64.6	Ai et al., 2021	-52.2	-50	-46.6	-46.5	-47.5	-47.6	-48.4	transition	8230991	451993	145212	28911	5592766	79120	0.566522	0.0311097	0.00999464	0.00198988	0.384938	0.00544566	0.35909	-0.634652	-0.444797	4.06097	8.17588	-1.25621	6.37237	13.873	0.04037	59.5424	0.952093	0.099415	5.02272	1.62446	1.47172	0.0259643	n/a
0.13626	MD12-3394	-48.4	64.6	Ai et al., 2021	-52.2	-50	-46.6	-46.5	-47.5	-47.6	-48.4	transition	7303753	407404	126443	26321	5058828	67642	0.562243	0.031362	0.00973358	0.00202619	0.389428	0.00520708	0.351071	-0.646424	-0.454605	3.26641	7.50503	-2.03026	5.5805	13.0428	0.0584012	59.0795	0.917628	0.098506	4.80388	1.60848	1.44376	0.0249945	n/a
0.13715	MD12-3394	-48.4	64.6	Ai et al., 2021	-52.2	-50	-46.6	-46.5	-47.5	-47.6	-48.4	transition	16189372	934385	286101	61871	10975800	162411	0.565865	0.0326595	0.0100001	0.00216257	0.383636	0.00567673	0.353263	-0.65149	-0.451902	2.92445	7.68991	-2.04764	5.56683	13.0635	0.0332215	59.5961	0.993231	0.103245	4.62415	1.62091	1.47501	0.0260665	n/a
0.13804	MD12-3394	-48.4	64.6	Ai et al., 2021	-52.2	-50	-46.6	-46.5	-47.5	-47.6	-48.4	transition	19327265	1059672	311127	66917	11882525	137837	0.589509	0.0323215	0.00948982	0.00204106	0.362434	0.00420423	0.327429	-0.664735	-0.484883	2.03036	5.43397	-3.74016	4.07223	11.4429	0.0233175	61.9269	0.708124	0.106829	4.64945	1.54487	1.62653	0.0261836	n/a
0.13893	MD12-3394	-48.4	64.6	Ai et al., 2021	-52.2	-50	-46.6	-46.5	-47.5	-47.6	-48.4	transition	10494565	597935	173977	39871	7883763	125234	0.543328	0.0309565	0.00900719	0.00206421	0.408161	0.00648365	0.361874	-0.668948	-0.441443	1.746	8.40532	-1.23228	6.34197	13.8811	0.0461217	57.1029	1.17925	0.0920308	4.3635	1.67173	1.33116	0.0220678	n/a
0.1396	MD12-3394	-48.4	64.6	Ai et al., 2021	-52.2	-50	-46.6	-46.5	-47.5	-47.6	-48.4	transition	30063189	1684934	493978	103805	19917653	238518	0.57261	0.0320927	0.00940873	0.00197716	0.379369	0.00454302	0.331703	-0.664744	-0.479251	2.02975	5.81925	-3.80518	4.05532	11.4335	0.0296068	60.1494	0.787144	0.10173	4.75871	1.56208	1.50937	0.024801	n/a
0.14094	MD12-3394	-48.4	64.6	Ai et al., 2021	-52.2	-50	-46.6	-46.5	-47.5	-47.6	-48.4	transition	18829495	1114056	322824	69817	13333214	175554	0.556346	0.0329165	0.00953832	0.00206285	0.39395	0.00518701	0.337759	-0.66906	-0.471393	1.73844	6.35669	-2.93142	4.80648	12.2561	0.0355157	58.5445	0.923723	0.100343	4.62386	1.58797	1.41222	0.024212	n/a
0.14228	MD12-3394	-48.4	64.6	Ai et al., 2021	-52.2	-50	-46.6	-46.5	-47.5	-47.6	-48.4	transition	16008576	903020	271969	55644	11659056	122093	0.551633	0.0311168	0.00937166	0.00191741	0.401754	0.00420715	0.332444	-0.655609	-0.478281	2.64638	5.88557	-3.74218	4.07476	11.4012	0.03749	57.8603	0.7569	0.0945784	4.88766	1.55409	1.37306	0.0233268	n/a
0.14362	MD12-3394	-48.4	64.6	Ai et al., 2021	-52.2	-50	-46.6	-46.5	-47.5	-47.6	-48.4	transition	22102807	1294114	390697	84330	15543541	238327	0.557394	0.0326353	0.0098527	0.00212666	0.391981	0.00601019	0.35535	-0.655922	-0.449344	2.62524	7.8649	-1.20495	6.35098	13.8811	0.0309226	58.7117	1.06676	0.1008	4.63295	1.6348	1.42199	0.0251356	n/a
0.14496	MD12-3394	-48.4	64.6	Ai et al., 2021	-52.2	-50	-46.6	-46.5	-47.5	-47.6	-48.4	transition	13853341	807028	234957	51745	10196864	137485	0.547965	0.0319218	0.00929366	0.00204676	0.403334	0.00543818	0.344527	-0.667922	-0.462777	1.81528	6.94608	-2.97706	4.80788	12.2864	0.0331776	57.6018	0.98268	0.0957055	4.54067	1.60989	1.35859	0.0230421	n/a
0.14631	MD12-3394	-48.4	64.6	Ai et al., 2021	-52.2	-50	-46.6	-46.5	-47.5	-47.6	-48.4	transition	13319169	752146	233636	51366	10066217	130331	0.542469	0.0306337	0.00951563	0.00209206	0.409981	0.00530818	0.355752	-0.647301	-0.448853	3.20718	7.89848	-1.20984	6.3209	13.8953	0.0326681	56.9551	0.96904	0.0923247	4.54846	1.62302	1.32316	0.0232099	n/a
0.14765	MD12-3394	-48.4	64.6	Ai et al., 2021	-52.2	-50	-46.6	-46.5	-47.5	-47.6	-48.4	transition	11319840	712349	222661	38721	7648915	108592	0.56455	0.0355267	0.0111047	0.00193112	0.381472	0.00541577	0.341833	-0.640795	-0.466186	3.64635	6.7129	-2.98025	4.82555	12.2474	0.0340955	59.6762	0.950192	0.111523	5.75039	1.57827	1.47993	0.0291101	n/a
0.14899	MD12-3394	-48.4	64.6	Ai et al., 2021	-52.2	-50	-46.6	-46.5	-47.5	-47.6	-48.4	transition	14937025	891571	273554	54988	10073261	145142	0.566321	0.0338029	0.0103715	0.00208481	0.381917	0.0055029	0.346956	-0.649357	-0.459725	3.0684	7.15481	-2.06119	5.57573	13.0554	0.0313134	59.7235	0.962342	0.106667	4.97479	1.59986	1.48284	0.0271564	n/a
0.15033	MD12-3394	-48.4	64.6	Ai et al., 2021	-52.2	-50	-46.6	-46.5	-47.5	-47.6	-48.4	transition	10943753	685008	208601	41666	7721190	122696	0.554875	0.0347316	0.0105766	0.00211257	0.391483	0.00622099	0.352527	-0.651623	-0.452808	2.91545	7.62793	-2.10196	5.5919	13.0854	0.0372802	58.6327	1.10872	0.106534	5.0065	1.62386	1.41737	0.0270167	n/a
0.15167	MD12-3394	-48.4	64.6	Ai et al., 2021	-52.2	-50	-46.6	-46.5	-47.5	-47.6	-48.4	transition	28195414	1708322	535001	103727	20744371	301663	0.546545	0.0331144	0.0103705	0.00201066	0.402112	0.00584749	0.355037	-0.642168	-0.449726	3.55368	7.83871	-1.21102	6.35498	13.9476	0.0408752	57.6125	1.05858	0.100331	5.15778	1.62198	1.35918	0.0257902	n/a
0.15301	MD12-3394	-48.4	64.6	Ai et al., 2021	-52.2	-50	-46.6	-46.5	-47.5	-47.6	-48.4	transition	25349414	1733749	527703	103258	18221082	238193	0.549005	0.0375487	0.0114287	0.00223631	0.394623	0.00515866	0.333917	-0.651388	-0.476361	2.93129	6.01689	-3.76366	4.05083	11.4001	0.030096	58.1802	0.930892	0.113557	5.11053	1.55661	1.39121	0.0289611	n/a
0.15435	MD12-3394	-48.4	64.6	Ai et al., 2021	-52.2	-50	-46.6	-46.5	-47.5	-47.6	-48.4	transition	5223187	299498	88057	19962	3545161	60344	0.565512	0.0324265	0.00953389	0.00216128	0.383833	0.00653342	0.359857	-0.665382	-0.44387	1.98673	8.23928	-1.30796	6.35672	13.9207	0.0632711	59.5687	1.14211	0.101549	4.41123	1.66048	1.47333	0.0248386	n/a
7.63035	516	-30.2765	-35.285	Auderset et al., (this study)	-39.7	-39.9	-37.7	-36.2	-35.2	-33.3	-33.3	mid latitude	183029	46440.1	61010.1	8765.97	339269	40419.9	0.269583	0.0684014	0.0898616	0.0129114	0.499708	0.0595343	0.703516	-0.279865	-0.152726	28.0091	28.1535	21.8584	28.5648	35.9224	0.0132951	35.043	18.0891	0.234352	6.95988	2.27558	0.539481	0.179828	0.330221	depth in mbsf	72	516	Z	13	H	2	145
8.39823	516	-30.2765	-35.285	Auderset et al., (this study)	-39.7	-39.9	-37.7	-36.2	-35.2	-33.3	-33.3	mid latitude	2.3444e+06	581186	555977	139831	5.31549e+06	351847	0.252392	0.0625689	0.059855	0.0150539	0.572251	0.037879	0.643191	-0.361132	-0.19166	22.5236	25.4904	18.3165	24.9103	31.4108	0.0108925	30.6062	13.0495	0.18389	3.97605	2.16106	0.441051	0.104596	0.320258	depth in mbsf	72	516	Z	14	H	1	0
9.10785	516	-30.2765	-35.285	Auderset et al., (this study)	-39.7	-39.9	-37.7	-36.2	-35.2	-33.3	-33.3	mid latitude	5989.78	951.429	1246.65	723.721	8462.58	1129.23	0.323713	0.0514191	0.0673739	0.0391129	0.457353	0.0610284	0.765139	-0.369906	-0.11626	21.9313	30.6478	25.4336	32.2874	40.625	0.20596	41.445	15.8622	0.233489	1.72255	2.50129	0.707796	0.147313	0.880178	depth in mbsf	72	516	Z	14	H	1	134
9.2932	516	-30.2765	-35.285	Auderset et al., (this study)	-39.7	-39.9	-37.7	-36.2	-35.2	-33.3	-33.3	mid latitude	279178	79248.1	80672.5	20015.1	684254	51995.9	0.233551	0.0662962	0.0674878	0.0167439	0.572423	0.043498	0.658313	-0.348392	-0.181568	23.3836	26.1808	19.2514	25.8227	32.5012	0.0293837	28.9775	15.7005	0.196397	4.03058	2.19298	0.408004	0.117898	0.99596	depth in mbsf	72	516	Z	14	H	2	19
13.7168	516	-30.2765	-35.285	Auderset et al., (this study)	-39.7	-39.9	-37.7	-36.2	-35.2	-33.3	-33.3	mid latitude	121339	29471.1	24916.1	1701.98	169745	8408.66	0.341242	0.0828812	0.0700712	0.00478647	0.477372	0.0236476	0.543069	-0.352399	-0.265145	23.1131	20.4641	12.0768	18.8228	24.543	0.210574	41.6853	6.48076	0.239449	14.6394	1.8302	0.714833	0.146785	n/a	depth in mbsf	72	516	Z	17	H	1	0
13.9165	516	-30.2765	-35.285	Auderset et al., (this study)	-39.7	-39.9	-37.7	-36.2	-35.2	-33.3	-33.3	mid latitude	29114.9	3932.68	3540.3	547.715	38221.1	2391.25	0.374478	0.0505823	0.0455355	0.00704474	0.491603	0.0307565	0.622292	-0.355172	-0.206006	22.9259	24.5092	17.0512	23.6559	29.9373	0.399904	43.2383	7.58979	0.164923	6.46376	2.13423	0.76175	0.0926267	0.244826	depth in mbsf	72	516	Z	17	H	1	68
14.8795	516	-30.2765	-35.285	Auderset et al., (this study)	-39.7	-39.9	-37.7	-36.2	-35.2	-33.3	-33.3	mid latitude	108853	26316.9	28309.6	3462.12	191611	11656.5	0.294031	0.0710867	0.0764693	0.00935181	0.517575	0.0314863	0.62267	-0.312157	-0.205742	25.8294	24.5273	17.1033	23.6759	29.9648	0.0442276	36.2283	9.67269	0.222259	8.17696	2.00657	0.568093	0.147745	0.911053	depth in mbsf	72	516	Z	18	H	1	20
14.9387	516	-30.2765	-35.285	Auderset et al., (this study)	-39.7	-39.9	-37.7	-36.2	-35.2	-33.3	-33.3	mid latitude	4941.9	669.489	993.087	226.786	8173.87	1041.35	0.307974	0.0417219	0.0618881	0.0141331	0.509387	0.0648957	0.771561	-0.279328	-0.11263	28.0454	30.8961	25.7222	32.6458	41.1044	0.12499	37.6791	17.4044	0.170143	4.37896	2.55959	0.604598	0.121495	0.712105	depth in mbsf	72	516	Z	18	H	1	90
14.9683	516	-30.2765	-35.285	Auderset et al., (this study)	-39.7	-39.9	-37.7	-36.2	-35.2	-33.3	-33.3	mid latitude	5583.92	1110.11	1617.19	279.176	9528.56	1108.62	0.290412	0.0577352	0.0841079	0.0145196	0.495567	0.0576579	0.730235	-0.269296	-0.136537	28.7225	29.2609	23.4407	30.1795	37.932	0.144271	36.9491	16.565	0.220357	5.79273	2.33688	0.58602	0.169721	0.6431	depth in mbsf	72	516	Z	18	H	1	125
15.6153	516	-30.2765	-35.285	Auderset et al., (this study)	-39.7	-39.9	-37.7	-36.2	-35.2	-33.3	-35.2	mid latitude	148914	39255.5	42777	4723.85	246583	14318.1	0.299885	0.079053	0.0861445	0.00951291	0.496571	0.0288338	0.611618	-0.307091	-0.21352	26.1713	23.9952	16.3617	23.0167	29.2323	0.123049	37.6524	8.77159	0.249545	9.05554	1.94167	0.60391	0.173479	1.17236	depth in mbsf	72	516	Z	20	H	1	10
15.6449	516	-30.2765	-35.285	Auderset et al., (this study)	-39.7	-39.9	-37.7	-36.2	-35.2	-33.3	-35.2	mid latitude	128169	28113.1	38139.8	3788.43	236872	16000.8	0.284136	0.0623235	0.0845516	0.00839851	0.525118	0.0354719	0.673264	-0.263976	-0.171815	29.0816	26.8479	20.0968	26.7335	33.6113	0.0432159	35.1108	11.0986	0.216904	10.0674	2.08922	0.541089	0.161014	1.07426	depth in mbsf	72	516	Z	20	H	1	45
15.6745	516	-30.2765	-35.285	Auderset et al., (this study)	-39.7	-39.9	-37.7	-36.2	-35.2	-33.3	-35.2	mid latitude	17396.2	3312.47	5166.1	674.465	27409.6	3112.46	0.304816	0.0580409	0.0905202	0.0118179	0.480269	0.0545364	0.729936	-0.248402	-0.136715	30.1329	29.2487	23.4385	30.1835	37.9317	0.226689	38.8258	15.1763	0.2307	7.65956	2.29244	0.634677	0.188478	0.780819	depth in mbsf	72	516	Z	20	H	1	80
15.7311	516	-30.2765	-35.285	Auderset et al., (this study)	-39.7	-39.9	-37.7	-36.2	-35.2	-33.3	-35.2	mid latitude	12433.6	2555.1	4503.24	425.25	17800.1	2378.2	0.3101	0.0637254	0.112313	0.0106059	0.443943	0.0593135	0.740909	-0.220585	-0.130235	32.0105	29.6919	24.0427	30.8026	38.8155	0.311566	41.125	16.0561	0.270538	10.5896	2.26634	0.698513	0.25299	0.733991	depth in mbsf	72	516	Z	20	H	1	147
15.7506	516	-30.2765	-35.285	Auderset et al., (this study)	-39.7	-39.9	-37.7	-36.2	-35.2	-33.3	-35.2	mid latitude	19222.4	3289.96	5151.52	565.041	22564.7	2388.27	0.361447	0.0618623	0.096866	0.0106247	0.424292	0.0449076	0.711275	-0.242622	-0.147962	30.523	28.4794	22.4121	29.0026	36.4735	0.412116	46.0009	11.0513	0.265214	9.11708	2.18005	0.851882	0.2283	0.331888	depth in mbsf	72	516	Z	20	H	2	20
15.7802	516	-30.2765	-35.285	Auderset et al., (this study)	-39.7	-39.9	-37.7	-36.2	-35.2	-33.3	-35.2	mid latitude	21584.6	2430.68	4319.78	822.129	20780.9	3015.66	0.407612	0.0459019	0.0815765	0.0155254	0.392435	0.056949	0.770436	-0.243783	-0.113263	30.4447	30.8528	25.6399	32.5657	41.0124	0.363833	50.9485	12.2587	0.241403	5.25438	2.41771	1.03868	0.207873	0.238	depth in mbsf	72	516	Z	20	H	2	55
15.8394	516	-30.2765	-35.285	Auderset et al., (this study)	-39.7	-39.9	-37.7	-36.2	-35.2	-33.3	-35.2	mid latitude	13832.3	2237.79	4164.77	516.874	16299.6	2449.66	0.350177	0.0566514	0.105435	0.0130851	0.412637	0.0620153	0.761152	-0.220479	-0.118528	32.0176	30.4927	25.1612	32.0002	40.2775	0.447665	45.9059	15.0452	0.269567	8.05761	2.33924	0.848631	0.255514	0.577103	depth in mbsf	72	516	Z	20	H	2	125
15.869	516	-30.2765	-35.285	Auderset et al., (this study)	-39.7	-39.9	-37.7	-36.2	-35.2	-33.3	-35.2	mid latitude	22597.1	4919.57	8488.25	805.956	31121.4	4315.81	0.312771	0.0680927	0.117488	0.0111554	0.430758	0.0597359	0.734502	-0.223891	-0.134007	31.7873	29.4339	23.6033	30.3936	38.3086	0.358487	42.0658	16.0362	0.286274	10.5319	2.24383	0.726095	0.272746	0.503007	depth in mbsf	72	516	Z	20	H	3	10
15.8986	516	-30.2765	-35.285	Auderset et al., (this study)	-39.7	-39.9	-37.7	-36.2	-35.2	-33.3	-35.2	mid latitude	27445.9	7423.76	15543.3	1138.35	55999.5	7560.2	0.23843	0.0644922	0.135028	0.00988913	0.486483	0.0656775	0.765557	-0.190572	-0.116022	34.0364	30.6641	25.3442	32.2953	40.6561	0.290811	32.8908	21.5968	0.274971	13.6542	2.27901	0.49011	0.277561	0.409284	depth in mbsf	72	516	Z	20	H	3	45
15.9282	516	-30.2765	-35.285	Auderset et al., (this study)	-39.7	-39.9	-37.7	-36.2	-35.2	-33.3	-35.2	mid latitude	27179.5	5543.44	10522.6	551.263	36873.1	4971.69	0.317363	0.0647284	0.122867	0.00643686	0.430552	0.0580523	0.743228	-0.198438	-0.128878	33.5054	29.7847	24.1257	30.9345	38.8851	0.365427	42.4331	15.4635	0.28424	19.0881	2.22934	0.737109	0.285372	0.764769	depth in mbsf	72	516	Z	20	H	3	80
15.9578	516	-30.2765	-35.285	Auderset et al., (this study)	-39.7	-39.9	-37.7	-36.2	-35.2	-33.3	-35.2	mid latitude	10668.5	3326.49	7267.2	433.797	22711.7	3815.81	0.22123	0.0689806	0.150698	0.00899554	0.470968	0.0791275	0.775893	-0.181109	-0.110198	34.6751	31.0624	25.975	32.9238	41.4684	0.400087	31.9605	26.3445	0.293635	16.7526	2.31926	0.469734	0.319976	0.442163	depth in mbsf	72	516	Z	20	H	3	115
15.9975	516	-30.2765	-35.285	Auderset et al., (this study)	-39.7	-39.9	-37.7	-36.2	-35.2	-33.3	-35.2	mid latitude	5304.2	988.216	1575.6	81.5059	4141.5	1047.12	0.403725	0.0752174	0.119926	0.00620377	0.315227	0.0797006	0.732368	-0.225032	-0.135271	31.7103	29.3475	23.5587	30.2924	38.1111	0.171143	56.1547	16.4866	0.337675	19.3312	2.32161	1.28074	0.380443	0.623673	depth in mbsf	72	516	Z	21	H	1	22
16.2877	516	-30.2765	-35.285	Auderset et al., (this study)	-39.7	-39.9	-37.7	-36.2	-35.2	-33.3	-35.2	mid latitude	62737.5	10513.2	19323.6	472.253	71297.4	10121	0.359599	0.0602598	0.110759	0.00270686	0.408663	0.0580114	0.739965	-0.195484	-0.130789	33.7048	29.654	23.9561	30.741	38.6709	0.0429627	46.8068	13.8913	0.271277	40.918	2.25231	0.879941	0.271029	n/a	depth in mbsf	72	516	Z	22	H	1	54
16.6298	516	-30.2765	-35.285	Auderset et al., (this study)	-39.7	-39.9	-37.7	-36.2	-35.2	-33.3	-35.2	mid latitude	49239.3	9394.01	15757.5	1365.18	65721	7740.02	0.329985	0.0629553	0.105601	0.00914892	0.440439	0.0518709	0.725776	-0.226032	-0.139197	31.6429	29.0789	23.1414	29.8905	37.528	0.356983	42.8316	13.5839	0.265226	11.5425	2.21751	0.749217	0.239764	0.745885	depth in mbsf	72	516	Z	24	H	1	20
16.6532	516	-30.2765	-35.285	Auderset et al., (this study)	-39.7	-39.9	-37.7	-36.2	-35.2	-33.3	-35.2	mid latitude	35700.3	8242.59	15071.1	2085.23	42053	6916.47	0.324346	0.0748858	0.136924	0.0189448	0.382061	0.0628378	0.744933	-0.22667	-0.127883	31.5998	29.8528	24.2219	31.0584	38.9863	0.419917	45.9149	16.2294	0.341528	7.22755	2.23752	0.848937	0.358383	0.63622	depth in mbsf	72	516	Z	24	H	1	80
16.7098	516	-30.2765	-35.285	Auderset et al., (this study)	-39.7	-39.9	-37.7	-36.2	-35.2	-33.3	-35.2	mid latitude	181848	31425.9	51815	6176.01	264362	39147.6	0.316382	0.0546751	0.0901483	0.0107451	0.45994	0.0681095	0.755563	-0.236964	-0.121729	30.9049	30.2737	24.8896	31.7074	39.8771	0.318386	40.7539	17.7142	0.227566	8.38972	2.4126	0.687875	0.196	1.20577	depth in mbsf	72	516	Z	24	H	2	80
16.7586	516	-30.2765	-35.285	Auderset et al., (this study)	-39.7	-39.9	-37.7	-36.2	-35.2	-33.3	-35.2	mid latitude	47665.4	7660.35	12399.9	1744.24	65796.8	11339.1	0.325126	0.0522514	0.0845796	0.0118975	0.448801	0.0773444	0.768874	-0.245128	-0.114145	30.3538	30.7925	25.6572	32.5123	40.8649	0.515492	42.01	19.2174	0.22038	7.10903	2.50574	0.724434	0.188457	0.89835	depth in mbsf	72	516	Z	24	H	3	80
16.8038	516	-30.2765	-35.285	Auderset et al., (this study)	-39.7	-39.9	-37.7	-36.2	-35.2	-33.3	-35.2	mid latitude	61805.1	9853.71	15493.4	1750.79	70352.5	11435.3	0.362088	0.0577284	0.0907689	0.0102571	0.412163	0.0669941	0.74428	-0.242789	-0.128264	30.5118	29.8268	24.1452	30.9883	38.9628	0.258143	46.7662	15.6133	0.248866	8.8494	2.38324	0.878507	0.220226	0.117149	depth in mbsf	72	516	Z	25	H	1	79
16.8529	516	-30.2765	-35.285	Auderset et al., (this study)	-39.7	-39.9	-37.7	-36.2	-35.2	-33.3	-35.2	mid latitude	320030	28481.8	38932.2	4656.77	208672	23602	0.512561	0.0456165	0.0623539	0.00745829	0.334209	0.0378011	0.7023	-0.26745	-0.153477	28.8471	28.1021	21.8978	28.4825	35.8202	0.495216	60.5313	6.8684	0.236806	8.36034	2.24436	1.53365	0.186571	0.56493	depth in mbsf	72	516	Z	25	H	2	80
16.9212	516	-30.2765	-35.285	Auderset et al., (this study)	-39.7	-39.9	-37.7	-36.2	-35.2	-33.3	-35.2	mid latitude	59346.1	6088.63	12360.4	1456.01	49414.5	6969.57	0.437542	0.0448897	0.0911299	0.0107347	0.364319	0.0513846	0.773443	-0.20693	-0.111572	32.9322	30.9685	25.8367	32.7717	41.2618	0.1503	54.5658	10.5097	0.260916	8.48925	2.34629	1.20099	0.250138	1.26323	depth in mbsf	72	516	Z	26	H	1	0
16.9277	516	-30.2765	-35.285	Auderset et al., (this study)	-39.7	-39.9	-37.7	-36.2	-35.2	-33.3	-35.2	mid latitude	20456.7	3296.54	5079.18	786.23	22405.5	2958.48	0.372057	0.059956	0.092378	0.0142996	0.407501	0.0538077	0.728018	-0.256194	-0.137858	29.6069	29.1705	23.3892	30.0125	37.7769	0.520222	47.7267	12.6349	0.265364	6.46017	2.28107	0.913021	0.226694	0.644454	depth in mbsf	72	516	Z	26	H	1	20
16.9472	516	-30.2765	-35.285	Auderset et al., (this study)	-39.7	-39.9	-37.7	-36.2	-35.2	-33.3	-35.2	mid latitude	43874.8	7166.54	13854.4	1271.39	70068.7	9529.99	0.300995	0.0491648	0.0950454	0.00872212	0.480694	0.0653788	0.774795	-0.206568	-0.110813	32.9567	31.0204	25.9138	32.8252	41.3437	0.472599	38.5057	17.8448	0.218786	10.8971	2.4137	0.626168	0.197725	0.42381	depth in mbsf	72	516	Z	26	H	1	80
17.01	516	-30.2765	-35.285	Auderset et al., (this study)	-39.7	-39.9	-37.7	-36.2	-35.2	-33.3	-35.2	mid latitude	74915.1	13903.3	21689.8	516.038	92023.2	12980.5	0.346784	0.064359	0.100403	0.00238876	0.425978	0.0600869	0.716776	-0.221362	-0.144616	31.9581	28.7082	22.6887	29.3515	36.8328	0.0100002	44.8759	14.768	0.255889	42.0313	2.25614	0.814089	0.235699	n/a	depth in mbsf	72	516	Z	26	H	2	122
17.0455	516	-30.2765	-35.285	Auderset et al., (this study)	-39.7	-39.9	-37.7	-36.2	-35.2	-33.3	-35.2	mid latitude	123031	22741.3	35473.3	4390.16	189801	24394.2	0.307708	0.0568773	0.0887207	0.01098	0.474703	0.0610113	0.738603	-0.246706	-0.131589	30.2474	29.5993	23.8859	30.6353	38.5071	0.358501	39.3282	16.5468	0.226173	8.08018	2.34986	0.648212	0.186897	0.559843	depth in mbsf	72	516	Z	26	H	3	80
17.1131	516	-30.2765	-35.285	Auderset et al., (this study)	-39.7	-39.9	-37.7	-36.2	-35.2	-33.3	-35.2	mid latitude	96872.5	14281.2	23432.6	3215.99	91088	13885.7	0.39902	0.0588244	0.0965195	0.0132467	0.375194	0.0571955	0.739469	-0.242218	-0.13108	30.5503	29.6341	23.893	30.721	38.5898	0.279123	51.5387	12.5369	0.280526	7.2863	2.30477	1.0635	0.257253	0.787432	depth in mbsf	72	516	Z	27	H	1	146
17.1407	516	-30.2765	-35.285	Auderset et al., (this study)	-39.7	-39.9	-37.7	-36.2	-35.2	-33.3	-35.2	mid latitude	160290	18324.3	33018.1	3490.76	144029	19856.6	0.422919	0.0483478	0.087117	0.00921021	0.380015	0.0523908	0.754662	-0.220291	-0.122248	32.0304	30.2383	24.809	31.6313	39.7208	0.678193	52.6717	11.0225	0.250701	9.45873	2.33311	1.1129	0.229246	0.196288	depth in mbsf	72	516	Z	27	H	2	80
17.1902	516	-30.2765	-35.285	Auderset et al., (this study)	-39.7	-39.9	-37.7	-36.2	-35.2	-33.3	-35.2	mid latitude	344305	51222.5	95915.1	14575	369412	49349.5	0.37231	0.0553889	0.103717	0.0157606	0.39946	0.0533635	0.757311	-0.226857	-0.120726	31.5872	30.3424	24.9803	31.7986	39.9506	0.553446	48.2411	12.5363	0.278587	6.58078	2.294	0.932034	0.259643	0.27868	depth in mbsf	72	516	Z	27	H	3	81
17.2851	516	-30.2765	-35.285	Auderset et al., (this study)	-39.7	-39.9	-37.7	-36.2	-35.2	-33.3	-35.2	mid latitude	178212	29043.1	49561.7	5325.55	248510	33268.3	0.327643	0.0533958	0.0911193	0.00979104	0.456887	0.0611638	0.752189	-0.228773	-0.123673	31.4578	30.1408	24.6551	31.4929	39.6552	0.56998	41.763	15.7312	0.2295	9.3064	2.36535	0.717121	0.199435	0.188388	depth in mbsf	72	516	Z	28	H	2	80
17.3202	516	-30.2765	-35.285	Auderset et al., (this study)	-39.7	-39.9	-37.7	-36.2	-35.2	-33.3	-35.2	mid latitude	122145	25542.4	36073.3	5170.89	192472	10124.5	0.31197	0.0652378	0.0921348	0.013207	0.491591	0.0258588	0.667897	-0.267503	-0.175291	28.8435	26.6101	19.8205	26.4254	33.2	0.0992913	38.8234	7.65441	0.247925	6.97623	1.99841	0.634613	0.187422	0.352845	depth in mbsf	72	516	Z	28	H	3	37
17.3803	516	-30.2765	-35.285	Auderset et al., (this study)	-39.7	-39.9	-37.7	-36.2	-35.2	-33.3	-35.2	mid latitude	166932	27938.2	44446.5	5002.59	154153	21381.5	0.397596	0.0665427	0.105862	0.0119151	0.367159	0.0509261	0.717135	-0.240832	-0.144399	30.6438	28.7231	22.6931	29.344	36.9143	0.547365	51.99	11.3542	0.305973	8.8847	2.20075	1.0829	0.288327	0.312928	depth in mbsf	72	516	Z	29	H	1	80
17.4236	516	-30.2765	-35.285	Auderset et al., (this study)	-39.7	-39.9	-37.7	-36.2	-35.2	-33.3	-35.2	mid latitude	12313.9	3026.34	4250.21	636.813	14292.6	2338.47	0.334088	0.0821074	0.115312	0.0172773	0.387771	0.0634448	0.7048	-0.269951	-0.151934	28.6783	28.2077	21.9477	28.6448	36.0878	0.30767	46.2816	15.9596	0.32241	6.67419	2.22312	0.86156	0.297371	0.0975278	depth in mbsf	72	516	Z	29	H	2	62
17.4787	516	-30.2765	-35.285	Auderset et al., (this study)	-39.7	-39.9	-37.7	-36.2	-35.2	-33.3	-35.2	mid latitude	19100.1	4407.28	6814.92	815.145	33256.7	4535.46	0.277096	0.0639388	0.0988678	0.0118258	0.482474	0.0657983	0.734066	-0.24707	-0.134265	30.2228	29.4163	23.5753	30.3985	38.2064	0.694006	36.4806	19.1891	0.24157	8.36038	2.33059	0.574323	0.204919	0.254247	depth in mbsf	72	516	Z	29	H	3	80
17.527	516	-30.2765	-35.285	Auderset et al., (this study)	-39.7	-39.9	-37.7	-36.2	-35.2	-33.3	-35.2	mid latitude	382035	74231.2	82283.1	3826.89	312220	20825.8	0.436401	0.0847948	0.0939926	0.00437148	0.356651	0.0237894	0.590261	-0.289734	-0.228956	27.3429	22.9394	15.0538	21.7163	27.6925	0.00273588	55.028	5.16948	0.324981	21.5013	1.84129	1.22361	0.263542	n/a	depth in mbsf	72	516	Z	30	H	1	87
17.5739	516	-30.2765	-35.285	Auderset et al., (this study)	-39.7	-39.9	-37.7	-36.2	-35.2	-33.3	-35.2	mid latitude	1.10557e+06	313007	445768	70440.4	3.01033e+06	322866	0.209866	0.0594168	0.0846183	0.0133714	0.571439	0.0612884	0.728312	-0.269558	-0.137683	28.7048	29.1825	23.3766	30.0685	37.8137	0.12604	26.8609	22.6028	0.199215	6.32829	2.34995	0.367259	0.148079	0.571146	depth in mbsf	72	516	Z	30	H	2	80
17.6183	516	-30.2765	-35.285	Auderset et al., (this study)	-39.7	-39.9	-37.7	-36.2	-35.2	-33.3	-35.2	mid latitude	218871	29929	51649.3	10451	458905	50101.9	0.266946	0.0365029	0.062994	0.0127465	0.559704	0.0611068	0.789427	-0.250862	-0.102688	29.9668	31.5761	26.7049	33.7337	42.4676	0.131169	32.2925	18.6271	0.153118	4.94206	2.56797	0.476941	0.112549	0.0154184	depth in mbsf	72	516	Z	30	H	3	54
17.9768	516	-30.2765	-35.285	Auderset et al., (this study)	-39.7	-39.9	-37.7	-36.2	-35.2	-33.3	-35.2	mid latitude	267873	67182.4	84127.9	13859.9	581015	62269.3	0.248877	0.0624181	0.0781619	0.012877	0.539812	0.0578535	0.704614	-0.292992	-0.152049	27.1231	28.1999	21.9568	28.6453	35.9464	0.13998	31.5558	18.8613	0.204303	6.06988	2.31312	0.461044	0.144795	0.203328	depth in mbsf	72	516	Z	32	H	1	80
18.0301	516	-30.2765	-35.285	Auderset et al., (this study)	-39.7	-39.9	-37.7	-36.2	-35.2	-33.3	-35.2	mid latitude	2.55176e+06	709506	974820	168380	6.21843e+06	652995	0.226302	0.0629224	0.0864517	0.0149327	0.55148	0.0579108	0.716843	-0.278882	-0.144576	28.0755	28.711	22.6441	29.3649	36.9022	0.0945964	29.0958	20.3758	0.212366	5.78941	2.30525	0.410354	0.156763	0.25074	depth in mbsf	72	516	Z	32	H	2	20
18.1544	516	-30.2765	-35.285	Auderset et al., (this study)	-39.7	-39.9	-37.7	-36.2	-35.2	-33.3	-35.2	mid latitude	50578.6	10531.9	15374.4	2446.09	84996.9	9102.38	0.292311	0.0608672	0.0888537	0.0141368	0.491226	0.0526057	0.718811	-0.265791	-0.143386	28.9591	28.7924	22.7976	29.4528	36.9598	0.33004	37.3066	15.2517	0.231539	6.28529	2.27017	0.595065	0.180882	0.200972	depth in mbsf	72	516	Z	32	H	3	80
18.2011	516	-30.2765	-35.285	Auderset et al., (this study)	-39.7	-39.9	-37.7	-36.2	-35.2	-33.3	-35.2	mid latitude	409312	97016	134869	23317.4	830747	98715.4	0.256787	0.0608641	0.0846115	0.0146285	0.521179	0.0619303	0.72588	-0.276973	-0.139135	28.2043	29.0831	23.171	29.8905	37.5883	0.0551242	33.0075	19.4311	0.215422	5.78403	2.34961	0.492704	0.162346	0.142111	depth in mbsf	72	516	Z	33	H	1	19
18.3259	516	-30.2765	-35.285	Auderset et al., (this study)	-39.7	-39.9	-37.7	-36.2	-35.2	-33.3	-35.2	mid latitude	199943	39943.5	45974.9	6995.23	329942	37529.6	0.302793	0.0604904	0.0696243	0.0105936	0.499664	0.0568348	0.693786	-0.305559	-0.158774	26.2748	27.7398	21.2633	27.964	35.1728	0.38702	37.7332	15.8038	0.201817	6.57232	2.32283	0.605992	0.139342	0.339065	depth in mbsf	72	516	Z	33	H	2	80
18.3762	516	-30.2765	-35.285	Auderset et al., (this study)	-39.7	-39.9	-37.7	-36.2	-35.2	-33.3	-35.2	mid latitude	1.52882e+06	378217	512060	87709.6	3.05274e+06	344943	0.258925	0.064056	0.086724	0.0148548	0.51702	0.0584205	0.714106	-0.281012	-0.146237	27.9317	28.5974	22.4985	29.1675	36.6805	0.167796	33.369	18.4091	0.223506	5.83813	2.30189	0.500802	0.167738	0.31281	depth in mbsf	72	516	Z	33	H	3	15
18.3768	516	-30.2765	-35.285	Auderset et al., (this study)	-39.7	-39.9	-37.7	-36.2	-35.2	-33.3	-35.2	mid latitude	3.02861e+06	705523	1.01433e+06	176620	5.80045e+06	654394	0.266136	0.0619971	0.0891332	0.0155203	0.509709	0.0575042	0.723418	-0.271768	-0.140611	28.5557	28.9822	23.0148	29.7523	37.4388	0.0784718	34.3028	17.7679	0.227087	5.74301	2.30573	0.522134	0.174871	0.339425	depth in mbsf	72	516	Z	33	H	3	16
18.4975	516	-30.2765	-35.285	Auderset et al., (this study)	-39.7	-39.9	-37.7	-36.2	-35.2	-33.3	-35.2	mid latitude	259750	53613.1	76497.6	12141.5	505320	58599.1	0.268915	0.0555046	0.0791965	0.0125699	0.523148	0.0606665	0.733071	-0.269411	-0.134854	28.7148	29.376	23.5668	30.3089	38.0342	0.424217	33.9512	18.4072	0.201442	6.3005	2.37703	0.514031	0.151385	0.22289	depth in mbsf	72	516	Z	34	H	1	80
18.5798	516	-30.2765	-35.285	Auderset et al., (this study)	-39.7	-39.9	-37.7	-36.2	-35.2	-33.3	-35.2	mid latitude	2.32302e+06	400318	581472	92531.7	4.79631e+06	439663	0.269076	0.046369	0.0673521	0.010718	0.555558	0.0509262	0.735586	-0.266606	-0.133366	28.9041	29.4777	23.7482	30.4866	38.3047	0.0194699	32.6298	15.9143	0.170249	6.28403	2.37751	0.484335	0.121233	0.0462922	depth in mbsf	72	516	Z	34	H	2	69
18.675	516	-30.2765	-35.285	Auderset et al., (this study)	-39.7	-39.9	-37.7	-36.2	-35.2	-33.3	-35.2	mid latitude	175464	24482	39469.7	6467.58	214862	27154.3	0.359632	0.0501783	0.0808971	0.013256	0.440381	0.0556555	0.749092	-0.251428	-0.125465	29.9286	30.0182	24.5072	31.299	39.3627	0.552132	44.9533	13.4017	0.225388	6.10269	2.37197	0.816638	0.183698	0.313949	depth in mbsf	72	516	Z	34	H	3	80
18.7667	516	-30.2765	-35.285	Auderset et al., (this study)	-39.7	-39.9	-37.7	-36.2	-35.2	-33.3	-35.2	mid latitude	300973	76735.2	100256	16795.7	658688	77791.8	0.244447	0.0623236	0.0814267	0.0136413	0.53498	0.0631818	0.717447	-0.286215	-0.14421	27.5805	28.736	22.7163	29.4225	36.9826	0.0272255	31.3624	20.5383	0.208313	5.96911	2.35218	0.456928	0.152205	0.400719	depth in mbsf	72	516	Z	35	H	1	95
18.8466	516	-30.2765	-35.285	Auderset et al., (this study)	-39.7	-39.9	-37.7	-36.2	-35.2	-33.3	-35.2	mid latitude	824820	226997	287880	62984.1	1.92016e+06	197660	0.23429	0.0644786	0.0817723	0.0178907	0.545423	0.0561454	0.707297	-0.302612	-0.150398	26.4737	28.3128	22.1394	28.7782	36.1234	0.102943	30.0483	19.3315	0.214365	4.57067	2.29826	0.429557	0.149925	0.290521	depth in mbsf	72	516	Z	35	H	2	80
18.894	516	-30.2765	-35.285	Auderset et al., (this study)	-39.7	-39.9	-37.7	-36.2	-35.2	-33.3	-35.2	mid latitude	1994831	541055	694805	140698	6511738	529857	0.191572	0.0519596	0.0667249	0.0135118	0.625348	0.0508843	0.716192	-0.296932	-0.14497	26.8571	28.684	22.5648	29.3062	36.8277	0.0720682	23.4505	20.987	0.163523	4.93827	2.34586	0.306344	0.1067	0	depth in mbsf	72	516	Z	35	H	3	10
18.9389	516	-30.2765	-35.285	Auderset et al., (this study)	-39.7	-39.9	-37.7	-36.2	-35.2	-33.3	-35.2	mid latitude	28946.5	6741.88	10426	1224.07	41447.1	7107.97	0.301861	0.0703058	0.108725	0.0127649	0.43222	0.0741235	0.735612	-0.24651	-0.133351	30.2606	29.4788	23.774	30.4573	38.2991	0.0412177	41.1209	19.7145	0.274724	8.51751	2.3411	0.698395	0.25155	1.38535	depth in mbsf	72	516	Z	35	H	3	86
19.0182	516	-30.2765	-35.285	Auderset et al., (this study)	-39.7	-39.9	-37.7	-36.2	-35.2	-33.3	-35.2	mid latitude	977303	251677	273394	64329.4	2.32977e+06	193186	0.238969	0.0615398	0.06685	0.0157298	0.569673	0.0472377	0.678404	-0.333622	-0.168512	24.3805	27.0738	20.432	27.0227	34.1114	0.0762019	29.5519	16.5047	0.189374	4.2499	2.25432	0.419485	0.117348	0.34541	depth in mbsf	72	516	Z	36	H	1	80
19.1087	516	-30.2765	-35.285	Auderset et al., (this study)	-39.7	-39.9	-37.7	-36.2	-35.2	-33.3	-35.2	mid latitude	2.95633e+06	756653	912457	159760	6.47966e+06	343690	0.254668	0.0651807	0.0786022	0.0137623	0.55818	0.0296066	0.651723	-0.30197	-0.185937	26.517	25.8819	18.8341	25.4314	32.0549	0.0154947	31.3303	10.4148	0.211376	5.71143	2.04165	0.456247	0.140819	0.0665449	depth in mbsf	72	516	Z	36	H	2	83
19.2786	516	-30.2765	-35.285	Auderset et al., (this study)	-39.7	-39.9	-37.7	-36.2	-35.2	-33.3	-35.2	mid latitude	2.76331e+06	758134	906485	177243	6.3326e+06	565781	0.240213	0.0659044	0.0788005	0.0154077	0.550491	0.0491831	0.685113	-0.307896	-0.164237	26.117	27.3662	20.8524	27.4421	34.5768	0.0655583	30.3797	16.9951	0.210733	5.11437	2.22872	0.436362	0.143146	0.214486	depth in mbsf	72	516	Z	37	H	1	80
19.3259	516	-30.2765	-35.285	Auderset et al., (this study)	-39.7	-39.9	-37.7	-36.2	-35.2	-33.3	-35.2	mid latitude	774531	196738	243534	40724.5	1.48407e+06	185714	0.264768	0.0672537	0.0832505	0.0139214	0.507321	0.0634851	0.704912	-0.295583	-0.151865	26.9482	28.2124	21.9517	28.6366	36.0258	0.07596	34.2925	19.3403	0.223638	5.98002	2.3231	0.521896	0.164098	0.538747	depth in mbsf	72	516	Z	37	H	2	10
19.5129	516	-30.2765	-35.285	Auderset et al., (this study)	-39.7	-39.9	-37.7	-36.2	-35.2	-33.3	-35.2	mid latitude	1.9665e+07	5.24102e+06	6.53905e+06	1.12751e+06	4.61732e+07	3.38494e+06	0.239436	0.0638131	0.0796176	0.0137282	0.562191	0.041214	0.678317	-0.29533	-0.168567	26.9652	27.07	20.4193	27.0424	33.9811	0.00601491	29.8687	14.6852	0.206635	5.79955	2.16304	0.425898	0.14162	0.124519	depth in mbsf	72	516	Z	38	H	1	36
19.6277	516	-30.2765	-35.285	Auderset et al., (this study)	-39.7	-39.9	-37.7	-36.2	-35.2	-33.3	-35.2	mid latitude	449932	105134	132511	22111.3	802051	98383.1	0.279439	0.0652958	0.0822987	0.0137327	0.498131	0.0611029	0.706444	-0.292315	-0.150923	27.1688	28.2769	22.0515	28.7292	36.1451	0.243463	35.9375	17.9428	0.223891	5.9929	2.3176	0.560976	0.165215	0.340841	depth in mbsf	72	516	Z	38	H	2	80
19.7649	516	-30.2765	-35.285	Auderset et al., (this study)	-39.7	-39.9	-37.7	-36.2	-35.2	-33.3	-35.2	mid latitude	1.12333e+06	282934	350364	57744.8	995383	186540	0.374907	0.0944278	0.116932	0.019272	0.332204	0.0622567	0.677598	-0.294985	-0.169028	26.9885	27.0385	20.366	26.9847	33.9737	0.0506027	53.0195	14.2411	0.368956	6.06746	2.16852	1.12854	0.351989	0.834201	depth in mbsf	72	516	Z	39	H	1	22
19.8856	516	-30.2765	-35.285	Auderset et al., (this study)	-39.7	-39.9	-37.7	-36.2	-35.2	-33.3	-35.2	mid latitude	25818.1	4928.29	9866.32	2122.76	25141.2	3547.39	0.361476	0.0690004	0.138137	0.0297205	0.351999	0.0496667	0.759182	-0.234177	-0.119654	31.093	30.4157	25.0886	31.9024	40.1478	0.180253	50.6642	12.0801	0.370946	4.64788	2.20959	1.02693	0.392437	0.202431	depth in mbsf	72	516	Z	39	H	2	76
19.9353	516	-30.2765	-35.285	Auderset et al., (this study)	-39.7	-39.9	-37.7	-36.2	-35.2	-33.3	-35.2	mid latitude	368869	87560	103695	19441.7	779392	78929.2	0.256535	0.0608949	0.0721166	0.013521	0.54204	0.0548925	0.697679	-0.307899	-0.156344	26.1168	27.9061	21.5921	28.1911	35.4693	0.0949581	32.1241	17.6261	0.197094	5.33367	2.30985	0.473278	0.133047	1.05335	depth in mbsf	72	516	Z	39	H	3	10
20.1281	516	-30.2765	-35.285	Auderset et al., (this study)	-39.7	-39.9	-37.7	-36.2	-35.2	-33.3	-35.2	mid latitude	1.84814e+06	284713	545524	71375.2	4.08792e+06	412316	0.254917	0.0392708	0.0752448	0.00984487	0.563851	0.0568713	0.783312	-0.218206	-0.106065	32.1711	31.3451	26.3993	33.3589	41.9924	0.0492702	31.1342	18.2404	0.166908	7.64305	2.46524	0.452099	0.133448	0.324545	depth in mbsf	72	516	Z	40	H	1	102
20.5164	516	-30.2765	-35.285	Auderset et al., (this study)	-39.7	-39.9	-37.7	-36.2	-35.2	-33.3	-35.2	mid latitude	2.47221e+06	441783	471681	83738.5	4.81875e+06	306444	0.287647	0.0514024	0.054881	0.00974315	0.560671	0.0356553	0.661117	-0.325135	-0.179721	24.9534	26.3071	19.4058	26.0217	32.7559	0.0309424	33.9079	11.0285	0.162878	5.63278	2.19548	0.513041	0.0978846	0.285195	depth in mbsf	72	516	Z	40	H	3	87
21.0246	516	-30.2765	-35.285	Auderset et al., (this study)	-39.7	-39.9	-37.7	-36.2	-35.2	-33.3	-35.2	mid latitude	2.11081e+07	5.26303e+06	6.98432e+06	1.01405e+06	4.57334e+07	4.78875e+06	0.248648	0.061997	0.0822733	0.0119452	0.538727	0.0564101	0.708422	-0.278465	-0.149708	28.1036	28.36	22.1632	28.8759	36.2775	0.0248217	31.5793	18.4916	0.207912	6.88756	2.29521	0.461547	0.152718	0.0332504	depth in mbsf	72	516	Z	42	H	1	0
21.0383	516	-30.2765	-35.285	Auderset et al., (this study)	-39.7	-39.9	-37.7	-36.2	-35.2	-33.3	-35.2	mid latitude	1.2464e+06	338066	430571	74760.5	3.10925e+06	320768	0.225804	0.0612459	0.0780045	0.013544	0.563289	0.058112	0.709606	-0.291988	-0.148983	27.1908	28.4096	22.2455	28.9119	36.2749	0.0958688	28.6156	20.468	0.197359	5.75934	2.32489	0.400867	0.13848	0.211817	depth in mbsf	72	516	Z	42	H	1	10
21.376	516	-30.2765	-35.285	Auderset et al., (this study)	-39.7	-39.9	-37.7	-36.2	-35.2	-33.3	-35.2	mid latitude	751459	173614	258075	46413.8	2.17233e+06	210353	0.208031	0.0480626	0.0714446	0.012849	0.601379	0.0582333	0.747821	-0.267775	-0.126202	28.8252	29.9678	24.4388	31.2286	39.2934	0.131913	25.7016	21.8705	0.167123	5.56032	2.42632	0.345923	0.118801	0.228898	depth in mbsf	72	516	Z	42	H	2	80
21.4709	516	-30.2765	-35.285	Auderset et al., (this study)	-39.7	-39.9	-37.7	-36.2	-35.2	-33.3	-35.2	mid latitude	3.15769e+06	791954	1.04384e+06	153881	7.92648e+06	820172	0.22727	0.0569996	0.0751285	0.0110754	0.570496	0.0590306	0.71815	-0.280149	-0.143785	27.99	28.7651	22.7399	29.4255	36.9317	0.0496922	28.4883	20.6184	0.185321	6.78339	2.3567	0.398372	0.13169	0.386934	depth in mbsf	72	516	F	2	R	2	46
21.7822	516	-30.2765	-35.285	Auderset et al., (this study)	-39.7	-39.9	-37.7	-36.2	-35.2	-33.3	-35.2	mid latitude	616780	136743	176961	32441.4	1.23336e+06	124565	0.265756	0.0589194	0.0762482	0.0139782	0.531426	0.0536722	0.709496	-0.291382	-0.14905	27.2317	28.405	22.2252	28.9065	36.4048	0.107287	33.3369	16.8026	0.203128	5.45478	2.30768	0.50008	0.143478	0.0959407	depth in mbsf	72	516	F	2	R	6	11
22.0729	516	-30.2765	-35.285	Auderset et al., (this study)	-39.7	-39.9	-37.7	-36.2	-35.2	-33.3	-35.2	mid latitude	8.80853e+06	2.44307e+06	2.42434e+06	578989	2.02254e+07	2.03001e+06	0.241261	0.0669145	0.0664016	0.0158582	0.553964	0.055601	0.67323	-0.351515	-0.171837	23.1727	26.8464	20.1323	26.7276	33.6327	0.0440825	30.3387	18.7296	0.196608	4.1872	2.29372	0.435518	0.119866	0.242015	depth in mbsf	72	516	F	3	R	3	77
22.3864	516	-30.2765	-35.285	Auderset et al., (this study)	-39.7	-39.9	-37.7	-36.2	-35.2	-33.3	-35.2	mid latitude	223482	59118.9	70353.8	10982	412322	52369.4	0.269701	0.0713455	0.0849038	0.0132532	0.497596	0.0632001	0.693405	-0.300249	-0.159013	26.6332	27.7235	21.2737	27.9732	35.1834	0.0423112	35.1495	18.9846	0.2321	6.40627	2.29354	0.542009	0.170628	0.554035	depth in mbsf	72	516	F	3	R	7	42
22.6806	516	-30.2765	-35.285	Auderset et al., (this study)	-39.7	-39.9	-37.7	-36.2	-35.2	-33.3	-35.2	mid latitude	4.38141e+06	873195	1.13606e+06	217141	9.56293e+06	922501	0.256324	0.0510842	0.0664624	0.0127033	0.559457	0.0539688	0.722698	-0.292202	-0.141043	27.1764	28.9526	23.0031	29.6842	37.3141	0.0363592	31.4207	17.3929	0.175143	5.23189	2.37758	0.458166	0.118798	0.0832662	depth in mbsf	72	516	F	4	R	4	105
22.9242	516	-30.2765	-35.285	Auderset et al., (this study)	-39.7	-39.9	-37.7	-36.2	-35.2	-33.3	-35.2	mid latitude	6.42288e+06	1.52453e+06	1.64828e+06	295149	1.3108e+07	1.30277e+06	0.264299	0.062734	0.0678262	0.0121453	0.539387	0.0536085	0.68044	-0.323043	-0.16721	25.0946	27.1628	20.5717	27.1912	34.1332	0.0213724	32.8858	16.8629	0.193972	5.58458	2.28846	0.489999	0.125747	0.114181	depth in mbsf	72	516	F	5	R	1	134
23.0094	516	-30.2765	-35.285	Auderset et al., (this study)	-39.7	-39.9	-37.7	-36.2	-35.2	-33.3	-35.2	mid latitude	1.04636e+07	2.60551e+06	2.61968e+06	508863	2.19374e+07	1.71918e+06	0.262546	0.0653761	0.0657315	0.0127681	0.550441	0.0431366	0.650418	-0.340214	-0.186807	23.9356	25.8224	18.7401	25.3602	31.9771	0.0268631	32.294	14.1116	0.195098	5.1481	2.18002	0.476975	0.119416	0.145845	depth in mbsf	72	516	F	5	R	5	93
23.1007	516	-30.2765	-35.285	Auderset et al., (this study)	-39.7	-39.9	-37.7	-36.2	-35.2	-33.3	-35.2	mid latitude	3.02835e+07	9.58474e+06	1.66876e+07	4.45764e+06	1.22958e+08	6.67155e+06	0.158849	0.0502757	0.0875328	0.0233821	0.644965	0.0349949	0.743734	-0.265169	-0.128582	29.0011	29.805	24.2302	30.9743	38.9524	0.00997058	19.7619	18.0531	0.191631	3.74359	2.21967	0.246291	0.135717	0.310522	depth in mbsf	72	516	F	6	R	2	58
23.2824	516	-30.2765	-35.285	Auderset et al., (this study)	-39.7	-39.9	-37.7	-36.2	-35.2	-33.3	-35.2	mid latitude	5.34132e+06	1.44144e+06	1.67004e+06	283209	1.23723e+07	1.21544e+06	0.239266	0.0645701	0.0748101	0.0126864	0.554221	0.054446	0.687331	-0.308074	-0.162834	26.105	27.4622	20.9184	27.5741	34.7551	0.021866	30.1538	18.5372	0.199895	5.89685	2.27605	0.431716	0.134982	0.394506	depth in mbsf	72	516	F	7	R	1	3
23.384	516	-30.2765	-35.285	Auderset et al., (this study)	-39.7	-39.9	-37.7	-36.2	-35.2	-33.3	-35.2	mid latitude	2.06903e+06	312994	452034	69179.2	4.87276e+06	301688	0.256142	0.0387479	0.0559608	0.00856423	0.603237	0.0373483	0.724452	-0.266103	-0.13999	28.9381	29.0247	23.0407	29.8079	37.5613	0.0419318	29.8054	12.7256	0.138834	6.53424	2.31655	0.424612	0.0927674	0.131712	depth in mbsf	72	516	F	7	R	3	120
23.5771	516	-30.2765	-35.285	Auderset et al., (this study)	-39.7	-39.9	-37.7	-36.2	-35.2	-33.3	-35.2	mid latitude	9.16944e+06	2.69856e+06	3.34433e+06	552421	2.20358e+07	2.54246e+06	0.227287	0.0668903	0.0828972	0.0136931	0.546212	0.0630211	0.704681	-0.294926	-0.152008	26.9925	28.2027	21.9674	28.6521	35.96	0.0249037	29.3843	21.7084	0.211567	6.05395	2.32161	0.416115	0.151768	0.0994364	depth in mbsf	72	516	F	8	R	2	17
23.7838	516	-30.2765	-35.285	Auderset et al., (this study)	-39.7	-39.9	-37.7	-36.2	-35.2	-33.3	-35.2	mid latitude	3.07258e+06	818480	955760	193691	7.73202e+06	713089	0.227841	0.0606928	0.0708725	0.0143628	0.573353	0.0528777	0.694713	-0.313661	-0.158194	25.7279	27.7795	21.3751	28.0424	35.3109	0.0366761	28.4377	18.8365	0.188987	4.93446	2.29891	0.397384	0.123611	0.169283	depth in mbsf	72	516	F	8	R	6	116
23.9003	516	-30.2765	-35.285	Auderset et al., (this study)	-39.7	-39.9	-37.7	-36.2	-35.2	-33.3	-35.2	mid latitude	39624	8884	11732	2079	75198	8940	0.27055	0.0606594	0.0801054	0.0141953	0.513448	0.0610418	0.719172	-0.286558	-0.143167	27.5573	28.8074	22.7712	29.4598	37.0877	0.368042	34.5091	18.4087	0.212434	5.6431	2.35009	0.526929	0.156015	0	depth in mbsf	72	516	F	9	R	3	10
23.9065	516	-30.2765	-35.285	Auderset et al., (this study)	-39.7	-39.9	-37.7	-36.2	-35.2	-33.3	-35.2	mid latitude	179715	35171.4	50007.9	9006.94	351684	27200.4	0.275304	0.053879	0.0766069	0.0137977	0.538744	0.0416682	0.710253	-0.274949	-0.148587	28.3409	28.4367	22.2641	28.9849	36.4285	0.109385	33.8192	13.1457	0.199095	5.55215	2.23261	0.511012	0.142195	0.0731597	depth in mbsf	72	516	F	9	R	3	31
24.5087	516	-30.2765	-35.285	Auderset et al., (this study)	-39.7	-39.9	-37.7	-36.2	-35.2	-33.3	-35.2	mid latitude	8.07231e+07	2.05044e+07	2.91968e+07	4.70057e+06	1.5062e+08	2.10169e+07	0.263146	0.0668414	0.0951774	0.0153232	0.491	0.0685122	0.728126	-0.270278	-0.137794	28.6563	29.1749	23.3001	30.0184	37.7335	0.0166115	34.8933	20.6575	0.240675	6.21133	2.34779	0.535939	0.193844	0.118727	depth in mbsf	72	516	F	10	R	4	6
24.6661	516	-30.2765	-35.285	Auderset et al., (this study)	-39.7	-39.9	-37.7	-36.2	-35.2	-33.3	-35.2	mid latitude	3.21855e+06	808215	1.01108e+06	183628	7.28191e+06	746741	0.242907	0.0609968	0.0763071	0.0138586	0.549573	0.0563573	0.706067	-0.296879	-0.151154	26.8607	28.2611	21.9968	28.6938	36.1079	0.0486015	30.6515	18.832	0.199662	5.50613	2.316	0.441992	0.138848	0.0586649	depth in mbsf	72	516	F	11	R	1	128
24.7751	516	-30.2765	-35.285	Auderset et al., (this study)	-39.7	-39.9	-37.7	-36.2	-35.2	-33.3	-35.2	mid latitude	1.31644e+07	3.60646e+06	4.17773e+06	803267	3.10019e+07	2.90402e+06	0.236523	0.0647971	0.075061	0.0144323	0.55701	0.0521763	0.686162	-0.312924	-0.163573	25.7776	27.4116	20.9342	27.5263	34.6108	0.0180187	29.8063	18.0729	0.202089	5.20092	2.26148	0.42463	0.134757	0.0782571	depth in mbsf	72	516	F	11	R	4	109
24.908	516	-30.2765	-35.285	Auderset et al., (this study)	-39.7	-39.9	-37.7	-36.2	-35.2	-33.3	-35.2	mid latitude	1.24588e+07	2.44251e+06	2.48769e+06	286577	22654292	1065356	0.300973	0.0590047	0.060096	0.00692294	0.547268	0.0257362	0.611197	-0.321606	-0.213819	25.1916	23.9748	16.3785	22.9875	29.1957	0.0187408	35.482	7.8774	0.180284	8.6807	1.99598	0.549955	0.109811	0.281802	depth in mbsf	72	516	F	12	R	1	134
25.1165	516	-30.2765	-35.285	Auderset et al., (this study)	-39.7	-39.9	-37.7	-36.2	-35.2	-33.3	-36.2	mid latitude	4.73335e+06	1.32083e+06	1.45755e+06	317261	1.11317e+07	1.27771e+06	0.233879	0.0652635	0.0720192	0.0156762	0.550029	0.0631329	0.697983	-0.327126	-0.156155	24.819	27.919	21.565	28.1963	35.4778	0.0188579	29.835	21.256	0.199654	4.59417	2.35484	0.425213	0.130937	0.336466	depth in mbsf	72	516	F	13	R	1	8
25.2268	516	-30.2765	-35.285	Auderset et al., (this study)	-39.7	-39.9	-37.7	-36.2	-35.2	-33.3	-36.2	mid latitude	1.18537e+07	2.376e+06	3.13233e+06	507773	3.23839e+07	2.81803e+06	0.223353	0.0447695	0.0590206	0.00956766	0.610191	0.0530986	0.731043	-0.283448	-0.136057	27.7673	29.2937	23.433	30.2033	37.9846	0.0136488	26.7956	19.2072	0.145958	6.16876	2.42651	0.366037	0.0967248	0.220772	depth in mbsf	72	516	F	13	R	3	144
25.3583	516	-30.2765	-35.285	Auderset et al., (this study)	-39.7	-39.9	-37.7	-36.2	-35.2	-33.3	-36.2	mid latitude	8.59376e+06	2.29625e+06	2.79554e+06	518491	1.91749e+07	2.09554e+06	0.242252	0.0647297	0.0788043	0.0146159	0.540526	0.0590719	0.702011	-0.302519	-0.153656	26.48	28.0899	21.8045	28.4535	35.7721	0.020987	30.9477	19.6041	0.20871	5.39168	2.31318	0.448179	0.145792	0.118576	depth in mbsf	72	516	F	14	R	1	14
25.5952	516	-30.2765	-35.285	Auderset et al., (this study)	-39.7	-39.9	-37.7	-36.2	-35.2	-33.3	-36.2	mid latitude	3.80762e+06	1.00001e+06	1.10344e+06	219152	8.72464e+06	822392	0.242875	0.0637875	0.0703847	0.0139789	0.556516	0.0524577	0.682031	-0.323227	-0.166196	25.0822	27.2322	20.6005	27.2957	34.3161	0.0216779	30.3825	17.7622	0.195676	5.03505	2.2747	0.436421	0.126474	0.0934525	depth in mbsf	72	516	F	15	R	1	0
25.6675	516	-30.2765	-35.285	Auderset et al., (this study)	-39.7	-39.9	-37.7	-36.2	-35.2	-33.3	-36.2	mid latitude	1.08874e+07	2.77773e+06	3.12035e+06	647935	2.34613e+07	2.19921e+06	0.252643	0.0644576	0.0724081	0.0150354	0.544423	0.0510329	0.682372	-0.321774	-0.165979	25.1803	27.247	20.6754	27.2484	34.4107	0.0293545	31.6966	16.8051	0.203251	4.81584	2.25941	0.464057	0.133	0.281474	depth in mbsf	72	516	F	15	R	2	136
25.8117	516	-30.2765	-35.285	Auderset et al., (this study)	-39.7	-39.9	-37.7	-36.2	-35.2	-33.3	-36.2	mid latitude	9.1702e+06	2.58357e+06	2.73683e+06	627785	1.92814e+07	2.34925e+06	0.249536	0.0703032	0.0744736	0.017083	0.524678	0.0639268	0.68863	-0.337137	-0.162014	24.1433	27.5182	21.0171	27.6598	34.788	0.0263163	32.2309	20.3937	0.21568	4.3595	2.33055	0.475598	0.141942	0.56697	depth in mbsf	72	516	F	15	R	6	106
25.8424	516	-30.2765	-35.285	Auderset et al., (this study)	-39.7	-39.9	-37.7	-36.2	-35.2	-33.3	-36.2	mid latitude	9.01307e+07	2.2498e+07	2.67563e+07	5.3881e+06	1.55454e+08	1.89315e+07	0.282401	0.0704917	0.083834	0.0168822	0.487074	0.0593169	0.694212	-0.310104	-0.158508	25.968	27.7581	21.3789	27.9723	35.2136	0.0197768	36.7005	17.3584	0.238585	4.96582	2.28207	0.579792	0.172118	0.115588	depth in mbsf	72	516	F	16	R	1	27
26.0966	516	-30.2765	-35.285	Auderset et al., (this study)	-39.7	-39.9	-37.7	-36.2	-35.2	-33.3	-36.2	mid latitude	84115720	24874074	31557788	6145203	161872496	20035740	0.255981	0.0756969	0.0960368	0.0187011	0.492611	0.0609728	0.698908	-0.297309	-0.15558	26.8317	27.9583	21.6377	28.2819	35.6483	0	34.195	19.2371	0.255954	5.13535	2.25835	0.519642	0.194955	n/a	depth in mbsf	72	516	F	17	R	1	82
26.317	516	-30.2765	-35.285	Auderset et al., (this study)	-39.7	-39.9	-37.7	-36.2	-35.2	-33.3	-36.2	mid latitude	2.1863e+06	574785	644058	126891	4.63226e+06	446154	0.253912	0.0667544	0.0747997	0.0147368	0.537981	0.0518155	0.679229	-0.320034	-0.167983	25.2977	27.1099	20.4966	27.0727	34.0636	0.0264434	32.064	16.9482	0.209481	5.0757	2.24801	0.471973	0.139038	0.361395	depth in mbsf	72	516	F	18	R	1	3
26.3474	516	-30.2765	-35.285	Auderset et al., (this study)	-39.7	-39.9	-37.7	-36.2	-35.2	-33.3	-36.2	mid latitude	3.03937e+07	9.28281e+06	1.21969e+07	1.92865e+06	4.75328e+07	2.56474e+06	0.292529	0.0893441	0.117392	0.0185626	0.457488	0.0246848	0.642599	-0.283121	-0.19206	27.7893	25.4631	18.2698	24.8553	31.4557	0.0177409	39.003	7.78173	0.318456	6.32408	1.91435	0.639426	0.256601	0.302533	depth in mbsf	72	516	F	18	R	1	123
26.5589	516	-30.2765	-35.285	Auderset et al., (this study)	-39.7	-39.9	-37.7	-36.2	-35.2	-33.3	-36.2	mid latitude	8.35322e+06	2.182e+06	2.34323e+06	508903	1.7431e+07	2.05294e+06	0.254119	0.0663803	0.071285	0.0154817	0.53028	0.0624539	0.692115	-0.33211	-0.159822	24.4826	27.6682	21.1868	27.8401	35.0463	0.023128	32.3967	19.7281	0.205324	4.60447	2.34327	0.479217	0.134429	0.353583	depth in mbsf	72	516	F	19	R	1	9
26.6674	516	-30.2765	-35.285	Auderset et al., (this study)	-39.7	-39.9	-37.7	-36.2	-35.2	-33.3	-36.2	mid latitude	6.07013e+06	1.53526e+06	1.7805e+06	272230	1.11363e+07	1.38019e+06	0.273743	0.0692353	0.0802946	0.0122767	0.502209	0.062242	0.690981	-0.30431	-0.160534	26.3591	27.6195	21.1979	27.7387	34.9747	0.024538	35.2783	18.5253	0.222795	6.54041	2.30139	0.545077	0.159883	0.0869811	depth in mbsf	72	516	F	19	R	3	138
26.8119	516	-30.2765	-35.285	Auderset et al., (this study)	-39.7	-39.9	-37.7	-36.2	-35.2	-33.3	-36.2	mid latitude	5329970	1207348	1492560	269765	11014558	1139225	0.260591	0.0590291	0.0729736	0.0131892	0.538519	0.0556985	0.706163	-0.298777	-0.151095	26.7326	28.2651	22.1066	28.7189	36.0637	0	32.6101	17.61	0.196362	5.53282	2.32633	0.483902	0.135508	n/a	depth in mbsf	72	516	F	20	R	1	59
26.84	516	-30.2765	-35.285	Auderset et al., (this study)	-39.7	-39.9	-37.7	-36.2	-35.2	-33.3	-36.2	mid latitude	9057199	2566040	3142094	653675	26660820	2257188	0.204281	0.0578758	0.0708684	0.0147433	0.601322	0.0509098	0.702281	-0.306361	-0.153489	26.2206	28.1013	21.8073	28.4807	35.858	0.0602801	25.3575	19.9497	0.180324	4.80681	2.30189	0.339719	0.117854	0	depth in mbsf	72	516	F	20	R	2	20
27.8386	516	-30.2765	-35.285	Auderset et al., (this study)	-39.7	-39.9	-37.7	-36.2	-35.2	-33.3	-36.2	mid latitude	1.86653e+06	505222	603601	126146	4.57129e+06	483787	0.228838	0.0619404	0.0740018	0.0154656	0.560442	0.0593124	0.706054	-0.310906	-0.151162	25.9139	28.2605	22.0199	28.7098	36.0617	0.0342778	28.9932	20.5839	0.196337	4.78494	2.3424	0.408316	0.132042	0.243051	depth in mbsf	72	516	F	21	R	2	90
28.5376	516	-30.2765	-35.285	Auderset et al., (this study)	-39.7	-39.9	-37.7	-36.2	-35.2	-33.3	-36.2	mid latitude	3.34604e+07	9.09871e+06	1.32101e+07	2.20491e+06	7.29152e+07	8.17124e+06	0.240617	0.0654298	0.0949953	0.0158557	0.524341	0.0587603	0.721624	-0.268503	-0.141689	28.776	28.9085	22.9511	29.641	37.2843	0.0074911	31.455	19.6275	0.232137	5.99122	2.28908	0.458895	0.181171	0.367575	depth in mbsf	72	516	F	22	R	1	4
28.8058	516	-30.2765	-35.285	Auderset et al., (this study)	-39.7	-39.9	-37.7	-36.2	-35.2	-33.3	-36.2	mid latitude	3.68079e+06	1.06433e+06	1.14532e+06	235469	7.81012e+06	913305	0.247875	0.0716751	0.0771295	0.0158572	0.525958	0.0615048	0.683087	-0.329373	-0.165524	24.6674	27.2782	20.6449	27.3434	34.4644	0.0559953	32.0321	19.88	0.218929	4.86401	2.29709	0.471284	0.146646	0.433714	depth in mbsf	72	516	F	22	R	2	128
29.43	516	-30.2765	-35.285	Auderset et al., (this study)	-39.7	-39.9	-37.7	-36.2	-35.2	-33.3	-36.2	mid latitude	1.54867e+07	4.1583e+06	4.89691e+06	751384	3.05478e+07	3.1329e+06	0.262602	0.0705108	0.083035	0.0127409	0.517988	0.0531235	0.678635	-0.301596	-0.168364	26.5422	27.0839	20.4215	27.0657	34.0037	0.0299648	33.6414	16.8259	0.225505	6.51718	2.22094	0.506964	0.160303	0.0692998	depth in mbsf	72	516	F	23	R	1	36
29.5333	516	-30.2765	-35.285	Auderset et al., (this study)	-39.7	-39.9	-37.7	-36.2	-35.2	-33.3	-36.2	mid latitude	10973498	2669504	2858613	880305	22072076	1996094	0.26474	0.0644029	0.0689652	0.0212377	0.532498	0.0481566	0.682373	-0.350596	-0.165978	23.2348	27.2471	20.6668	27.285	34.306	0	33.2072	15.3906	0.210274	3.2473	2.26212	0.497167	0.129513	n/a	depth in mbsf	72	516	F	23	R	3	132
29.725	516	-30.2765	-35.285	Auderset et al., (this study)	-39.7	-39.9	-37.7	-36.2	-35.2	-33.3	-36.2	mid latitude	1.95785e+06	529766	653336	148075	4.73681e+06	497451	0.229706	0.0621552	0.076653	0.017373	0.555749	0.0583638	0.710293	-0.309099	-0.148562	26.0358	28.4383	22.2159	28.9699	36.427	0.0401356	29.2449	20.2603	0.202755	4.4122	2.33534	0.413326	0.137927	0.0855864	depth in mbsf	72	516	F	24	R	2	67
29.9162	516	-30.2765	-35.285	Auderset et al., (this study)	-39.7	-39.9	-37.7	-36.2	-35.2	-33.3	-36.2	mid latitude	1.38184e+07	3.91858e+06	4.9011e+06	1.26115e+06	3.23886e+07	3.49359e+06	0.231148	0.0655484	0.0819837	0.0210961	0.541784	0.0584394	0.711327	-0.313203	-0.147931	25.7588	28.4815	22.3534	29.0566	36.4652	0.0370921	29.9054	20.1802	0.219325	3.8862	2.31896	0.426643	0.151322	0.299933	depth in mbsf	72	516	F	25	R	1	0
30.02	516	-30.2765	-35.285	Auderset et al., (this study)	-39.7	-39.9	-37.7	-36.2	-35.2	-33.3	-36.2	mid latitude	3.54964e+06	1.0464e+06	1.29435e+06	318592	8.75903e+06	1.19031e+06	0.219679	0.0647593	0.0801041	0.0197169	0.542075	0.0736655	0.728183	-0.312723	-0.137759	25.7912	29.1773	23.2778	30.0687	37.7819	0.0290134	28.8385	25.1123	0.210913	4.06271	2.42934	0.405255	0.147773	0.511456	depth in mbsf	72	516	F	25	R	3	98
30.1669	516	-30.2765	-35.285	Auderset et al., (this study)	-39.7	-39.9	-37.7	-36.2	-35.2	-33.3	-36.2	mid latitude	1.0227e+08	2.7942e+07	2.86026e+07	9.79809e+06	2.22733e+08	3.00967e+07	0.242666	0.0663008	0.0678684	0.0232489	0.528502	0.0714136	0.710264	-0.365387	-0.14858	22.2364	28.4371	22.267	28.9724	36.3567	0.0163751	31.4674	22.7374	0.207858	2.91921	2.43602	0.459159	0.128417	0.118816	depth in mbsf	72	516	F	26	R	1	11
30.3119	516	-30.2765	-35.285	Auderset et al., (this study)	-39.7	-39.9	-37.7	-36.2	-35.2	-33.3	-36.2	mid latitude	2.1886e+07	5.93889e+06	5.90033e+06	1.27953e+06	5.13535e+07	4.70723e+06	0.240333	0.0652156	0.0647922	0.0140506	0.563918	0.0516907	0.666841	-0.347016	-0.175978	23.4764	26.5631	19.7493	26.3442	33.2253	0.0165748	29.8828	17.7009	0.189634	4.61133	2.26675	0.426184	0.114896	0.426824	depth in mbsf	72	516	F	26	R	4	117
30.4629	516	-30.2765	-35.285	Auderset et al., (this study)	-39.7	-39.9	-37.7	-36.2	-35.2	-33.3	-36.2	mid latitude	1.19352e+06	338833	386923	78034.5	2.66011e+06	280840	0.241688	0.0686138	0.0783522	0.015802	0.538674	0.0568703	0.687605	-0.317518	-0.162661	25.4675	27.474	20.9934	27.6131	34.6825	0.0505214	30.9713	19.0483	0.214645	4.95836	2.2774	0.448673	0.145454	0.776361	depth in mbsf	72	516	F	27	R	2	46
30.61	516	-30.2765	-35.285	Auderset et al., (this study)	-39.7	-39.9	-37.7	-36.2	-35.2	-33.3	-36.2	mid latitude	1.16479e+07	4.24961e+06	4.04874e+06	1.37228e+06	3.65055e+07	3.95263e+06	0.188548	0.0687899	0.0655384	0.0222136	0.590927	0.0639826	0.688063	-0.378135	-0.162372	21.3759	27.4937	20.9618	27.6324	34.7313	0.0344443	24.1891	25.3365	0.192916	2.95037	2.36907	0.319072	0.110908	0.421893	depth in mbsf	72	516	F	27	R	6	10
30.7486	516	-30.2765	-35.285	Auderset et al., (this study)	-39.7	-39.9	-37.7	-36.2	-35.2	-33.3	-36.2	mid latitude	1.40593e+07	3.83591e+06	4.20754e+06	1.19959e+06	3.25917e+07	3.37649e+06	0.237205	0.0647188	0.0709888	0.0202393	0.54988	0.0569675	0.696034	-0.341787	-0.15737	23.8294	27.8359	21.463	28.0701	35.2664	0.0523744	30.1372	19.3653	0.204441	3.50748	2.32621	0.431376	0.129099	0.353846	depth in mbsf	72	516	F	28	R	3	41
30.9074	516	-30.2765	-35.285	Auderset et al., (this study)	-39.7	-39.9	-37.7	-36.2	-35.2	-33.3	-36.2	mid latitude	2.7715e+07	8.25409e+06	9.34566e+06	1.96856e+06	5.95389e+07	7.52884e+06	0.242368	0.072182	0.0817278	0.0172151	0.520668	0.0658397	0.695389	-0.320943	-0.157772	25.2363	27.8084	21.3861	28.0669	35.3509	0.0294969	31.7637	21.3621	0.225868	4.74745	2.32373	0.465495	0.156967	0.586139	depth in mbsf	72	516	F	29	R	1	0
31.0724	516	-30.2765	-35.285	Auderset et al., (this study)	-39.7	-39.9	-37.7	-36.2	-35.2	-33.3	-36.2	mid latitude	1.03325e+08	3.12848e+07	2.95517e+07	8.79494e+06	2.12228e+08	2.4906e+07	0.251957	0.0762877	0.0720615	0.0214464	0.517515	0.060733	0.669075	-0.372223	-0.174525	21.775	26.6625	19.8702	26.4643	33.3565	0.0158458	32.7441	19.4228	0.226986	3.36008	2.28901	0.486859	0.139245	0.298407	depth in mbsf	72	516	F	29	R	4	105
31.2561	516	-30.2765	-35.285	Auderset et al., (this study)	-39.7	-39.9	-37.7	-36.2	-35.2	-33.3	-36.2	mid latitude	25928424	7755547	9941615	2063745	72849112	7827874	0.205185	0.0613735	0.078673	0.0163314	0.576492	0.0619459	0.718888	-0.29835	-0.143339	26.7614	28.7956	22.8376	29.452	37.121	0.0564549	26.2493	23.1894	0.196748	4.81727	2.36116	0.35592	0.136469	0	depth in mbsf	72	516	F	30	R	2	20
31.2564	516	-30.2765	-35.285	Auderset et al., (this study)	-39.7	-39.9	-37.7	-36.2	-35.2	-33.3	-36.2	mid latitude	3.48493e+07	1.05542e+07	1.25854e+07	2.44609e+06	8.12625e+07	9.35641e+06	0.230708	0.0698703	0.0833173	0.0161935	0.53797	0.0619409	0.697952	-0.30813	-0.156174	26.1012	27.9177	21.6227	28.2441	35.447	0.0226374	30.0136	21.1656	0.220178	5.14512	2.30349	0.428848	0.154873	0.292197	depth in mbsf	72	516	F	30	R	2	21
31.4397	516	-30.2765	-35.285	Auderset et al., (this study)	-39.7	-39.9	-37.7	-36.2	-35.2	-33.3	-36.2	mid latitude	2.98304e+07	9.44415e+06	1.18346e+07	2.73302e+06	6.79114e+07	8.60438e+06	0.228834	0.0724478	0.0907857	0.0209655	0.520961	0.0660058	0.710446	-0.30727	-0.148469	26.1593	28.4447	22.2994	28.9499	36.4243	0.0570853	30.5196	22.387	0.238858	4.33024	2.32185	0.439254	0.174266	0.0928355	depth in mbsf	72	516	F	30	R	5	135
31.6241	516	-30.2765	-35.285	Auderset et al., (this study)	-39.7	-39.9	-37.7	-36.2	-35.2	-33.3	-36.2	mid latitude	1.88457e+06	480092	684387	146622	4.10601e+06	608581	0.238244	0.0606923	0.0865189	0.0185357	0.519074	0.0769356	0.749911	-0.282334	-0.12499	27.8424	30.0507	24.5435	31.3487	39.378	0.0543925	31.4589	24.4101	0.217585	4.66769	2.46033	0.458978	0.166679	0.568924	depth in mbsf	72	516	F	31	R	3	52
31.8185	516	-30.2765	-35.285	Auderset et al., (this study)	-39.7	-39.9	-37.7	-36.2	-35.2	-33.3	-36.2	mid latitude	1.55421e+07	2.37493e+06	3.44432e+06	601211	1.60305e+07	2.02446e+06	0.388382	0.0593473	0.0860703	0.0150237	0.400588	0.0505893	0.718774	-0.270463	-0.143408	28.6438	28.7909	22.7562	29.4699	37.0703	0.0525068	49.2264	11.5245	0.262322	5.72897	2.26942	0.969529	0.21486	0.313569	depth in mbsf	72	516	F	32	R	1	0
31.9904	516	-30.2765	-35.285	Auderset et al., (this study)	-39.7	-39.9	-37.7	-36.2	-35.2	-33.3	-36.2	mid latitude	4.94016e+06	921950	1.39525e+06	358457	7.44881e+06	514390	0.317103	0.059179	0.0895596	0.023009	0.478131	0.0330181	0.710992	-0.282778	-0.148135	27.8125	28.4675	22.3659	28.9665	36.4306	0.0527559	39.8755	9.43047	0.251499	3.89238	2.14586	0.663214	0.187312	0.455576	depth in mbsf	72	516	F	32	R	4	79
32.5011	516	-30.2765	-35.285	Auderset et al., (this study)	-39.7	-39.9	-37.7	-36.2	-35.2	-33.3	-36.2	mid latitude	558663	101419	122629	25893.9	717105	88914.3	0.346002	0.0628131	0.0759489	0.0160371	0.444131	0.0550681	0.700701	-0.309247	-0.154467	26.0258	28.0344	21.75	28.3958	35.742	0.159817	43.7903	13.7303	0.236697	4.73582	2.30191	0.779054	0.171006	0.471133	depth in mbsf	72	516	F	33	R	1	147
32.7344	516	-30.2765	-35.285	Auderset et al., (this study)	-39.7	-39.9	-37.7	-36.2	-35.2	-33.3	-36.2	mid latitude	8.8842e+06	4.95156e+06	4.53515e+06	882388	1.46043e+07	1.56675e+06	0.250794	0.139779	0.128024	0.0249091	0.412267	0.0442281	0.585152	-0.359149	-0.232731	22.6574	22.6812	14.7151	21.4174	27.3922	0.0400184	37.8237	14.9915	0.390695	5.13963	1.92161	0.608329	0.310536	0.406319	depth in mbsf	72	516	F	33	R	5	114
32.8607	516	-30.2765	-35.285	Auderset et al., (this study)	-39.7	-39.9	-37.7	-36.2	-35.2	-33.3	-36.2	mid latitude	5.17492e+06	1.57762e+06	1.85064e+06	473367	1.25217e+07	1.56756e+06	0.223386	0.0681014	0.0798868	0.0204339	0.540525	0.0676671	0.711544	-0.323924	-0.147798	25.0351	28.4906	22.3779	29.0337	36.5697	0.0699855	29.2424	23.2491	0.216867	3.90953	2.37133	0.413276	0.147795	0.278216	depth in mbsf	72	516	F	34	R	1	71
32.987	516	-30.2765	-35.285	Auderset et al., (this study)	-39.7	-39.9	-37.7	-36.2	-35.2	-33.3	-36.2	mid latitude	7.91368e+06	2.25982e+06	2.69779e+06	495311	1.67082e+07	2.07393e+06	0.246158	0.0702926	0.0839159	0.0154069	0.519716	0.0645105	0.699766	-0.305621	-0.155047	26.2706	27.9948	21.7002	28.3227	35.6761	0.0423365	32.1408	20.765	0.225001	5.44666	2.31665	0.473641	0.161465	0.0816128	depth in mbsf	72	516	F	34	R	3	78
33.2235	516	-30.2765	-35.285	Auderset et al., (this study)	-39.7	-39.9	-37.7	-36.2	-35.2	-33.3	-36.2	mid latitude	2.70049e+07	3.43026e+06	4.87887e+06	1.11214e+06	3.0376e+07	3.56087e+06	0.383793	0.0487509	0.0693385	0.0158058	0.431705	0.0506071	0.735771	-0.285791	-0.133257	27.6091	29.4852	23.7727	30.5019	38.3088	0.038961	47.0625	11.6499	0.217289	4.38691	2.37002	0.889018	0.160616	0.283624	depth in mbsf	72	516	F	35	R	1	3
33.3111	516	-30.2765	-35.285	Auderset et al., (this study)	-39.7	-39.9	-37.7	-36.2	-35.2	-33.3	-36.2	mid latitude	5.16531e+06	1.46254e+06	1.84082e+06	399782	1.41216e+07	1.48471e+06	0.211047	0.059757	0.0752132	0.0163345	0.576986	0.0606629	0.718084	-0.303558	-0.143825	26.4098	28.7624	22.7353	29.4167	37.0175	0.0249932	26.7815	22.3264	0.191779	4.60456	2.36752	0.365774	0.130355	0.555586	depth in mbsf	72	516	F	35	R	2	66
33.4617	516	-30.2765	-35.285	Auderset et al., (this study)	-39.7	-39.9	-37.7	-36.2	-35.2	-33.3	-36.2	mid latitude	5.02232e+07	1.49075e+07	2.03647e+07	4.69358e+06	9.69159e+07	1.4445e+07	0.249185	0.0739645	0.10104	0.0232874	0.480853	0.0716695	0.726019	-0.292811	-0.139052	27.1353	29.0888	23.1982	29.9153	37.6168	0.0377936	34.1332	22.3371	0.264103	4.33884	2.34324	0.518214	0.210127	0.312863	depth in mbsf	72	516	F	35	R	4	132
33.6131	516	-30.2765	-35.285	Auderset et al., (this study)	-39.7	-39.9	-37.7	-36.2	-35.2	-33.3	-36.2	mid latitude	3.41514e+06	1.03588e+06	1.29435e+06	275582	8.61738e+06	1.18825e+06	0.215785	0.0654517	0.0817833	0.0174126	0.544488	0.0750795	0.726974	-0.303891	-0.138481	26.3874	29.1279	23.2319	29.9567	37.6958	0.0338538	28.3826	25.8125	0.209952	4.69678	2.42598	0.396309	0.150202	0.417355	depth in mbsf	72	516	F	36	R	1	0
33.7624	516	-30.2765	-35.285	Auderset et al., (this study)	-39.7	-39.9	-37.7	-36.2	-35.2	-33.3	-36.2	mid latitude	2.00698e+07	5.87146e+06	6.5132e+06	1.49776e+06	4.30228e+07	5.61961e+06	0.242991	0.0710877	0.0788574	0.0181339	0.520891	0.0680385	0.698931	-0.328671	-0.155566	24.7147	27.9593	21.6175	28.2649	35.5968	0.0243214	31.81	21.8752	0.22203	4.34862	2.35204	0.466491	0.151389	0.131375	depth in mbsf	72	516	F	36	R	3	63
33.8505	516	-30.2765	-35.285	Auderset et al., (this study)	-39.7	-39.9	-37.7	-36.2	-35.2	-33.3	-36.2	mid latitude	2.92499e+07	8.83276e+06	1.51781e+07	2.302e+06	6.51787e+07	1.21276e+07	0.220141	0.0664771	0.114234	0.0173253	0.490548	0.0912748	0.770223	-0.23895	-0.113384	30.7709	30.8446	25.6646	32.56	40.95	0.0788561	30.9757	29.3096	0.253938	6.59345	2.46109	0.448765	0.23287	0.0806943	depth in mbsf	72	516	F	36	R	4	127
34.0615	516	-30.2765	-35.285	Auderset et al., (this study)	-39.7	-39.9	-37.7	-36.2	-35.2	-33.3	-36.2	mid latitude	1.24206e+06	349768	400932	100595	3.17482e+06	333226	0.221741	0.0624429	0.071577	0.0179588	0.566791	0.0594897	0.704717	-0.327009	-0.151985	24.8269	28.2042	21.9666	28.6254	35.9572	0.0349418	28.1208	21.1533	0.19528	3.98562	2.35228	0.391222	0.126285	0.121232	depth in mbsf	72	516	F	37	R	1	140
34.2039	516	-30.2765	-35.285	Auderset et al., (this study)	-39.7	-39.9	-37.7	-36.2	-35.2	-33.3	-36.2	mid latitude	3.08233e+07	1.03885e+07	1.59245e+07	3.64548e+06	8.68657e+07	1.21836e+07	0.192849	0.0649969	0.0996332	0.0228084	0.543485	0.0762279	0.753488	-0.274455	-0.122924	28.3743	30.192	24.7439	31.5532	39.6874	0.0578143	26.1905	28.3294	0.232222	4.36828	2.41821	0.354838	0.183323	0.385479	depth in mbsf	72	516	F	37	R	4	36
34.3956	516	-30.2765	-35.285	Auderset et al., (this study)	-39.7	-39.9	-37.7	-36.2	-35.2	-33.3	-36.2	mid latitude	180976	35670.6	53780.9	11233.3	221131	37249.5	0.335115	0.0660515	0.0995866	0.0208009	0.409471	0.0689753	0.741395	-0.272336	-0.129951	28.5173	29.7114	24.0318	30.8258	38.7866	0.465544	45.0069	17.0693	0.280408	4.78762	2.36294	0.81841	0.243208	0.885809	depth in mbsf	72	516	F	38	R	1	2
34.4546	516	-30.2765	-35.285	Auderset et al., (this study)	-39.7	-39.9	-37.7	-36.2	-35.2	-33.3	-36.2	mid latitude	1.86366e+06	466315	900679	143354	4.2336e+06	670253	0.225138	0.0563327	0.108806	0.0173178	0.511436	0.0809693	0.786153	-0.224507	-0.104493	31.7458	31.4527	26.5916	33.5551	42.2001	0.0739554	30.5656	26.4512	0.235469	6.28288	2.46664	0.440208	0.212745	0.172221	depth in mbsf	72	516	F	38	R	2	7
34.7193	516	-30.2765	-35.285	Auderset et al., (this study)	-39.7	-39.9	-37.7	-36.2	-35.2	-33.3	-36.2	mid latitude	1.69563e+06	539445	912215	194671	8.36823e+06	1.46675e+06	0.128682	0.0409386	0.0692281	0.0147736	0.635066	0.111312	0.826717	-0.25642	-0.0826433	29.5916	32.9472	28.7279	36.0208	45.4108	0.045843	16.8487	46.3812	0.143392	4.68594	2.83156	0.202627	0.109009	0.466578	depth in mbsf	72	516	F	39	R	1	59
34.8959	516	-30.2765	-35.285	Auderset et al., (this study)	-39.7	-39.9	-37.7	-36.2	-35.2	-33.3	-36.2	mid latitude	1.00591e+06	316776	543711	110456	3.04793e+06	431409	0.184362	0.058058	0.0996502	0.0202442	0.558618	0.0790678	0.774111	-0.251826	-0.111197	29.9018	30.9941	25.9291	32.8364	41.2936	0.0679232	24.8138	30.0148	0.218176	4.92241	2.46814	0.330031	0.178387	0.513571	depth in mbsf	72	516	F	39	R	3	11
35.4505	516	-30.2765	-35.285	Auderset et al., (this study)	-39.7	-39.9	-37.7	-36.2	-35.2	-33.3	-37.7	mid latitude	2.36814e+06	663477	1.23476e+06	243869	7.66052e+06	1.11263e+06	0.178278	0.0499478	0.0929554	0.0183589	0.576699	0.0837612	0.796151	-0.239258	-0.0990047	30.7501	31.8281	27.1014	34.1088	43.0234	0.0705621	23.6137	31.9651	0.196249	5.06323	2.55478	0.309136	0.161186	0.341512	depth in mbsf	72	516	F	40	R	1	0
35.5049	516	-30.2765	-35.285	Auderset et al., (this study)	-39.7	-39.9	-37.7	-36.2	-35.2	-33.3	-37.7	mid latitude	994776	228354	355495	79291.4	1.93549e+06	254847	0.2585	0.0593397	0.0923782	0.0206045	0.502953	0.066224	0.751245	-0.270772	-0.124219	28.6229	30.1035	24.6684	31.4374	39.5205	0.106978	33.9483	20.3939	0.232397	4.4834	2.39285	0.513965	0.183671	0.438488	depth in mbsf	72	516	F	40	R	2	55
35.5352	516	-30.2765	-35.285	Auderset et al., (this study)	-39.7	-39.9	-37.7	-36.2	-35.2	-33.3	-37.7	mid latitude	6.34347e+06	1.9221e+06	2.61372e+06	418074	1.44082e+07	2.11996e+06	0.227973	0.0690768	0.0939324	0.0150248	0.517806	0.0761875	0.728281	-0.277688	-0.137701	28.1561	29.1812	23.3123	30.0662	37.8134	0.0433724	30.5685	25.0484	0.230606	6.2518	2.38676	0.440268	0.181405	0.174275	depth in mbsf	72	516	F	40	R	3	19
35.7039	516	-30.2765	-35.285	Auderset et al., (this study)	-39.7	-39.9	-37.7	-36.2	-35.2	-33.3	-37.7	mid latitude	3.18493e+06	933961	1.73209e+06	447252	8.43499e+06	1.54033e+06	0.195712	0.0573913	0.106436	0.0274834	0.518325	0.0946524	0.799305	-0.254651	-0.0972874	29.7111	31.9455	27.2128	34.3276	43.2996	0.0716617	27.4093	32.5978	0.237863	3.87274	2.5574	0.377586	0.205346	0.320945	depth in mbsf	72	516	F	41	R	1	4
35.7082	516	-30.2765	-35.285	Auderset et al., (this study)	-39.7	-39.9	-37.7	-36.2	-35.2	-33.3	-37.7	mid latitude	94179	22938	43076	8373	307063	40126	0.182604	0.0444746	0.0835203	0.0162345	0.595366	0.0778005	0.799691	-0.237262	-0.0970779	30.8848	31.9599	27.2754	34.3542	43.2404	0.368352	23.4719	29.8768	0.17645	5.14463	2.57362	0.306709	0.140284	0	depth in mbsf	72	516	F	41	R	1	20
35.7475	516	-30.2765	-35.285	Auderset et al., (this study)	-39.7	-39.9	-37.7	-36.2	-35.2	-33.3	-37.7	mid latitude	1.06201e+06	407002	577655	150460	4.57694e+06	564495	0.144717	0.0554607	0.078715	0.0205027	0.623683	0.0769217	0.760533	-0.293372	-0.118882	27.0974	30.4685	25.1161	32.0042	40.2816	0.0387196	18.8335	34.706	0.18085	3.83925	2.51332	0.232035	0.12621	0.295865	depth in mbsf	72	516	F	41	R	2	18
35.9557	516	-30.2765	-35.285	Auderset et al., (this study)	-39.7	-39.9	-37.7	-36.2	-35.2	-33.3	-37.7	mid latitude	2.65329e+06	612630	1.27826e+06	317927	1.21741e+07	1.35349e+06	0.144281	0.0333137	0.0695095	0.0172883	0.662007	0.0736003	0.828024	-0.23754	-0.0819569	30.866	32.9941	28.8433	36.0734	45.5067	0.0453592	17.8945	33.78	0.140363	4.02062	2.67717	0.217945	0.104998	0.287071	depth in mbsf	72	516	F	42	R	1	2
35.9727	516	-30.2765	-35.285	Auderset et al., (this study)	-39.7	-39.9	-37.7	-36.2	-35.2	-33.3	-37.7	mid latitude	419310	146239	226883	36611	1.34478e+06	222510	0.17498	0.061026	0.0946792	0.0152779	0.561183	0.0928544	0.768698	-0.256699	-0.114244	29.5728	30.7857	25.5693	32.4803	40.9022	0.0760678	23.7692	34.6686	0.207247	6.19712	2.53048	0.311806	0.168714	0.382432	depth in mbsf	72	516	F	42	R	1	66
36.2089	516	-30.2765	-35.285	Auderset et al., (this study)	-39.7	-39.9	-37.7	-36.2	-35.2	-33.3	-37.7	mid latitude	6.17461e+06	1.68134e+06	2.1985e+06	600025	1.46118e+07	1.47588e+06	0.230894	0.0628724	0.0822112	0.0224374	0.546395	0.0551894	0.717694	-0.309138	-0.14406	26.0332	28.7463	22.6872	29.433	36.929	0.0507244	29.705	19.2914	0.217813	3.66402	2.31406	0.422577	0.150461	0.0529885	depth in mbsf	72	516	F	43	R	1	5
36.2517	516	-30.2765	-35.285	Auderset et al., (this study)	-39.7	-39.9	-37.7	-36.2	-35.2	-33.3	-37.7	mid latitude	3.60337e+06	1.20692e+06	2.03456e+06	453965	1.21347e+07	799415	0.178094	0.0596512	0.100557	0.0224369	0.59975	0.0395105	0.731489	-0.259196	-0.135792	29.4043	29.3118	23.4967	30.2525	38.0245	0.0209716	22.8958	18.157	0.222221	4.48177	2.18819	0.296947	0.167665	0.0583783	depth in mbsf	72	516	F	43	R	2	16
36.4605	516	-30.2765	-35.285	Auderset et al., (this study)	-39.7	-39.9	-37.7	-36.2	-35.2	-33.3	-37.7	mid latitude	721812	215969	308024	82056.4	2.1858e+06	253781	0.191592	0.0573252	0.0817596	0.0217804	0.580181	0.0673615	0.748824	-0.293923	-0.125621	27.0602	30.0076	24.4408	31.2766	39.4361	0.050911	24.8249	26.013	0.19899	3.75381	2.43456	0.330228	0.140921	0.497259	depth in mbsf	72	516	F	44	R	1	2
36.4727	516	-30.2765	-35.285	Auderset et al., (this study)	-39.7	-39.9	-37.7	-36.2	-35.2	-33.3	-37.7	mid latitude	1.9427e+06	565866	756040	196170	5.10795e+06	608794	0.21168	0.0616579	0.0823795	0.0213751	0.556572	0.0663353	0.733944	-0.302749	-0.134337	26.4644	29.4113	23.6988	30.3692	38.2244	0.0777109	27.5534	23.8603	0.209829	3.854	2.39866	0.380328	0.148012	0.200282	depth in mbsf	72	516	F	44	R	1	48
36.482	516	-30.2765	-35.285	Auderset et al., (this study)	-39.7	-39.9	-37.7	-36.2	-35.2	-33.3	-37.7	mid latitude	713992	217365	289856	76376.7	1.67475e+06	221244	0.223571	0.0680631	0.0907621	0.0239157	0.524411	0.0692777	0.729928	-0.303931	-0.13672	26.3847	29.2484	23.4638	30.1416	37.9628	0.0504692	29.8899	23.6565	0.235361	3.79509	2.37461	0.426328	0.173075	0.322279	depth in mbsf	72	516	F	44	R	1	83
36.7128	516	-30.2765	-35.285	Auderset et al., (this study)	-39.7	-39.9	-37.7	-36.2	-35.2	-33.3	-37.7	mid latitude	2.24768e+06	746861	858491	168979	6.4282e+06	763714	0.200437	0.0666012	0.0765558	0.0150687	0.573234	0.0681041	0.705734	-0.315299	-0.151359	25.6173	28.247	22.0306	28.6786	36.144	0.0241596	25.9072	25.3608	0.19789	5.08046	2.37412	0.34966	0.133551	0.0409026	depth in mbsf	72	516	F	45	R	1	2
36.7394	516	-30.2765	-35.285	Auderset et al., (this study)	-39.7	-39.9	-37.7	-36.2	-35.2	-33.3	-37.7	mid latitude	629321	163499	254877	61552.2	1.65935e+06	197566	0.212166	0.0551213	0.0859281	0.0207514	0.559426	0.0666066	0.758671	-0.274846	-0.119947	28.3479	30.3957	25.0537	31.8896	40.1125	0.0892898	27.4972	23.8928	0.205374	4.14083	2.43275	0.379257	0.1536	0.130835	depth in mbsf	72	516	F	45	R	1	102
36.9647	516	-30.2765	-35.285	Auderset et al., (this study)	-39.7	-39.9	-37.7	-36.2	-35.2	-33.3	-37.7	mid latitude	6.1938e+06	1.91065e+06	2.72712e+06	739414	2.08841e+07	2.59192e+06	0.176729	0.0545168	0.0778132	0.0210978	0.595888	0.0739556	0.760243	-0.294851	-0.119048	26.9976	30.4571	25.0949	31.9591	40.2171	0.0311156	22.874	29.5015	0.186364	3.68821	2.50352	0.29658	0.130584	0.0972021	depth in mbsf	72	516	F	46	R	1	0
36.9852	516	-30.2765	-35.285	Auderset et al., (this study)	-39.7	-39.9	-37.7	-36.2	-35.2	-33.3	-37.7	mid latitude	4.20685e+06	1.35207e+06	1.86086e+06	436185	1.26305e+07	1.31878e+06	0.192928	0.0620066	0.0853398	0.0200037	0.579242	0.0604798	0.727838	-0.292474	-0.137965	27.158	29.1632	23.2731	30.0363	37.733	0.0440767	24.9852	23.8665	0.207355	4.26621	2.34656	0.333071	0.14733	0.362524	depth in mbsf	72	516	F	46	R	1	50
37.442	516	-30.2765	-35.285	Auderset et al., (this study)	-39.7	-39.9	-37.7	-36.2	-35.2	-33.3	-37.7	mid latitude	6.65539e+06	2.09002e+06	2.54825e+06	548138	1.78389e+07	1.87858e+06	0.210886	0.0662254	0.080745	0.0173685	0.56525	0.0595255	0.704172	-0.308625	-0.152321	26.0678	28.1812	21.9828	28.5554	35.9485	0.0387806	27.1713	22.013	0.208257	4.64893	2.31356	0.373084	0.142848	0.248276	depth in mbsf	72	516	F	47	R	1	0
37.4933	516	-30.2765	-35.285	Auderset et al., (this study)	-39.7	-39.9	-37.7	-36.2	-35.2	-33.3	-37.7	mid latitude	1.23911e+07	3.38413e+06	5.7793e+06	1.13788e+06	3.29328e+07	3.02663e+06	0.211265	0.0576986	0.0985357	0.0194006	0.561497	0.0516033	0.746088	-0.251017	-0.12721	29.9563	29.8988	24.3163	31.1278	39.0399	0.0284872	27.339	19.6308	0.222679	5.079	2.28564	0.376254	0.175488	0.361372	depth in mbsf	72	516	F	47	R	1	101
37.9242	516	-30.2765	-35.285	Auderset et al., (this study)	-39.7	-39.9	-37.7	-36.2	-35.2	-33.3	-37.7	mid latitude	2.04959e+06	546242	878911	197068	5.21471e+06	654045	0.214829	0.0572547	0.0921236	0.0206558	0.546583	0.0685541	0.760027	-0.266165	-0.119171	28.9339	30.4487	25.1029	31.9593	40.2681	0.0904075	28.2146	24.1913	0.216557	4.45995	2.42127	0.39304	0.168545	0.396591	depth in mbsf	72	516	F	48	R	1	0
38.122	516	-30.2765	-35.285	Auderset et al., (this study)	-39.7	-39.9	-37.7	-36.2	-35.2	-33.3	-37.7	mid latitude	586216	142339	209204	42300.5	1.36251e+06	174368	0.232909	0.0565526	0.0831183	0.0168063	0.541336	0.0692779	0.749496	-0.274755	-0.125231	28.3541	30.0342	24.4834	31.3229	39.3877	0.112169	30.082	22.9255	0.203988	4.94566	2.43768	0.430248	0.153543	0.453881	depth in mbsf	72	516	F	48	R	2	102
38.964	516	-30.2765	-35.285	Auderset et al., (this study)	-39.7	-39.9	-37.7	-36.2	-35.2	-33.3	-37.7	mid latitude	650882	83991.3	166114	21148.9	1.35779e+06	110212	0.27232	0.0351408	0.0694997	0.0088484	0.56808	0.0461112	0.77982	-0.21297	-0.108006	32.5245	31.2124	26.1995	33.1337	41.7882	0.114252	32.4036	14.4808	0.15596	7.85448	2.4131	0.479369	0.122341	0.681239	depth in mbsf	72	516	F	49	R	1	144
39.771	516	-30.2765	-35.285	Auderset et al., (this study)	-39.7	-39.9	-37.7	-36.2	-35.2	-33.3	-37.7	mid latitude	174114	14184.8	19886.9	3469.19	95828.7	15522.8	0.539042	0.0439148	0.061568	0.0107403	0.296677	0.0480573	0.732684	-0.275937	-0.135083	28.2742	29.3603	23.5191	30.324	38.1181	0.199167	64.5004	8.18554	0.252134	5.73243	2.38313	1.81693	0.207525	0.757661	depth in mbsf	72	516	F	50	R	1	1
40.03	516	-30.2765	-35.285	Auderset et al., (this study)	-39.7	-39.9	-37.7	-36.2	-35.2	-33.3	-37.7	mid latitude	4.98217e+06	631812	924338	205957	7.35367e+06	1.09375e+06	0.327953	0.0415893	0.0608449	0.0135572	0.484058	0.0719968	0.778766	-0.280202	-0.108593	27.9864	31.1723	26.1512	33.0808	41.5754	0.0268642	40.3878	18.0014	0.172594	4.48801	2.61685	0.677508	0.125697	0.523571	depth in mbsf	72	516	F	50	R	2	110
40.4972	516	-30.2765	-35.285	Auderset et al., (this study)	-39.7	-39.9	-37.7	-36.2	-35.2	-33.3	-37.7	mid latitude	2.28877e+06	174260	225029	62521.6	1.51918e+06	195238	0.512602	0.039028	0.0503983	0.0140026	0.340242	0.0437262	0.734783	-0.312226	-0.133841	25.8247	29.4453	23.6938	30.4271	38.2384	0.176051	60.105	7.85977	0.212207	3.59922	2.42423	1.50658	0.148125	0.238043	depth in mbsf	72	516	F	51	R	3	42
40.5379	516	-30.2765	-35.285	Auderset et al., (this study)	-39.7	-39.9	-37.7	-36.2	-35.2	-33.3	-37.7	mid latitude	2371026	83882	199794	77390	1226042	193503	0.571106	0.0202046	0.0481241	0.0186408	0.295315	0.0466088	0.848744	-0.257004	-0.0712234	29.5522	33.7283	29.9393	37.3442	47.075	0.198329	65.9155	7.54536	0.202776	2.58165	2.68614	1.93389	0.162959	0	depth in mbsf	72	516	F	51	R	5	19
40.5993	516	-30.2765	-35.285	Auderset et al., (this study)	-39.7	-39.9	-37.7	-36.2	-35.2	-33.3	-37.7	mid latitude	506279	56427.4	92449.8	21148.8	622042	97129	0.3628	0.040436	0.0662496	0.0151553	0.445756	0.0696028	0.788784	-0.264609	-0.103042	29.0389	31.5519	26.7018	33.696	42.4231	0.142402	44.8701	16.0967	0.191213	4.37139	2.59508	0.813898	0.148623	0.724582	depth in mbsf	72	516	F	52	R	1	87
40.679	516	-30.2765	-35.285	Auderset et al., (this study)	-39.7	-39.9	-37.7	-36.2	-35.2	-33.3	-37.7	mid latitude	2.41176e+06	99307.8	212100	25997.5	1.33867e+06	311698	0.548186	0.0225723	0.0482097	0.00590914	0.304275	0.070848	0.847008	-0.201611	-0.0721126	33.2913	33.6675	29.7876	37.2174	47.0339	0.0798535	64.3063	11.4449	0.169741	8.15849	2.84746	1.80161	0.158441	0.0409613	depth in mbsf	72	516	F	52	R	5	30
40.8044	516	-30.2765	-35.285	Auderset et al., (this study)	-39.7	-39.9	-37.7	-36.2	-35.2	-33.3	-37.7	mid latitude	493561	152444	254682	66723	2.75094e+06	453173	0.118317	0.036544	0.0610526	0.0159949	0.659457	0.108635	0.835555	-0.269642	-0.0780248	28.6992	33.2631	29.2293	36.5132	46.0771	0.0428661	15.2122	47.867	0.128835	3.81701	2.88523	0.179416	0.0925802	0.638828	depth in mbsf	72	516	F	53	R	4	84
40.9071	516	-30.2765	-35.285	Auderset et al., (this study)	-39.7	-39.9	-37.7	-36.2	-35.2	-33.3	-37.7	mid latitude	9.01109e+06	751264	1.06544e+06	281806	8.0815e+06	1.00845e+06	0.446103	0.0371921	0.0527459	0.0139511	0.400083	0.0499243	0.7582	-0.294381	-0.120216	27.0293	30.3772	24.9446	31.852	40.1161	0.0298144	52.7193	10.0648	0.187561	3.78077	2.49806	1.11503	0.131837	0.528803	depth in mbsf	72	516	F	54	R	2	133
41.0086	516	-30.2765	-35.285	Auderset et al., (this study)	-39.7	-39.9	-37.7	-36.2	-35.2	-33.3	-37.7	mid latitude	1.65846e+06	483183	665605	158644	4.56302e+06	586962	0.204348	0.0595355	0.0820126	0.0195474	0.562234	0.0723226	0.744941	-0.293203	-0.127878	27.1088	29.8531	24.2081	31.0649	39.0056	0.0517425	26.657	26.1404	0.20247	4.19557	2.44837	0.363457	0.145869	0.345289	depth in mbsf	72	516	F	55	R	1	24
41.1445	516	-30.2765	-35.285	Auderset et al., (this study)	-39.7	-39.9	-37.7	-36.2	-35.2	-33.3	-37.7	mid latitude	1.26456e+07	284653	446394	86892.7	2.99409e+06	403299	0.749994	0.0168824	0.026475	0.00515349	0.177576	0.0239191	0.766914	-0.263003	-0.115253	29.1473	30.7167	25.4856	32.3805	40.8194	0.046429	80.8558	3.09067	0.194039	5.1373	2.49854	4.22352	0.149092	0.0710695	depth in mbsf	72	516	F	56	R	1	0
41.2142	516	-30.2765	-35.285	Auderset et al., (this study)	-39.7	-39.9	-37.7	-36.2	-35.2	-33.3	-37.7	mid latitude	3.54536e+06	1.20369e+06	2.0325e+06	539959	1.38214e+07	2.19947e+06	0.151885	0.0515666	0.0870736	0.0231321	0.592116	0.0942267	0.798567	-0.269018	-0.0976885	28.7413	31.9181	27.1797	34.2923	43.1343	0.0735666	20.4146	38.2861	0.190743	3.76418	2.62508	0.256513	0.147055	0.361379	depth in mbsf	72	516	F	56	R	4	24
41.4239	516	-30.2765	-35.285	Auderset et al., (this study)	-39.7	-39.9	-37.7	-36.2	-35.2	-33.3	-37.7	mid latitude	1.73959e+06	139058	237908	53996.6	592408	114727	0.604509	0.0483229	0.0826735	0.0187639	0.205863	0.0398677	0.74517	-0.25803	-0.127745	29.4829	29.8623	24.3128	31.0563	39.0789	0.183912	74.5965	6.18701	0.378669	4.40598	2.2646	2.93647	0.401595	0.688306	depth in mbsf	72	516	F	58	R	1	2
41.4485	516	-30.2765	-35.285	Auderset et al., (this study)	-39.7	-39.9	-37.7	-36.2	-35.2	-33.3	-37.7	mid latitude	517713	196756	372015	75752	2839663	444404	0.116437	0.0442516	0.0836684	0.0170371	0.638657	0.0999491	0.819312	-0.238678	-0.0865507	30.7892	32.6799	28.2903	35.5543	44.7748	0.0365715	15.4202	46.1902	0.16406	4.91096	2.7051	0.182315	0.131007	0	depth in mbsf	72	516	F	58	R	2	20
41.5195	516	-30.2765	-35.285	Auderset et al., (this study)	-39.7	-39.9	-37.7	-36.2	-35.2	-33.3	-37.7	mid latitude	6.9181e+06	342282	659381	114749	4.65852e+06	639145	0.518902	0.0256734	0.0494579	0.00860694	0.349419	0.04794	0.805029	-0.228688	-0.0941882	31.4636	32.1575	27.5993	34.6796	43.6983	0.0613802	59.7592	8.45738	0.174057	5.74628	2.59853	1.48504	0.141543	0.441719	depth in mbsf	72	516	F	59	R	1	53
41.6245	516	-30.2765	-35.285	Auderset et al., (this study)	-39.7	-39.9	-37.7	-36.2	-35.2	-33.3	-37.7	mid latitude	1.7805e+07	6.88629e+06	1.2441e+07	3.18802e+06	7.64803e+07	1.51454e+07	0.134942	0.0521902	0.0942885	0.0241616	0.579633	0.114785	0.817149	-0.257623	-0.0876987	29.5105	32.6014	28.2251	35.3807	44.6015	0.0239718	18.8842	45.9643	0.197259	3.90242	2.70611	0.232805	0.162669	0.385826	depth in mbsf	72	516	F	60	R	3	118
41.8135	516	-30.2765	-35.285	Auderset et al., (this study)	-39.7	-39.9	-37.7	-36.2	-35.2	-33.3	-37.7	mid latitude	1.76876e+06	589247	1.01854e+06	214774	7.2239e+06	1.05947e+06	0.148952	0.0496221	0.0857737	0.0180867	0.608344	0.089221	0.795544	-0.252705	-0.0993356	29.8424	31.8054	27.0051	34.0994	42.9266	0.0450278	19.669	37.4605	0.180345	4.74236	2.60529	0.244849	0.140995	0.0659665	depth in mbsf	72	516	F	61	R	2	68
42.0471	516	-30.2765	-35.285	Auderset et al., (this study)	-39.7	-39.9	-37.7	-36.2	-35.2	-33.3	-37.7	mid latitude	98057.1	11313.4	21854.2	5115.06	116281	16694.2	0.364098	0.042008	0.0811474	0.0189928	0.431766	0.0619877	0.794216	-0.243467	-0.100062	30.466	31.7558	27.0136	34.0306	42.9101	0.165646	45.7488	14.5482	0.223538	4.27253	2.49457	0.843276	0.187943	0.108761	depth in mbsf	72	516	F	62	R	1	15
42.3438	516	-30.2765	-35.285	Auderset et al., (this study)	-39.7	-39.9	-37.7	-36.2	-35.2	-33.3	-37.7	mid latitude	21958	8239.79	10688.6	2756.22	169312	32973.3	0.0892863	0.0335048	0.0434623	0.0112074	0.688462	0.134077	0.849248	-0.307231	-0.0709654	26.1619	33.746	29.9297	37.3444	47.2338	0.0222597	11.4801	60.0264	0.0968192	3.87799	3.10621	0.12969	0.0631295	0.387567	depth in mbsf	72	516	F	63	R	1	0
42.4969	516	-30.2765	-35.285	Auderset et al., (this study)	-39.7	-39.9	-37.7	-36.2	-35.2	-33.3	-37.7	mid latitude	181594	73443.9	128288	25820.3	966535	123326	0.121143	0.048995	0.0855822	0.0172249	0.644783	0.0822718	0.790686	-0.248894	-0.101996	30.0996	31.6235	26.7374	33.8013	42.5565	0.0457453	15.8165	40.4453	0.172727	4.96851	2.56723	0.187882	0.13273	0.194185	depth in mbsf	72	516	F	63	R	4	7
42.6015	516	-30.2765	-35.285	Auderset et al., (this study)	-39.7	-39.9	-37.7	-36.2	-35.2	-33.3	-37.7	mid latitude	14364	3966	6737	1920	51867	8366	0.164687	0.0454712	0.0772415	0.0220133	0.594669	0.0959184	0.811044	-0.272696	-0.0909556	28.493	32.3786	27.9061	35.0382	44.1253	0.245022	21.6877	36.806	0.17326	3.50885	2.6997	0.276939	0.12989	0	depth in mbsf	72	516	F	63	R	6	19
42.7477	516	-30.2765	-35.285	Auderset et al., (this study)	-39.7	-39.9	-37.7	-36.2	-35.2	-33.3	-37.7	mid latitude	972049	341179	636041	157225	5.05286e+06	809905	0.121975	0.0428119	0.0798118	0.0197289	0.634044	0.101629	0.824528	-0.251299	-0.0837947	29.9374	32.8684	28.5657	35.8934	45.2564	0.0471475	16.1338	45.4504	0.162128	4.04542	2.73848	0.192376	0.125877	0.373192	depth in mbsf	72	516	F	64	R	3	5
43.408	516	-30.2765	-35.285	Auderset et al., (this study)	-39.7	-39.9	-37.7	-36.2	-35.2	-33.3	-37.7	mid latitude	2.26612e+06	84205.2	136278	24804.4	800172	151085	0.654444	0.024318	0.0393564	0.00716339	0.231086	0.0436325	0.78756	-0.25525	-0.103716	29.6706	31.5058	26.6464	33.6409	42.3684	0.063586	73.9042	6.25039	0.204997	5.49411	2.61248	2.83204	0.170311	0.467929	depth in mbsf	72	516	F	65	R	1	110
44.2059	516	-30.2765	-35.285	Auderset et al., (this study)	-39.7	-39.9	-37.7	-36.2	-35.2	-33.3	-37.7	mid latitude	212300	57379.2	87677.7	28367.5	670109	69993.9	0.188573	0.0509662	0.0778785	0.025197	0.595215	0.0621711	0.764277	-0.296221	-0.116749	26.9051	30.6144	25.3417	32.2177	40.609	0.121929	24.0592	24.7947	0.189841	3.09078	2.45591	0.316815	0.130841	0.255866	depth in mbsf	72	516	F	66	R	1	0
44.3457	516	-30.2765	-35.285	Auderset et al., (this study)	-39.7	-39.9	-37.7	-36.2	-35.2	-33.3	-37.7	mid latitude	271757	99119.4	174149	39924.3	1.18992e+06	221653	0.136115	0.0496459	0.087226	0.0199969	0.595997	0.111019	0.814677	-0.254891	-0.0890147	29.6949	32.5114	28.1183	35.2779	44.4107	0.0102804	18.5921	44.9227	0.181585	4.36199	2.71817	0.228382	0.146353	0.479022	depth in mbsf	72	516	F	66	R	4	103
44.5345	516	-30.2765	-35.285	Auderset et al., (this study)	-39.7	-39.9	-37.7	-36.2	-35.2	-33.3	-37.7	mid latitude	176896	97004.2	172667	29669.9	1.12648e+06	135901	0.101745	0.0557938	0.0993125	0.0170652	0.647918	0.0781658	0.777126	-0.238957	-0.109509	30.7704	31.1096	26.0637	33.0083	41.6039	0.0354467	13.5721	43.447	0.191673	5.81959	2.46978	0.157034	0.153279	0.367546	depth in mbsf	72	516	F	68	R	1	100
44.7112	516	-30.2765	-35.285	Auderset et al., (this study)	-39.7	-39.9	-37.7	-36.2	-35.2	-33.3	-37.7	mid latitude	183657	32148.6	38646.8	8126.65	326416	38975.7	0.292461	0.0511944	0.0615424	0.0129411	0.519795	0.0620662	0.727318	-0.310085	-0.138276	25.9693	29.142	23.2409	29.9804	37.7335	0.0313823	36.006	17.5068	0.177627	4.75556	2.45743	0.562646	0.118397	0.488915	depth in mbsf	72	516	F	69	R	2	49
44.8889	516	-30.2765	-35.285	Auderset et al., (this study)	-39.7	-39.9	-37.7	-36.2	-35.2	-33.3	-37.7	mid latitude	400090	135955	255421	55067.1	1.80564e+06	295225	0.135744	0.046127	0.0866599	0.0186833	0.612622	0.100165	0.816691	-0.242509	-0.0879424	30.5306	32.5847	28.2398	35.3667	44.6641	0.0573042	18.1387	42.4592	0.175261	4.63836	2.68705	0.221578	0.141457	0.0852215	depth in mbsf	72	516	F	71	R	1	2
44.9314	516	-30.2765	-35.285	Auderset et al., (this study)	-39.7	-39.9	-37.7	-36.2	-35.2	-33.3	-37.7	mid latitude	2296330	689619	1095069	288703	8446623	1265140	0.163074	0.0489735	0.0777666	0.0205023	0.599839	0.0898442	0.793436	-0.27724	-0.100488	28.1863	31.7266	26.9934	34.0059	42.7452	0.256074	21.3752	35.523	0.175932	3.79306	2.63781	0.271864	0.129646	0	depth in mbsf	72	516	F	71	R	2	20
45.0696	516	-30.2765	-35.285	Auderset et al., (this study)	-39.7	-39.9	-37.7	-36.2	-35.2	-33.3	-39.9	mid latitude	378077	192765	413562	36462.6	783355	154027	0.193069	0.0984376	0.21119	0.01862	0.400028	0.0786555	0.758081	-0.191529	-0.120285	33.9718	30.3725	24.9854	31.846	40.0263	0.0230655	32.5526	28.9468	0.406785	11.3421	2.19045	0.482638	0.527936	0.0945521	depth in mbsf	72	516	F	71	R	5	117
45.2403	516	-30.2765	-35.285	Auderset et al., (this study)	-39.7	-39.9	-37.7	-36.2	-35.2	-33.3	-39.9	mid latitude	80813.4	22840.5	38126.9	7444.27	258170	44249.2	0.178932	0.050572	0.084418	0.0164826	0.571622	0.0979735	0.797263	-0.253899	-0.0983984	29.7618	31.8695	27.0807	34.2162	43.0107	0.00648055	23.8399	35.3816	0.184482	5.12164	2.64887	0.313024	0.147681	0.567677	depth in mbsf	72	516	F	73	R	1	42
45.4114	516	-30.2765	-35.285	Auderset et al., (this study)	-39.7	-39.9	-37.7	-36.2	-35.2	-33.3	-39.9	mid latitude	219844	51854.9	125838	27203.4	1.13975e+06	193001	0.12509	0.0295051	0.0716009	0.0154785	0.64851	0.109816	0.869678	-0.211722	-0.0606418	32.6087	34.4521	30.936	38.5917	48.7569	0.0600154	16.1698	46.749	0.133253	4.62582	2.90815	0.192888	0.110408	0.213704	depth in mbsf	72	516	F	73	R	5	119
45.6385	516	-30.2765	-35.285	Auderset et al., (this study)	-39.7	-39.9	-37.7	-36.2	-35.2	-33.3	-39.9	mid latitude	221102	74214.1	136683	26396.7	952049	166895	0.140174	0.0470501	0.0866538	0.016735	0.603579	0.105808	0.816387	-0.239572	-0.0881037	30.7289	32.5737	28.2065	35.354	44.5652	0.0552981	18.8469	43.0145	0.174964	5.17801	2.70752	0.232238	0.143567	1.29222	depth in mbsf	72	516	F	74	R	4	89
45.8999	516	-30.2765	-35.285	Auderset et al., (this study)	-39.7	-39.9	-37.7	-36.2	-35.2	-33.3	-39.9	mid latitude	143146	35019.5	51629.4	9837.31	308386	51517.1	0.238762	0.058411	0.0861156	0.0164082	0.514375	0.0859284	0.763387	-0.271568	-0.117255	28.5692	30.5798	25.27	32.1317	40.4922	0.0498479	31.7024	26.4647	0.211412	5.24832	2.52602	0.464179	0.167418	0.095989	depth in mbsf	72	516	F	75	R	3	59
46.1457	516	-30.2765	-35.285	Auderset et al., (this study)	-39.7	-39.9	-37.7	-36.2	-35.2	-33.3	-39.9	mid latitude	771062	4114	4594.85	1173	23869	3226	0.954239	0.00509134	0.00568642	0.00145166	0.0295394	0.00399238	0.686142	-0.332567	-0.163586	24.4517	27.4107	20.8122	27.5272	34.6305	0.0739171	96.9973	0.416641	0.267244	3.91718	2.26785	32.3039	0.192503	0.671477	depth in mbsf	72	516	F	76	R	1	136
47.5142	516	-30.2765	-35.285	Auderset et al., (this study)	-39.7	-39.9	-37.7	-36.2	-35.2	-33.3	-39.9	mid latitude	30577.5	10061.3	19211.7	5016.43	172791	32376	0.113236	0.0372593	0.0711453	0.018577	0.639887	0.119896	0.849078	-0.251595	-0.0710526	29.9173	33.74	29.9106	37.3711	47.167	0.0509769	15.0355	51.4285	0.143197	3.82974	2.89562	0.176962	0.111184	0.310708	depth in mbsf	72	516	F	77	R	5	32
48.8056	516	-30.2765	-35.285	Auderset et al., (this study)	-39.7	-39.9	-37.7	-36.2	-35.2	-33.3	-39.9	mid latitude	13925.7	1830	2875	959	18522.8	1621.51	0.350474	0.0460563	0.0723561	0.0241355	0.466169	0.040809	0.748816	-0.294485	-0.125625	27.0222	30.0073	24.445	31.2712	39.3356	0.298876	42.9164	10.4295	0.219465	2.99791	2.32558	0.751818	0.155214	1.51046	depth in mbsf	72	516	F	78	R	4	12
51.2505	516	-30.2765	-35.285	Auderset et al., (this study)	-39.7	-39.9	-37.7	-36.2	-35.2	-33.3	-39.9	mid latitude	15229.7	2308.22	4508	550	15344.7	2337.66	0.378111	0.0573069	0.111921	0.013655	0.380968	0.0580377	0.762134	-0.213261	-0.117969	32.5049	30.5309	25.1834	32.0732	40.2633	0.160133	49.8119	13.3068	0.294077	8.19636	2.30061	0.992503	0.293782	0.579216	depth in mbsf	72	516	F	80	R	1	44
55.5405	516	-30.2765	-35.285	Auderset et al., (this study)	-39.7	-39.9	-37.7	-36.2	-35.2	-33.3	-39.7	mid latitude	31149	13472	27260	2013	76631	14465	0.188793	0.0816534	0.165222	0.0122007	0.464458	0.087672	0.764517	-0.195359	-0.116613	33.7132	30.6237	25.3312	32.197	40.462	0	28.9005	31.7118	0.319371	13.542	2.30538	0.40648	0.355731	n/a	depth in mbsf	72	516	F	83	R	2	19
56.1968	516	-30.2765	-35.285	Auderset et al., (this study)	-39.7	-39.9	-37.7	-36.2	-35.2	-33.3	-39.7	mid latitude	84551.8	7285.41	9600.19	1310.58	34021.5	6376.84	0.590667	0.0508949	0.0670656	0.00915552	0.237669	0.0445477	0.70352	-0.2777	-0.152724	28.1552	28.1537	21.8883	28.5328	35.8908	0.0646054	71.3076	7.01301	0.310544	7.32515	2.27587	2.48525	0.28218	1.17624	depth in mbsf	72	516	F	83	R	4	90
57.3927	516	-30.2765	-35.285	Auderset et al., (this study)	-39.7	-39.9	-37.7	-36.2	-35.2	-33.3	-39.7	mid latitude	17759.3	4276.31	7672.17	1564.55	38753.7	4051.74	0.239739	0.0577273	0.103569	0.0211204	0.523149	0.0546958	0.75654	-0.245835	-0.121168	30.3062	30.3121	24.9437	31.7334	39.9562	0.0570555	31.4252	18.5766	0.23994	4.90375	2.30696	0.458261	0.197972	0.370408	depth in mbsf	72	516	F	84	R	2	116
61.1397	516	-30.2765	-35.285	Auderset et al., (this study)	-39.7	-39.9	-37.7	-36.2	-35.2	-33.3	-39.7	mid latitude	14889.6	5454.03	9759.36	1910.83	59008.3	9978.58	0.14742	0.0539999	0.0966267	0.018919	0.584237	0.0987971	0.798765	-0.244189	-0.0975809	30.4172	31.9255	27.2313	34.3077	43.2806	0.0733724	20.1488	40.126	0.198862	5.10739	2.60562	0.25233	0.165389	0.423489	depth in mbsf	72	516	F	86	R	4	34
66.0789	516	-30.2765	-35.285	Auderset et al., (this study)	-39.7	-39.9	-37.7	-36.2	-35.2	-33.3	-39.7	mid latitude	1639.04	430.399	1483.52	165.186	8465.98	1665.49	0.118346	0.0310766	0.107116	0.0119271	0.611279	0.120256	0.885061	-0.146583	-0.0530266	37.0056	34.973	31.7544	39.5551	49.965	0.150073	16.2201	50.4003	0.170271	8.98093	2.81872	0.193603	0.175233	1.37773	depth in mbsf	72	516	F	89	R	3	126
67.1987	516	-30.2765	-35.285	Auderset et al., (this study)	-39.7	-39.9	-37.7	-36.2	-35.2	-33.3	-39.7	mid latitude	5750.82	1502.09	1504.21	441.391	9292.22	1010.62	0.294893	0.0770251	0.0771335	0.0226339	0.476491	0.0518231	0.66308	-0.360221	-0.178434	22.5851	26.3951	19.529	26.1284	32.9415	0.12939	38.2291	14.9468	0.250731	3.40788	2.21545	0.618886	0.161878	0.751579	depth in mbsf	72	516	F	90	R	1	109
69.7427	516	-30.2765	-35.285	Auderset et al., (this study)	-39.7	-39.9	-37.7	-36.2	-35.2	-33.3	-39.7	mid latitude	7331.49	1468.16	2317.15	271.546	11453.8	1526.16	0.300861	0.0602487	0.0950885	0.0111434	0.470029	0.0626289	0.737031	-0.243236	-0.132514	30.4816	29.536	23.789	30.5642	38.3871	0.0698999	39.0277	17.2299	0.238122	8.53317	2.33238	0.64009	0.202303	1.17477	depth in mbsf	72	516	F	91	R	4	147
72.2194	516	-30.2765	-35.285	Auderset et al., (this study)	-39.7	-39.9	-37.7	-36.2	-35.2	-33.3	no age	#VALUE!	12145.8	2478.12	2597.65	444.072	14864.6	1092.27	0.36124	0.0737043	0.0772593	0.0132076	0.442103	0.0324864	0.625215	-0.327346	-0.203971	24.8041	24.6484	17.2348	23.8376	30.1952	0.0734748	44.9671	8.25101	0.257015	5.84961	2.02276	0.817094	0.174754	1.0349	depth in mbsf	72	516	F	93	R	1	97
73.3994	516	-30.2765	-35.285	Auderset et al., (this study)	-39.7	-39.9	-37.7	-36.2	-35.2	-33.3	no age	#VALUE!	5579.35	1575.42	2779.87	453.489	11237.3	1491.03	0.241358	0.0681513	0.120255	0.0196176	0.486117	0.0645006	0.749926	-0.23801	-0.124982	30.8343	30.0513	24.5091	31.3612	39.4777	0.164109	33.1775	21.0883	0.274205	6.12995	2.29527	0.496502	0.247378	1.46432	depth in mbsf	72	516	F	93	R	6	14
0	588	-26.1117	161.227	Auderset et al., (this study)	-41.7	-37.3	-38.2	-35.6	-31.2	-28.6	-26.1117	mid latitude	308134	78650.9	91446.2	11685.4	589670	62051.7	0.269905	0.068893	0.0801009	0.0102356	0.516512	0.0543532	0.677441	-0.298386	-0.169128	26.7589	27.0316	20.4413	26.9774	33.9346	0.0757042	34.3208	16.7623	0.218094	7.82569	2.23433	0.522553	0.15508	0.539158	depth in m	90	588	*	1	H	1	0
0.651694	588	-26.1117	161.227	Auderset et al., (this study)	-41.7	-37.3	-38.2	-35.6	-31.2	-28.6	-26.1117	mid latitude	60413.8	11766.9	13877.3	2101.25	93595.1	9200.31	0.316378	0.0616215	0.0726732	0.0110039	0.490143	0.0481806	0.681508	-0.300887	-0.166529	26.5901	27.2094	20.6144	27.2266	34.2484	0.479187	39.2275	13.2162	0.212542	6.60429	2.23643	0.64548	0.148269	1.17635	depth in m	90	588	*	3	H	1	37
1.45533	588	-26.1117	161.227	Auderset et al., (this study)	-41.7	-37.3	-38.2	-35.6	-31.2	-28.6	-26.1117	mid latitude	118768	27971.8	34710	5668.83	230411	21362.6	0.270608	0.0637328	0.0790856	0.0129162	0.524983	0.048674	0.688209	-0.294288	-0.16228	27.0356	27.5001	20.9806	27.6479	34.799	0.310794	34.0135	15.2448	0.213513	6.12296	2.22764	0.51546	0.150644	0.739198	depth in m	90	588	*	5	H	1	37
2.25896	588	-26.1117	161.227	Auderset et al., (this study)	-41.7	-37.3	-38.2	-35.6	-31.2	-28.6	-28.6	mid latitude	493152	126738	145660	30188.2	1.17196e+06	103829	0.238063	0.0611809	0.0703152	0.0145729	0.565746	0.050122	0.688157	-0.317509	-0.162313	25.4682	27.4978	20.9869	27.6657	34.8372	0.185389	29.6168	17.3923	0.191707	4.82506	2.27339	0.420794	0.124288	0.480285	depth in m	90	588	*	7	H	1	37
3.46273	588	-26.1117	161.227	Auderset et al., (this study)	-41.7	-37.3	-38.2	-35.6	-31.2	-28.6	-28.6	mid latitude	505404	137057	169173	30821.2	1.25787e+06	112549	0.228392	0.0619363	0.0764493	0.0139281	0.568433	0.0508609	0.695157	-0.299365	-0.157917	26.6928	27.7985	21.3973	28.0639	35.2877	0.116728	28.6628	18.2132	0.197398	5.48886	2.26437	0.401792	0.134491	0.590209	depth in m	90	588	*	10	H	1	33
3.77832	588	-26.1117	161.227	Auderset et al., (this study)	-41.7	-37.3	-38.2	-35.6	-31.2	-28.6	-28.6	mid latitude	85180.4	16892.2	22339	4196.52	142913	13536.6	0.298818	0.0592589	0.0783664	0.0147216	0.501348	0.0474871	0.70346	-0.288704	-0.152761	27.4125	28.1512	21.8985	28.554	35.9277	0.47875	37.3445	13.7125	0.217271	5.32321	2.25239	0.596028	0.156311	0.588145	depth in m	90	588	*	10	H	6	37
4.11735	588	-26.1117	161.227	Auderset et al., (this study)	-41.7	-37.3	-38.2	-35.6	-31.2	-28.6	-28.6	mid latitude	247954	62752.8	90466.8	13057	659642	67795.6	0.217186	0.0549658	0.0792409	0.0114367	0.577788	0.0593829	0.731908	-0.264342	-0.135543	29.0569	29.3288	23.5495	30.2387	38.0555	0.300139	27.3199	21.4713	0.186051	6.92863	2.36696	0.375892	0.137145	0.568383	depth in m	90	588	*	11	H	5	37
4.45638	588	-26.1117	161.227	Auderset et al., (this study)	-41.7	-37.3	-38.2	-35.6	-31.2	-28.6	-28.6	mid latitude	175812	43244.9	55056.3	9673.43	360270	35959.3	0.258541	0.063594	0.0809633	0.0142253	0.529796	0.0528801	0.69955	-0.292515	-0.155181	27.1552	27.9856	21.688	28.2847	35.6406	0.296155	32.7958	16.9803	0.214149	5.6915	2.26642	0.488001	0.15282	0.555457	depth in m	90	588	*	12	H	4	37
4.74519	588	-26.1117	161.227	Auderset et al., (this study)	-41.7	-37.3	-38.2	-35.6	-31.2	-28.6	-28.6	mid latitude	430634	120885	153321	25216.1	1.07865e+06	98114.4	0.225839	0.0633962	0.0804066	0.0132242	0.56568	0.0514545	0.695915	-0.290682	-0.157444	27.2789	27.8308	21.428	28.095	35.3274	0.144857	28.5323	18.556	0.202835	6.08027	2.25296	0.399234	0.142142	0.270271	depth in m	90	588	*	13	H	2	37
5.05534	588	-26.1117	161.227	Auderset et al., (this study)	-41.7	-37.3	-38.2	-35.6	-31.2	-28.6	-28.6	mid latitude	767165	193814	255480	45199.8	1.8806e+06	177076	0.23112	0.0583894	0.0769671	0.0136171	0.56656	0.0533469	0.711401	-0.286804	-0.147885	27.5407	28.4846	22.3248	29.0141	36.4209	0.180317	28.974	18.7533	0.193754	5.65223	2.30606	0.407936	0.13585	0.122241	depth in m	90	588	*	13	H	7	28
5.3228	588	-26.1117	161.227	Auderset et al., (this study)	-41.7	-37.3	-38.2	-35.6	-31.2	-28.6	-28.6	mid latitude	1.37284e+06	322620	373779	70632.1	3.3599e+06	285772	0.237287	0.0557631	0.0646056	0.0122084	0.580741	0.0493942	0.693561	-0.312198	-0.158915	25.8266	27.7302	21.3302	27.9781	35.2012	0.134524	29.0072	17.2296	0.173823	5.29191	2.30353	0.408594	0.111247	0.179442	depth in m	90	588	*	14	H	5	37
5.59905	588	-26.1117	161.227	Auderset et al., (this study)	-41.7	-37.3	-38.2	-35.6	-31.2	-28.6	-28.6	mid latitude	229717	48339.9	65078.7	11245.7	431733	44611.6	0.276526	0.0581899	0.0783395	0.0135372	0.519706	0.0537019	0.714431	-0.282303	-0.146039	27.8445	28.6109	22.5076	29.1983	36.7329	0.343641	34.7293	16.2621	0.207425	5.78697	2.30795	0.532081	0.150738	0.637177	depth in m	90	588	*	15	H	3	37
5.93808	588	-26.1117	161.227	Auderset et al., (this study)	-41.7	-37.3	-38.2	-35.6	-31.2	-28.6	-28.6	mid latitude	294095	63457.2	74711.2	13977.8	561950	50672.7	0.277746	0.0599295	0.0705578	0.0132008	0.53071	0.0478557	0.687124	-0.308876	-0.162965	26.0509	27.4532	20.9491	27.5489	34.725	0.283976	34.3551	14.6976	0.198944	5.34497	2.25573	0.523347	0.13295	0.58133	depth in m	90	588	*	16	H	2	37
6.40268	588	-26.1117	161.227	Auderset et al., (this study)	-41.7	-37.3	-38.2	-35.6	-31.2	-28.6	-28.6	mid latitude	113910	13846.5	18083.3	3204.78	112624	11598.6	0.416845	0.0506703	0.0661747	0.0117277	0.412139	0.0424442	0.703712	-0.288457	-0.152605	27.4292	28.1618	21.8787	28.5676	35.8518	0.614983	50.2838	9.24128	0.220478	5.64261	2.26866	1.01142	0.160564	0.55186	depth in m	90	588	*	17	H	3	37
6.67893	588	-26.1117	161.227	Auderset et al., (this study)	-41.7	-37.3	-38.2	-35.6	-31.2	-28.6	-28.6	mid latitude	100862	12362.4	15165.2	3123.79	97846.6	12434.7	0.417138	0.0511277	0.0627193	0.0129192	0.404669	0.051427	0.713077	-0.305602	-0.146863	26.2719	28.5545	22.4117	29.1469	36.6249	0.542801	50.7586	10.9754	0.217489	4.85474	2.36278	1.03081	0.154989	0.629588	depth in m	90	588	*	18	H	1	37
6.99284	588	-26.1117	161.227	Auderset et al., (this study)	-41.7	-37.3	-38.2	-35.6	-31.2	-28.6	-28.6	mid latitude	180092	12904.9	15684	3167.38	95069.9	9377.5	0.569378	0.0408	0.0495866	0.010014	0.300573	0.0296479	0.686271	-0.306372	-0.163504	26.2199	27.4163	20.8996	27.5139	34.6322	0.65214	65.4494	4.94936	0.233153	4.95172	2.21922	1.89431	0.164973	0.663374	depth in m	90	588	*	18	H	6	37
7.33188	588	-26.1117	161.227	Auderset et al., (this study)	-41.7	-37.3	-38.2	-35.6	-31.2	-28.6	-28.6	mid latitude	75740.1	9069.47	11697.1	2589.17	70162.8	7375.52	0.428796	0.0513461	0.0662223	0.0146584	0.397221	0.0417559	0.704878	-0.300315	-0.151886	26.6287	28.211	21.9652	28.6459	35.9658	0.693477	51.9113	8.87381	0.231488	4.51772	2.26913	1.07949	0.166714	0.496512	depth in m	90	588	*	19	H	5	37
7.67091	588	-26.1117	161.227	Auderset et al., (this study)	-41.7	-37.3	-38.2	-35.6	-31.2	-28.6	-28.6	mid latitude	260976	44465.7	54129.4	10248.3	340487	37067.3	0.34919	0.0594959	0.0724261	0.0137124	0.455579	0.0495967	0.695254	-0.303369	-0.157857	26.4226	27.8026	21.4138	28.0865	35.2982	0.434529	43.3901	12.4369	0.223774	5.28181	2.27357	0.766477	0.158976	0.244007	depth in m	90	588	*	20	H	4	37
8.00994	588	-26.1117	161.227	Auderset et al., (this study)	-41.7	-37.3	-38.2	-35.6	-31.2	-28.6	-28.6	mid latitude	142823	25205	29791.8	5420.08	179130	16549.9	0.358024	0.0631831	0.0746811	0.0135869	0.449038	0.0414867	0.672521	-0.307061	-0.172294	26.1734	26.8151	20.0633	26.6894	33.5919	0.468995	44.3614	10.3844	0.235914	5.49657	2.17299	0.797313	0.166314	0.671579	depth in m	90	588	*	21	H	3	37
8.28619	588	-26.1117	161.227	Auderset et al., (this study)	-41.7	-37.3	-38.2	-35.6	-31.2	-28.6	-28.6	mid latitude	246847	59132.6	72082.7	13877.3	482808	48817.2	0.267277	0.0640265	0.0780484	0.0150258	0.522765	0.0528574	0.695051	-0.303814	-0.157983	26.3925	27.7939	21.3703	28.0313	35.2445	0.273106	33.8307	16.511	0.214406	5.1943	2.27012	0.511274	0.149299	0.40247	depth in m	90	588	*	22	H	1	37
9.14218	588	-26.1117	161.227	Auderset et al., (this study)	-41.7	-37.3	-38.2	-35.6	-31.2	-28.6	-28.6	mid latitude	130298	16761.5	22712.6	4038.43	138769	17112.4	0.395211	0.0508398	0.0688903	0.0122491	0.420906	0.0519041	0.723521	-0.282347	-0.140549	27.8416	28.9865	23.048	29.7356	37.4699	0.646906	48.4258	11.6087	0.218224	5.62412	2.35467	0.938954	0.163672	0.542056	depth in m	90	588	*	22	H	6	37
9.5225	588	-26.1117	161.227	Auderset et al., (this study)	-41.7	-37.3	-38.2	-35.6	-31.2	-28.6	-28.6	mid latitude	104763	20101.4	27371.9	5381.71	184220	22922.1	0.28721	0.0551086	0.0750408	0.0147541	0.505044	0.0628416	0.73473	-0.285781	-0.133872	27.6098	29.4431	23.6756	30.4203	38.3174	0.504897	36.2523	17.9521	0.203291	5.0861	2.41074	0.568684	0.148583	0.543243	depth in m	90	588	*	23	H	4	37
9.76953	588	-26.1117	161.227	Auderset et al., (this study)	-41.7	-37.3	-38.2	-35.6	-31.2	-28.6	-28.6	mid latitude	46711.5	9531.79	11391.9	1588.81	52741.9	5805.03	0.365588	0.0746006	0.0891591	0.0124348	0.412784	0.0454331	0.663397	-0.295827	-0.178227	26.9317	26.4093	19.504	26.126	32.9514	0.588941	46.9683	11.0537	0.277729	7.17011	2.1295	0.885663	0.215994	0.359104	depth in m	90	588	*	24	H	2	37
10.315	588	-26.1117	161.227	Auderset et al., (this study)	-41.7	-37.3	-38.2	-35.6	-31.2	-28.6	-28.6	mid latitude	154881	39391.9	51190.8	7705.04	281958	36335	0.271026	0.0689319	0.0895787	0.013483	0.493398	0.0635826	0.70739	-0.283308	-0.150341	27.7767	28.3167	22.1377	28.78	36.1942	0.385478	35.455	19.0021	0.235939	6.64381	2.30443	0.549306	0.181555	0.474205	depth in m	90	588	*	24	H	7	37
10.8075	588	-26.1117	161.227	Auderset et al., (this study)	-41.7	-37.3	-38.2	-35.6	-31.2	-28.6	-28.6	mid latitude	52679.8	7562.38	11004.9	1409.43	47300.7	6465.65	0.416696	0.0598181	0.0870482	0.0111486	0.374147	0.051143	0.714005	-0.258938	-0.146299	29.4217	28.5932	22.5262	29.1952	36.6379	0.676313	52.6901	10.9318	0.270896	7.80803	2.25634	1.11372	0.232658	0.614307	depth in m	90	588	*	25	H	5	40
11.0268	588	-26.1117	161.227	Auderset et al., (this study)	-41.7	-37.3	-38.2	-35.6	-31.2	-28.6	-28.6	mid latitude	49101.1	8061.52	13911.8	1680.14	53812.5	7882.77	0.3652	0.0599594	0.103472	0.0124964	0.400242	0.0586298	0.744372	-0.230512	-0.12821	31.3404	29.8304	24.2476	30.9819	38.9961	0.600709	47.711	13.8333	0.277139	8.2801	2.29757	0.912449	0.258523	0.275343	depth in m	90	588	A	1	H	3	37
11.6224	588	-26.1117	161.227	Auderset et al., (this study)	-41.7	-37.3	-38.2	-35.6	-31.2	-28.6	-28.6	mid latitude	76067	9281.73	17267.3	1809.66	64299.8	10039.3	0.425514	0.0519215	0.0965921	0.0101231	0.359689	0.0561594	0.758276	-0.215462	-0.120173	32.3563	30.3802	25.0005	31.8431	40.1436	0.836839	54.1916	11.6592	0.276137	9.54173	2.32831	1.18301	0.268543	0.515839	depth in m	90	588	A	2	H	1	37
12.1112	588	-26.1117	161.227	Auderset et al., (this study)	-41.7	-37.3	-38.2	-35.6	-31.2	-28.6	-28.6	mid latitude	284844	42071.5	81876.5	7986.64	217896	26704.9	0.430682	0.0636117	0.123797	0.0120757	0.329457	0.0403775	0.734798	-0.2072	-0.133832	32.914	29.4459	23.6883	30.41	38.2294	0.762368	56.6583	8.57165	0.350391	10.2517	2.12182	1.30725	0.37576	0.467601	depth in m	90	588	A	3	H	2	37
12.5741	588	-26.1117	161.227	Auderset et al., (this study)	-41.7	-37.3	-38.2	-35.6	-31.2	-28.6	-28.6	mid latitude	70003.8	10346.1	21021.9	2848.51	82453.7	11366.8	0.353482	0.0522423	0.106149	0.0143834	0.416347	0.0573961	0.773028	-0.211564	-0.111805	32.6194	30.9526	25.7972	32.7132	41.1911	0.696995	45.9169	13.9691	0.267239	7.37995	2.33424	0.849008	0.254953	0.355356	depth in m	90	588	A	5	H	1	41
13.0599	588	-26.1117	161.227	Auderset et al., (this study)	-41.7	-37.3	-38.2	-35.6	-31.2	-28.6	-28.6	mid latitude	200887	23336.2	41284.9	4359.51	144751	18857.1	0.463433	0.0538352	0.0952415	0.0100571	0.333931	0.0435021	0.734326	-0.222936	-0.134111	31.8518	29.4268	23.7015	30.4015	38.2686	0.797019	58.1206	8.5814	0.296577	9.47007	2.21332	1.38781	0.285213	0.353307	depth in m	90	588	A	6	H	3	37
13.3516	588	-26.1117	161.227	Auderset et al., (this study)	-41.7	-37.3	-38.2	-35.6	-31.2	-28.6	-28.6	mid latitude	231429	22506.8	33334.7	5341.6	148566	22374.4	0.499251	0.0485527	0.0719114	0.0115232	0.320495	0.0482671	0.730643	-0.263734	-0.136295	29.0979	29.2774	23.4128	30.1752	37.9295	0.802764	60.9032	8.81562	0.26358	6.24059	2.33011	1.55775	0.224376	0.493511	depth in m	90	588	A	7	H	4	36
13.5565	588	-26.1117	161.227	Auderset et al., (this study)	-41.7	-37.3	-38.2	-35.6	-31.2	-28.6	-28.6	mid latitude	323859	26242.3	41841.7	6806.41	190971	26386.2	0.525654	0.0425937	0.067913	0.0110475	0.309964	0.0428274	0.740885	-0.252817	-0.130249	29.8349	29.691	24.0753	30.8028	38.7565	0.772008	62.906	7.53365	0.256257	6.14739	2.32916	1.69585	0.2191	0.413882	depth in m	90	588	A	9	H	1	37
14.1288	588	-26.1117	161.227	Auderset et al., (this study)	-41.7	-37.3	-38.2	-35.6	-31.2	-28.6	-28.6	mid latitude	468702	37601.5	69924.4	10060	290422	44785.1	0.508632	0.0408049	0.0758815	0.010917	0.315164	0.0486005	0.768423	-0.225726	-0.1144	31.6635	30.775	25.5606	32.4594	40.8668	0.743134	61.7425	8.72177	0.25969	6.95075	2.38202	1.61386	0.240768	0.688589	depth in m	90	588	A	10	H	3	35
14.9925	588	-26.1117	161.227	Auderset et al., (this study)	-41.7	-37.3	-38.2	-35.6	-31.2	-28.6	-28.6	mid latitude	72591.5	7450.91	11455.9	1745.09	52993.4	7010.29	0.473689	0.0486202	0.0747544	0.0113874	0.345804	0.045745	0.730646	-0.255931	-0.136293	29.6247	29.2776	23.4615	30.1651	37.9099	0.723665	57.8027	8.80671	0.25605	6.56464	2.30058	1.36982	0.216176	0.591706	depth in m	90	588	A	11	H	3	40
15.0275	588	-26.1117	161.227	Auderset et al., (this study)	-41.7	-37.3	-38.2	-35.6	-31.2	-28.6	-31.2	mid latitude	130426	18264.5	37028.4	3539.49	130594	22534.3	0.380932	0.0533447	0.108148	0.0103377	0.381422	0.0658155	0.775529	-0.201081	-0.110402	33.327	31.0485	24.3391	31.163	39.1948	0.576444	49.9678	14.7322	0.277563	10.4615	2.37292	0.998714	0.283539	0.600344	depth in m	90	588	C	1	R	1	37
15.3221	588	-26.1117	161.227	Auderset et al., (this study)	-41.7	-37.3	-38.2	-35.6	-31.2	-28.6	-31.2	mid latitude	525770	83709.5	145173	22514.4	626309	79745.1	0.354478	0.0564377	0.0978769	0.0151794	0.422263	0.0537649	0.74721	-0.238474	-0.126558	30.803	29.9435	24.3131	31.133	39.059	0.584223	45.6366	13.1698	0.262569	6.44799	2.29684	0.839473	0.231791	0.43219	depth in m	90	588	C	1	R	5	37
15.3625	588	-26.1117	161.227	Auderset et al., (this study)	-41.7	-37.3	-38.2	-35.6	-31.2	-28.6	-31.2	mid latitude	138259	27172.4	51333.1	6164.72	208115	33535.9	0.2976	0.0584881	0.110494	0.0132695	0.447964	0.0721855	0.770127	-0.217333	-0.113438	32.23	30.8409	25.9356	32.8576	41.4373	0.677834	39.9161	19.5209	0.259469	8.32691	2.38969	0.664338	0.246658	0.614003	depth in m	90	588	A	13	H	2	37
15.6078	588	-26.1117	161.227	Auderset et al., (this study)	-41.7	-37.3	-38.2	-35.6	-31.2	-28.6	-31.2	mid latitude	232914	39659.3	64182.7	9634.54	296179	42697.5	0.339888	0.0578742	0.0936609	0.0140595	0.432209	0.0623078	0.746057	-0.247488	-0.127228	30.1946	29.8976	23.822	30.5247	38.3935	0.645285	44.0214	15.4919	0.250859	6.66173	2.35454	0.786398	0.216703	0.43788	depth in m	90	588	C	2	R	2	37
15.9121	588	-26.1117	161.227	Auderset et al., (this study)	-41.7	-37.3	-38.2	-35.6	-31.2	-28.6	-31.2	mid latitude	115613	21092.8	33230	4245.06	141772	21582.9	0.34252	0.0624906	0.0984489	0.0125766	0.420022	0.0639426	0.736836	-0.246129	-0.132629	30.2863	29.5282	25.2693	32.0854	40.33	0.669583	44.9182	15.7315	0.263911	7.82792	2.32836	0.815481	0.23439	0.529652	depth in m	90	588	C	2	R	4	108
15.9616	588	-26.1117	161.227	Auderset et al., (this study)	-41.7	-37.3	-38.2	-35.6	-31.2	-28.6	-31.2	mid latitude	190947	27973.5	51265.9	6120.29	188416	32204.9	0.384255	0.0562929	0.103166	0.0123163	0.379163	0.064808	0.762059	-0.221424	-0.118012	31.9539	30.528	25.671	32.5628	40.994	0.711667	50.3335	14.4318	0.278971	8.37639	2.36198	1.01343	0.272088	0.486578	depth in m	90	588	A	14	H	3	37
16.2722	588	-26.1117	161.227	Auderset et al., (this study)	-41.7	-37.3	-38.2	-35.6	-31.2	-28.6	-31.2	mid latitude	255796	29273.4	60416.2	7261.54	195933	34215.4	0.438836	0.0502207	0.103648	0.0124577	0.336138	0.058699	0.776822	-0.2054	-0.109678	33.0355	31.098	26.0182	32.9816	41.4904	0.740212	56.6259	11.798	0.296396	8.32002	2.35389	1.30552	0.308351	0.447984	depth in m	90	588	C	3	R	1	37
16.5798	588	-26.1117	161.227	Auderset et al., (this study)	-41.7	-37.3	-38.2	-35.6	-31.2	-28.6	-31.2	mid latitude	88947.6	11353.9	21303.1	2320.21	75808.5	11299.9	0.421486	0.0538016	0.100947	0.0109945	0.359226	0.0535454	0.754654	-0.215342	-0.122252	32.3644	30.2379	24.788	31.6038	39.7199	0.634667	53.9874	11.272	0.286498	9.18155	2.29315	1.17332	0.281013	0.444016	depth in m	90	588	C	3	R	3	112
16.9489	588	-26.1117	161.227	Auderset et al., (this study)	-41.7	-37.3	-38.2	-35.6	-31.2	-28.6	-31.2	mid latitude	159965	25489.4	54741.2	4712.2	177282	28178.4	0.355187	0.0565967	0.121548	0.010463	0.393639	0.0625675	0.774672	-0.190812	-0.110882	34.0202	31.0157	25.9416	32.8272	41.2656	0.507245	47.4325	14.9771	0.292499	11.6169	2.31453	0.902316	0.30878	0.425699	depth in m	90	588	C	3	R	6	112
17.6442	588	-26.1117	161.227	Auderset et al., (this study)	-41.7	-37.3	-38.2	-35.6	-31.2	-28.6	-31.2	mid latitude	216224	33440.1	65827.9	8828.54	180912	19791.7	0.411837	0.0636924	0.125381	0.0168155	0.344578	0.0376967	0.738521	-0.215402	-0.131637	32.3604	29.596	23.8877	30.6474	38.5696	0.736939	54.4459	8.38575	0.350053	7.45626	2.11707	1.19519	0.363867	0.703871	depth in m	90	588	C	4	R	5	38
18.2969	588	-26.1117	161.227	Auderset et al., (this study)	-41.7	-37.3	-38.2	-35.6	-31.2	-28.6	-31.2	mid latitude	510033	78251.8	148113	14569.9	361361	48154.5	0.4395	0.0674304	0.12763	0.012555	0.311389	0.0414952	0.729316	-0.211306	-0.137084	32.6368	29.2234	23.3667	30.1242	37.8556	0.651505	58.5307	8.62694	0.370412	10.1657	2.11286	1.41142	0.409875	0.591489	depth in m	90	588	C	5	R	2	112
18.9675	588	-26.1117	161.227	Auderset et al., (this study)	-41.7	-37.3	-38.2	-35.6	-31.2	-28.6	-31.2	mid latitude	185461	25035	67605	5042	165177	27228	0.389994	0.0526445	0.142162	0.0106025	0.34734	0.057256	0.799576	-0.159836	-0.0971404	36.1111	31.9556	27.2951	34.3263	43.2007	0.848098	52.8924	12.8018	0.336733	13.4084	2.2759	1.1228	0.409288	0.276897	depth in m	90	588	C	5	R	6	112
19.789	588	-26.1117	161.227	Auderset et al., (this study)	-41.7	-37.3	-38.2	-35.6	-31.2	-28.6	-31.2	mid latitude	151968	43604.8	201150	9007.27	136347	21712.8	0.269547	0.0773422	0.356782	0.0159763	0.24184	0.0385122	0.841711	-0.100907	-0.0748372	40.0888	33.4811	29.436	36.8775	46.5513	0.62281	52.709	12.5016	0.616194	22.332	2.03205	1.11457	1.47528	0.286581	depth in m	90	588	C	6	R	5	37
20.359	588	-26.1117	161.227	Auderset et al., (this study)	-41.7	-37.3	-38.2	-35.6	-31.2	-28.6	-31.2	mid latitude	277594	109782	587404	21841.7	285029	33874.1	0.211014	0.0834511	0.446517	0.016603	0.216666	0.0257495	0.854188	-0.0878088	-0.0684465	40.9729	33.9183	30.1886	37.7051	47.5002	0.626388	49.3393	10.8756	0.692751	26.8937	1.97318	0.973915	2.06086	0.299748	depth in m	90	588	C	7	R	2	37
21.8511	588	-26.1117	161.227	Auderset et al., (this study)	-41.7	-37.3	-38.2	-35.6	-31.2	-28.6	-31.2	mid latitude	323131	70610.8	164657	13757.1	348814	51729.1	0.3322	0.0725927	0.169279	0.0141432	0.358604	0.053181	0.765221	-0.179662	-0.116213	34.7728	30.651	25.3986	32.2561	40.5823	0.546533	48.0889	13.7996	0.383371	11.9689	2.15496	0.926371	0.47205	0.391548	depth in m	90	588	C	8	R	4	112
22.2691	588	-26.1117	161.227	Auderset et al., (this study)	-41.7	-37.3	-38.2	-35.6	-31.2	-28.6	-31.2	mid latitude	82694.3	20718.6	29017.6	3719.75	108403	14491.7	0.319227	0.0799807	0.112018	0.0143595	0.418472	0.0559427	0.69508	-0.265335	-0.157965	28.9899	27.7952	21.3822	28.0465	35.3078	0.47726	43.2733	14.9113	0.303123	7.80096	2.17638	0.762839	0.267682	0.363038	depth in m	90	588	C	8	R	7	36
23.0018	588	-26.1117	161.227	Auderset et al., (this study)	-41.7	-37.3	-38.2	-35.6	-31.2	-28.6	-31.2	mid latitude	142544	29507.8	24029	2130	88923.4	18409	0.466526	0.0965749	0.0786435	0.00697119	0.291034	0.0602501	0.601654	-0.364861	-0.220653	22.2719	23.5073	11.6325	18.4195	24.1305	0.819167	61.5827	11.4375	0.341516	11.2812	2.12744	1.603	0.270221	0.343465	depth in m	90	588	C	9	R	5	37
0	667	5.1236	-19.8513	Auderset et al., (this study)	-4.7	-5.1	-3.2	-1.6	-0.5	1.8	5.1236	low latitude	6.08606e+06	1.19782e+06	1.13778e+06	93187.1	7.82189e+06	434992	0.362876	0.0714188	0.0678391	0.0055562	0.466374	0.025936	0.581735	-0.329331	-0.235275	24.6702	22.5072	15.3299	21.4174	27.3022	0.107547	43.7596	6.67059	0.227294	12.2096	1.91806	0.77808	0.145461	0.205856	depth in CSF-A (m)	108	667	A	1	H	1	0
0.754756	667	5.1236	-19.8513	Auderset et al., (this study)	-4.7	-5.1	-3.2	-1.6	-0.5	1.8	5.1236	low latitude	248541	30415.4	23093.7	1745.42	144228	7946.08	0.545083	0.0667048	0.0506474	0.00382793	0.31631	0.0174268	0.518748	-0.378874	-0.285043	21.326	19.103	11.114	17.5086	23.1042	0.80867	63.2793	3.09804	0.266379	13.231	1.79782	1.72326	0.16012	0.336077	depth in CSF-A (m)	108	667	A	3	H	1	40
2.71406	667	5.1236	-19.8513	Auderset et al., (this study)	-4.7	-5.1	-3.2	-1.6	-0.5	1.8	1.8	low latitude	175234	27655.7	18506.8	2077.41	144823	7162.63	0.466718	0.0736585	0.0492911	0.00553298	0.385722	0.019077	0.500822	-0.416076	-0.300316	18.8149	18.0584	9.85004	16.3826	21.9383	0.395159	54.7509	3.92697	0.240928	8.90859	1.79689	1.20999	0.127789	0.200485	depth in CSF-A (m)	108	667	A	6	H	1	40
4.62088	667	5.1236	-19.8513	Auderset et al., (this study)	-4.7	-5.1	-3.2	-1.6	-0.5	1.8	1.8	low latitude	218486	25852.9	20086.4	1741.33	97632.6	7294.13	0.588763	0.0696668	0.0541276	0.00469245	0.263095	0.0196558	0.529732	-0.37544	-0.275944	21.5578	19.7254	11.7873	18.1843	23.8341	0.499146	69.1152	3.23063	0.31244	11.535	1.82677	2.23784	0.205734	0.343267	depth in CSF-A (m)	108	667	A	9	H	1	41
5.95003	667	5.1236	-19.8513	Auderset et al., (this study)	-4.7	-5.1	-3.2	-1.6	-0.5	1.8	1.8	low latitude	224363	52905.5	51522.3	2968	167786	18567	0.433039	0.102112	0.0994425	0.00572849	0.323842	0.0358359	0.579991	-0.318992	-0.236579	25.368	22.418	15.2517	21.3149	27.1982	0.484894	57.2136	7.64295	0.365604	17.3593	1.89835	1.33719	0.307071	0.391607	depth in CSF-A (m)	108	667	A	12	H	1	40
6.42015	667	5.1236	-19.8513	Auderset et al., (this study)	-4.7	-5.1	-3.2	-1.6	-0.5	1.8	1.8	low latitude	280302	58307.1	56624.4	3798.49	199287	19933.7	0.453378	0.0943095	0.0915879	0.00614392	0.322339	0.032242	0.579507	-0.321557	-0.236941	25.1949	22.3932	15.2306	21.2971	27.201	0.568165	58.4463	6.63936	0.351324	14.9071	1.89441	1.40652	0.284135	0.37469	depth in CSF-A (m)	108	667	A	12	H	5	40
7.51957	667	5.1236	-19.8513	Auderset et al., (this study)	-4.7	-5.1	-3.2	-1.6	-0.5	1.8	1.8	low latitude	138003	41297.9	42061.3	2317.71	155027	17126.4	0.34864	0.104331	0.10626	0.00585528	0.391647	0.0432666	0.598282	-0.308981	-0.223094	26.0438	23.3404	16.4849	22.4374	28.5081	0.42558	47.0953	11.04	0.3323	18.1477	1.95401	0.89019	0.271316	0.404305	depth in CSF-A (m)	108	667	A	13	H	3	40
7.7006	667	5.1236	-19.8513	Auderset et al., (this study)	-4.7	-5.1	-3.2	-1.6	-0.5	1.8	1.8	low latitude	29922.3	7528.1	7513.92	740.864	30329.2	2839.78	0.379367	0.0954445	0.0952647	0.00939299	0.384527	0.0360039	0.595756	-0.32232	-0.224932	25.1434	23.2147	16.2475	22.3041	28.3048	0.49868	49.6623	8.66789	0.322416	10.1421	1.94052	0.986582	0.247745	0.174589	depth in CSF-A (m)	108	667	A	13	H	5	40
8.53928	667	5.1236	-19.8513	Auderset et al., (this study)	-4.7	-5.1	-3.2	-1.6	-0.5	1.8	1.8	low latitude	53087.1	10137.8	9162.28	518.945	32447	4301.14	0.484132	0.092452	0.0835561	0.00473256	0.295903	0.0392245	0.579697	-0.335078	-0.236799	24.2823	22.403	15.2089	21.2849	27.1933	0.620309	62.0654	7.49481	0.350362	17.6556	1.95786	1.63612	0.282377	0.596991	depth in CSF-A (m)	108	667	A	14	H	5	40
10.0309	667	5.1236	-19.8513	Auderset et al., (this study)	-4.7	-5.1	-3.2	-1.6	-0.5	1.8	1.8	low latitude	60919.2	8156.34	11860.2	524.006	39955	7074.77	0.474118	0.0634786	0.092305	0.0040782	0.310959	0.0550611	0.704645	-0.23852	-0.15203	30.7999	28.2012	23.1821	28.9394	36.3845	0.840392	60.3912	10.405	0.303988	22.6338	2.236	1.52469	0.296839	0.739716	depth in CSF-A (m)	108	667	A	15	H	5	40
12.3445	667	5.1236	-19.8513	Auderset et al., (this study)	-4.7	-5.1	-3.2	-1.6	-0.5	1.8	1.8	low latitude	19473.4	5759.33	6549.91	812.537	21896.6	1889.85	0.345386	0.102149	0.116171	0.0144114	0.388364	0.0335188	0.616342	-0.301757	-0.210178	26.5314	24.2238	17.651	23.5413	29.7921	0.996371	47.0713	8.84623	0.355524	8.06106	1.92225	0.889335	0.299129	0.327705	depth in CSF-A (m)	108	667	A	17	H	5	40
14.1486	667	5.1236	-19.8513	Auderset et al., (this study)	-4.7	-5.1	-3.2	-1.6	-0.5	1.8	1.8	low latitude	46725.3	3713.8	4738.08	365.673	11701.5	2219.48	0.672657	0.0534637	0.0682092	0.00526421	0.168455	0.0319516	0.663515	-0.269746	-0.178149	28.6922	26.4146	20.66	26.4458	33.2063	0.697332	79.9724	4.53466	0.38778	12.9572	2.09883	3.9931	0.404912	0.64534	depth in CSF-A (m)	108	667	A	19	H	1	40
14.8624	667	5.1236	-19.8513	Auderset et al., (this study)	-4.7	-5.1	-3.2	-1.6	-0.5	1.8	1.8	low latitude	6946.51	1124.93	3527.59	181.817	11020.6	2622.75	0.273224	0.0442463	0.13875	0.00715136	0.433469	0.10316	0.849147	-0.136858	-0.0710173	37.6621	33.7424	31.3503	37.9085	47.6144	0.800742	38.6624	27.4081	0.261631	19.4019	2.57695	0.630321	0.320091	0.567935	depth in CSF-A (m)	108	667	A	19	H	3	40
15.0991	667	5.1236	-19.8513	Auderset et al., (this study)	-4.7	-5.1	-3.2	-1.6	-0.5	1.8	-0.5	low latitude	109777	7795.13	13080.6	454.882	39108.2	6251.42	0.622082	0.0441731	0.0741248	0.00257771	0.221617	0.0354253	0.717384	-0.212375	-0.144248	32.5647	28.7334	23.9066	29.7201	37.3955	0.852515	73.7327	5.38782	0.319846	28.7561	2.18717	2.80702	0.334473	0.649878	depth in CSF-A (m)	108	667	A	19	H	5	40
15.4693	667	5.1236	-19.8513	Auderset et al., (this study)	-4.7	-5.1	-3.2	-1.6	-0.5	1.8	-0.5	low latitude	158048	13242.2	20332.1	792.939	56389.6	9172.05	0.612644	0.0513309	0.0788138	0.00307368	0.218584	0.0355538	0.695857	-0.227962	-0.15748	31.5126	27.8284	22.6021	28.4192	35.654	0.513965	73.7035	5.48502	0.343917	25.6415	2.13539	2.80279	0.360565	0.602142	depth in CSF-A (m)	108	667	A	20	H	3	40
15.672	667	5.1236	-19.8513	Auderset et al., (this study)	-4.7	-5.1	-3.2	-1.6	-0.5	1.8	-0.5	low latitude	123854	11007.9	12669.1	649.135	25773.2	5117.78	0.691647	0.0614722	0.0707489	0.00362502	0.143927	0.0285796	0.62614	-0.283328	-0.203329	27.7754	24.6923	18.2175	24.1078	30.469	0.840367	82.7751	3.96814	0.440554	19.5169	1.99582	4.80554	0.491561	0.329331	depth in CSF-A (m)	108	667	A	20	H	5	40
16.3826	667	5.1236	-19.8513	Auderset et al., (this study)	-4.7	-5.1	-3.2	-1.6	-0.5	1.8	-0.5	low latitude	91131.9	17096.9	38064.3	1706.88	106518	19677.6	0.332361	0.0623528	0.138822	0.00622503	0.388475	0.0717649	0.776645	-0.174351	-0.109778	35.1313	31.0912	27.3741	33.3672	41.9989	0.41361	46.1077	17.7581	0.310646	22.3005	2.31308	0.855553	0.35735	0.651232	depth in CSF-A (m)	108	667	A	21	H	5	40
16.923	667	5.1236	-19.8513	Auderset et al., (this study)	-4.7	-5.1	-3.2	-1.6	-0.5	1.8	-0.5	low latitude	83494	7077.42	15629.4	487.036	54739.2	9603.6	0.488182	0.041381	0.0913837	0.00284765	0.320055	0.0561513	0.784208	-0.171431	-0.105569	35.3284	31.3791	27.8273	33.8486	42.4958	0.404819	60.4008	10.3156	0.264962	32.0909	2.38469	1.52531	0.285525	0.317761	depth in CSF-A (m)	108	667	A	22	H	4	40
17.1257	667	5.1236	-19.8513	Auderset et al., (this study)	-4.7	-5.1	-3.2	-1.6	-0.5	1.8	-0.5	low latitude	98342.7	10021.6	19788.4	897.619	68004.7	10988.3	0.472703	0.0481706	0.0951169	0.00431458	0.326878	0.0528175	0.759651	-0.190835	-0.119386	34.0186	30.434	26.4069	32.3257	40.6522	0.744561	59.1189	10.0505	0.279922	22.0455	2.30825	1.44612	0.290986	0.251577	depth in CSF-A (m)	108	667	A	22	H	6	40
17.3743	667	5.1236	-19.8513	Auderset et al., (this study)	-4.7	-5.1	-3.2	-1.6	-0.5	1.8	-0.5	low latitude	108497	5945.53	10039.7	677.767	44489	7277.21	0.613232	0.0336046	0.0567452	0.0038308	0.251456	0.0411314	0.751651	-0.220032	-0.123984	32.0478	30.1195	25.9299	31.8495	39.9176	0.882181	70.9195	6.2857	0.243507	14.8129	2.38791	2.43873	0.225667	0.528613	depth in CSF-A (m)	108	667	A	23	H	3	40
17.7527	667	5.1236	-19.8513	Auderset et al., (this study)	-4.7	-5.1	-3.2	-1.6	-0.5	1.8	-0.5	low latitude	305462	42923.7	55793.9	4420.85	170013	21014	0.50942	0.071584	0.0930477	0.00737266	0.283531	0.035045	0.654266	-0.266834	-0.184246	28.8887	25.9976	20.031	25.8732	32.5499	0.614935	64.2436	6.4366	0.350614	12.6206	2.02839	1.7967	0.328175	0.305321	depth in CSF-A (m)	108	667	A	23	H	8	40
17.8974	667	5.1236	-19.8513	Auderset et al., (this study)	-4.7	-5.1	-3.2	-1.6	-0.5	1.8	-0.5	low latitude	177504	13040.2	22787.2	1326.19	69251	10096.5	0.603744	0.0443536	0.0775062	0.00451078	0.235544	0.0343412	0.724018	-0.21231	-0.140251	32.5691	29.0068	24.3664	30.1475	37.8466	0.721277	71.9353	5.38191	0.318912	17.1824	2.17945	2.56319	0.329052	0.188004	depth in CSF-A (m)	108	667	A	24	X	1	40
18.0423	667	5.1236	-19.8513	Auderset et al., (this study)	-4.7	-5.1	-3.2	-1.6	-0.5	1.8	-0.5	low latitude	347490	27258.8	37750.7	2977.34	161318	22778.2	0.579562	0.0454636	0.0629625	0.00496576	0.269055	0.0379907	0.699677	-0.2555	-0.155102	29.6538	27.991	22.9154	28.6662	35.9936	0.718561	68.2949	6.15181	0.2697	12.6793	2.2344	2.15406	0.234013	0.334879	depth in CSF-A (m)	108	667	A	24	X	3	40
18.0934	667	5.1236	-19.8513	Auderset et al., (this study)	-4.7	-5.1	-3.2	-1.6	-0.5	1.8	-0.5	low latitude	328478	37143.4	45720.6	3169.66	111390	17942.4	0.603993	0.068298	0.0840693	0.00582826	0.204819	0.0329918	0.642769	-0.274557	-0.191945	28.3674	25.471	19.3722	25.1605	31.6988	0.814107	74.6765	5.17936	0.399477	14.4244	2.01838	2.94891	0.410456	0.292638	depth in CSF-A (m)	108	667	A	24	X	CC	20
18.3149	667	5.1236	-19.8513	Auderset et al., (this study)	-4.7	-5.1	-3.2	-1.6	-0.5	1.8	-0.5	low latitude	205680	51679.3	56593.9	2566.78	120307	17579.6	0.452634	0.113729	0.124545	0.00564862	0.264757	0.0386868	0.597575	-0.291927	-0.223608	27.195	23.3052	16.4261	22.3865	28.4385	0.803974	63.0945	7.87403	0.445629	22.0487	1.89135	1.70962	0.470411	0.426595	depth in CSF-A (m)	108	667	A	25	X	1	40
18.4407	667	5.1236	-19.8513	Auderset et al., (this study)	-4.7	-5.1	-3.2	-1.6	-0.5	1.8	-0.5	low latitude	267839	24946.8	30339.7	2667.54	105735	16340.7	0.59803	0.0557012	0.0677425	0.00595609	0.236084	0.0364856	0.664219	-0.281072	-0.177689	27.9276	26.4461	20.6814	26.4707	33.2751	0.705984	71.6964	5.75015	0.321914	11.3737	2.14001	2.53312	0.286942	0.935731	depth in CSF-A (m)	108	667	A	25	X	3	40
18.5036	667	5.1236	-19.8513	Auderset et al., (this study)	-4.7	-5.1	-3.2	-1.6	-0.5	1.8	-0.5	low latitude	537424	35289.2	49690.5	4247.8	148384	22079.2	0.674212	0.0442712	0.062338	0.00532897	0.186151	0.0276989	0.682955	-0.254225	-0.165608	29.7398	27.2724	21.8596	27.6393	34.7156	0.789286	78.3636	3.94622	0.343592	11.6979	2.11785	3.62185	0.334878	0.465214	depth in CSF-A (m)	108	667	A	25	X	4	40
18.7129	667	5.1236	-19.8513	Auderset et al., (this study)	-4.7	-5.1	-3.2	-1.6	-0.5	1.8	-0.5	low latitude	319647	39810.2	72830.9	2846.45	157543	20211.9	0.521541	0.0649549	0.118832	0.00464432	0.257049	0.032978	0.70663	-0.200219	-0.150808	33.3852	28.2847	23.2718	29.0604	36.5245	0.773535	66.9853	5.94714	0.39383	25.5866	2.0255	2.02896	0.462293	0.338553	depth in CSF-A (m)	108	667	A	26	X	1	39
18.7763	667	5.1236	-19.8513	Auderset et al., (this study)	-4.7	-5.1	-3.2	-1.6	-0.5	1.8	-0.5	low latitude	187578	9359.8	17531.9	772.066	43782.5	5012.34	0.710424	0.0354489	0.0663997	0.00292409	0.16582	0.0189835	0.713559	-0.198082	-0.14657	33.5295	28.5746	23.7365	29.5084	37.0024	0.858877	81.076	2.60259	0.361814	22.7078	2.04398	4.28431	0.400433	0.239737	depth in CSF-A (m)	108	667	A	26	X	2	40
18.8811	667	5.1236	-19.8513	Auderset et al., (this study)	-4.7	-5.1	-3.2	-1.6	-0.5	1.8	-0.5	low latitude	188268	8602.32	17337.6	990.208	41453.4	6773.55	0.714693	0.0326557	0.0658162	0.00375898	0.157363	0.0257134	0.744766	-0.191249	-0.12798	33.9907	29.8462	25.5061	31.4119	39.4395	0.905408	81.9549	3.47288	0.358318	17.5091	2.17609	4.54168	0.418244	0.236939	depth in CSF-A (m)	108	667	A	26	X	4	40
19.4686	667	5.1236	-19.8513	Auderset et al., (this study)	-4.7	-5.1	-3.2	-1.6	-0.5	1.8	-0.5	low latitude	718481	68061.1	53156.2	4520.39	187199	25166.1	0.680004	0.0644162	0.0503095	0.00427831	0.177174	0.0238184	0.548977	-0.373912	-0.260446	21.661	20.7855	13.2024	19.3963	25.0831	0.912148	79.3306	3.38415	0.371892	11.7592	1.91247	3.83806	0.283956	0.338829	depth in CSF-A (m)	108	667	A	27	X	1	40
19.806	667	5.1236	-19.8513	Auderset et al., (this study)	-4.7	-5.1	-3.2	-1.6	-0.5	1.8	-0.5	low latitude	751337	73281.2	83612.2	10451.3	464512	60235.4	0.520522	0.0507688	0.0579261	0.00724063	0.321812	0.0417308	0.677998	-0.301342	-0.168771	26.5594	27.056	21.5245	27.3276	34.3719	0.797327	61.7952	7.42206	0.241795	8.00014	2.25328	1.61747	0.18	0.221352	depth in CSF-A (m)	108	667	A	27	X	2	40
20.4808	667	5.1236	-19.8513	Auderset et al., (this study)	-4.7	-5.1	-3.2	-1.6	-0.5	1.8	-0.5	low latitude	9.58645e+06	2.30151e+06	3.01448e+06	470375	1.97184e+07	2.34292e+06	0.256088	0.0614816	0.0805275	0.0125654	0.526749	0.0625878	0.716886	-0.283194	-0.14455	27.7844	28.7128	23.9084	29.7278	37.2823	0.128478	32.7128	19.6399	0.207786	6.40867	2.35116	0.486168	0.152876	0.395933	depth in CSF-A (m)	108	667	A	27	X	4	40
21.6054	667	5.1236	-19.8513	Auderset et al., (this study)	-4.7	-5.1	-3.2	-1.6	-0.5	1.8	-0.5	low latitude	6.0898e+07	1.83124e+07	2.30875e+07	4.41737e+06	1.12809e+08	1.17011e+07	0.26337	0.079197	0.0998482	0.0191041	0.487876	0.0506045	0.681625	-0.297652	-0.166454	26.8085	27.2145	21.7987	27.5467	34.6053	0.0768232	35.0578	16.1174	0.268994	5.22652	2.16529	0.539831	0.204659	0.262938	depth in CSF-A (m)	108	667	A	28	X	1	40
22.2802	667	5.1236	-19.8513	Auderset et al., (this study)	-4.7	-5.1	-3.2	-1.6	-0.5	1.8	-0.5	low latitude	7.03826e+06	1.66843e+06	2.12119e+06	318329	1.44975e+07	1.74826e+06	0.256946	0.0609094	0.0774382	0.0116212	0.529262	0.0638239	0.715101	-0.287046	-0.145633	27.5244	28.6387	23.8137	29.6301	37.1566	0.121154	32.6817	19.8971	0.201828	6.66351	2.36652	0.485479	0.146314	0.245328	depth in CSF-A (m)	108	667	A	28	X	3	40
22.9888	667	5.1236	-19.8513	Auderset et al., (this study)	-4.7	-5.1	-3.2	-1.6	-0.5	1.8	-0.5	low latitude	387863	51953.3	69982.8	7269.73	363863	41229.1	0.420602	0.0563387	0.07589	0.00788336	0.394577	0.0447092	0.695172	-0.266291	-0.157908	28.9254	27.7991	22.6177	28.3829	35.6009	0.691161	51.5963	9.60846	0.241824	9.62661	2.22164	1.06596	0.192333	0.302651	depth in CSF-A (m)	108	667	A	29	X	1	40
23.2359	667	5.1236	-19.8513	Auderset et al., (this study)	-4.7	-5.1	-3.2	-1.6	-0.5	1.8	-0.5	low latitude	4.10186e+06	686528	958455	118050	5.64368e+06	627485	0.33799	0.0565693	0.0789757	0.0097272	0.465034	0.0517041	0.712812	-0.264689	-0.147025	29.0335	28.5435	23.6498	29.436	36.9478	0.280952	42.0896	13.2679	0.219441	8.11906	2.28717	0.726807	0.169828	0.362445	depth in CSF-A (m)	108	667	A	29	X	5	40
0.00525373	704	-46.8795	7.42065	Auderset et al., (this study)	-61.1	-60.4	-56.4	-53.9	-52.5	-50.1	-46.8795	transition	4.54071e+07	5.40616e+06	2.19405e+06	243400	3.68077e+07	879711	0.499319	0.0594488	0.0241268	0.00267654	0.404755	0.00967373	0.380263	-0.55327	-0.419916	9.55428	9.87777	0.573233	8.02853	15.2443	0.0162022	55.2299	1.90056	0.17227	9.01417	1.60986	1.23363	0.0596084	0.423706	depth in mbsf	114	704	B	1	H	1	0
0.537762	704	-46.8795	7.42065	Auderset et al., (this study)	-61.1	-60.4	-56.4	-53.9	-52.5	-50.1	-46.8795	transition	8.55239e+07	3.85643e+06	1.12582e+06	239575	6.20436e+07	1.1556e+06	0.555549	0.0250507	0.00731316	0.00155624	0.403025	0.00750656	0.3953	-0.666352	-0.403073	1.92122	11.0298	1.75054	9.11533	16.4469	0.0249428	57.9558	1.33318	0.076319	4.69925	1.79527	1.37845	0.0181457	0.666006	depth in mbsf	114	704	B	2	H	5	40
0.668112	704	-46.8795	7.42065	Auderset et al., (this study)	-61.1	-60.4	-56.4	-53.9	-52.5	-50.1	-46.8795	transition	3.47604e+06	271547	88472	12602	2.22356e+06	38769.2	0.568817	0.0444358	0.0144775	0.00206219	0.363863	0.00634417	0.339928	-0.624462	-0.468613	4.74884	6.54689	-2.78736	5.02616	12.1324	0.149462	60.9874	1.10302	0.141415	7.02047	1.55904	1.56327	0.0397884	0.239416	depth in mbsf	114	704	B	4	H	1	40
0.713234	704	-46.8795	7.42065	Auderset et al., (this study)	-61.1	-60.4	-56.4	-53.9	-52.5	-50.1	-46.8795	transition	2.34985e+08	1.96237e+07	6.08062e+06	1.08043e+06	1.84746e+08	1.8398e+06	0.524105	0.0437681	0.013562	0.00240976	0.412052	0.00410343	0.314445	-0.64394	-0.502455	3.43408	4.23207	-4.9725	3.12901	10.219	0.0323177	55.9847	0.776859	0.125532	5.62796	1.48074	1.27194	0.0329135	0.491575	depth in mbsf	114	704	B	4	H	4	40
0.858624	704	-46.8795	7.42065	Auderset et al., (this study)	-61.1	-60.4	-56.4	-53.9	-52.5	-50.1	-46.8795	transition	3.29006e+07	1.96331e+06	515112	94582.3	2.57594e+07	1.09364e+06	0.527873	0.0315003	0.00826471	0.00151753	0.413297	0.017547	0.464549	-0.698539	-0.332968	-0.251365	15.825	7.16992	14.2288	22.3632	0.0309635	56.0869	3.21715	0.0874395	5.44618	2.08688	1.27722	0.019997	0.402884	depth in mbsf	114	704	B	6	H	1	40
0.95388	704	-46.8795	7.42065	Auderset et al., (this study)	-61.1	-60.4	-56.4	-53.9	-52.5	-50.1	-46.8795	transition	3.37011e+07	1.57394e+06	462777	93699	2.73794e+07	726121	0.527098	0.024617	0.00723801	0.00146549	0.428224	0.0113568	0.449004	-0.663093	-0.34775	2.14123	14.8139	5.97743	13.0835	21.0004	0.0376384	55.1749	2.10915	0.0704598	4.93897	1.9902	1.23089	0.0169024	0.411132	depth in mbsf	114	704	B	7	H	1	40
1.04914	704	-46.8795	7.42065	Auderset et al., (this study)	-61.1	-60.4	-56.4	-53.9	-52.5	-50.1	-46.8795	transition	2.19035e+06	205584	59058.2	10762.9	1.45707e+06	33146.2	0.553682	0.051968	0.0149289	0.00272066	0.368322	0.00837879	0.333712	-0.668691	-0.476628	1.76333	5.99867	-3.3254	4.54244	11.6318	0.214187	60.052	1.49073	0.155982	5.48722	1.58345	1.50326	0.0405322	0.774018	depth in mbsf	114	704	B	8	H	1	40
1.15943	704	-46.8795	7.42065	Auderset et al., (this study)	-61.1	-60.4	-56.4	-53.9	-52.5	-50.1	-46.8795	transition	2.57183e+07	1.41191e+06	401410	77410	1.82271e+07	347982	0.556865	0.0305713	0.00869151	0.00167612	0.394662	0.00753466	0.36932	-0.673041	-0.432597	1.4697	9.01037	-0.375879	7.19657	14.3491	0.0235663	58.5233	1.33499	0.0923848	5.18551	1.71478	1.41099	0.0220227	0.421911	depth in mbsf	114	704	B	9	H	2	40
1.3349	704	-46.8795	7.42065	Auderset et al., (this study)	-61.1	-60.4	-56.4	-53.9	-52.5	-50.1	-46.8795	transition	1.96358e+07	1.10475e+06	316187	59830.9	1.48011e+07	345403	0.541483	0.0304649	0.00871927	0.00164992	0.408158	0.00952494	0.395046	-0.670542	-0.403352	1.6384	11.0107	1.74296	9.12823	16.3603	0.0219636	57.0197	1.72864	0.0890567	5.28468	1.80609	1.32665	0.0213625	0.191077	depth in mbsf	114	704	B	11	H	1	40
1.43016	704	-46.8795	7.42065	Auderset et al., (this study)	-61.1	-60.4	-56.4	-53.9	-52.5	-50.1	-46.8795	transition	3.15866e+06	327875	114113	14894.6	2.69663e+06	54109	0.496155	0.0515019	0.0179245	0.00233961	0.42358	0.00849931	0.358354	-0.602471	-0.445687	6.23319	8.115	-1.24121	6.40368	13.5201	0.167842	53.9454	1.68419	0.142437	7.66134	1.59928	1.17134	0.0423167	0.101937	depth in mbsf	114	704	B	12	H	1	40
1.52541	704	-46.8795	7.42065	Auderset et al., (this study)	-61.1	-60.4	-56.4	-53.9	-52.5	-50.1	-46.8795	transition	1.6399e+07	1.06963e+06	342436	64603.7	1.18699e+07	182103	0.547954	0.0357404	0.0114421	0.00215866	0.39662	0.00608475	0.355168	-0.634704	-0.449566	4.0575	7.84966	-1.523	6.15262	13.2299	0.112302	58.0107	1.09825	0.109151	5.30057	1.61368	1.38156	0.028849	0.147701	depth in mbsf	114	704	B	13	H	1	40
1.76746	704	-46.8795	7.42065	Auderset et al., (this study)	-61.1	-60.4	-56.4	-53.9	-52.5	-50.1	-46.8795	transition	2.41091e+08	1.4838e+07	4.45246e+06	940717	1.96676e+08	2.86916e+06	0.523125	0.0321957	0.00966102	0.00204119	0.426752	0.00622555	0.357672	-0.657421	-0.446515	2.52411	8.05838	-1.32579	6.34952	13.4522	0.0205889	55.0729	1.17607	0.0920531	4.73304	1.6468	1.22583	0.0226385	0.378893	depth in mbsf	114	704	B	15	H	5	40
1.93628	704	-46.8795	7.42065	Auderset et al., (this study)	-61.1	-60.4	-56.4	-53.9	-52.5	-50.1	-46.8795	transition	1.42024e+06	116199	38013.5	4942.42	1.12537e+06	50019.9	0.515553	0.0421809	0.0137991	0.00179412	0.408516	0.0181575	0.444488	-0.621883	-0.35214	4.92292	14.5136	5.61481	12.7318	20.5941	0.140632	55.7916	3.40212	0.119258	7.69127	1.94638	1.26201	0.0337786	0.187245	depth in mbsf	114	704	B	17	X	4	40
2.33428	704	-46.8795	7.42065	Auderset et al., (this study)	-61.1	-60.4	-56.4	-53.9	-52.5	-50.1	-50.1	high latitude	398455	39334.4	12810.3	1899.15	224828	8344.99	0.581117	0.0573663	0.0186828	0.00276977	0.327894	0.0121705	0.369528	-0.625187	-0.432353	4.69985	9.02708	-0.346429	7.21076	14.3716	0.320331	63.9285	2.05137	0.188164	6.74527	1.66748	1.77227	0.0569783	0.256513	depth in mbsf	114	704	B	18	X	4	40
2.54376	704	-46.8795	7.42065	Auderset et al., (this study)	-61.1	-60.4	-56.4	-53.9	-52.5	-50.1	-50.1	high latitude	468173	20350.6	6783.12	899.02	113225	3170.97	0.764238	0.03322	0.0110727	0.00146754	0.184826	0.00517624	0.347815	-0.616236	-0.458652	5.30407	7.2282	-2.11437	5.61354	12.6747	0.794422	80.5255	0.672751	0.194095	7.54502	1.57987	4.13491	0.0599086	0.277801	depth in mbsf	114	704	B	19	X	1	40
2.70338	704	-46.8795	7.42065	Auderset et al., (this study)	-61.1	-60.4	-56.4	-53.9	-52.5	-50.1	-50.1	high latitude	194962	15207.4	5138.01	897.513	48735.2	2024.22	0.730292	0.0569641	0.0192461	0.00336192	0.182553	0.00758238	0.346401	-0.616419	-0.460421	5.29171	7.10717	-2.21819	5.51849	12.5835	0.715402	80.0017	1.0276	0.295031	5.72472	1.55897	4.00043	0.105427	0.509001	depth in mbsf	114	704	B	19	X	3	121
3.73776	704	-46.8795	7.42065	Auderset et al., (this study)	-61.1	-60.4	-56.4	-53.9	-52.5	-50.1	-50.1	high latitude	304853	33714	11934	614	169686	6317	0.578339	0.0639592	0.0226401	0.00116483	0.321913	0.0119841	0.358793	-0.588438	-0.445156	7.18041	8.15136	-1.19946	6.42935	13.5041	0.422325	64.2419	2.03008	0.208139	19.4365	1.61076	1.79657	0.07033	0.646091	depth in mbsf	114	704	B	22	X	1	40
3.7763	704	-46.8795	7.42065	Auderset et al., (this study)	-61.1	-60.4	-56.4	-53.9	-52.5	-50.1	-50.1	high latitude	337618	26945.8	10449	1218	60977.5	1901	0.76887	0.0613648	0.0237959	0.0027738	0.138867	0.00432922	0.334898	-0.567657	-0.475087	8.58316	6.10402	-3.21312	4.6303	11.7288	0.851918	84.7019	0.55991	0.380454	8.57882	1.45881	5.53675	0.171358	0.631858	depth in mbsf	114	704	B	22	X	CC	10
4.35268	704	-46.8795	7.42065	Auderset et al., (this study)	-61.1	-60.4	-56.4	-53.9	-52.5	-50.1	-50.1	high latitude	1.8674e+06	92723.7	41963.6	4701.47	789560	24325.4	0.662041	0.0328729	0.0148771	0.00166679	0.279919	0.00862396	0.433624	-0.521355	-0.362886	11.7085	13.7786	4.76576	11.9668	19.663	0.504991	70.2834	1.28588	0.146221	8.92562	1.75951	2.36512	0.0531481	0.567464	depth in mbsf	114	704	B	23	X	1	40
4.47871	704	-46.8795	7.42065	Auderset et al., (this study)	-61.1	-60.4	-56.4	-53.9	-52.5	-50.1	-50.1	high latitude	993377	125780	51794.7	5978.77	781306	40106	0.4971	0.0629421	0.0259188	0.00299187	0.390977	0.0200696	0.437627	-0.549477	-0.358896	9.8103	14.0515	5.09604	12.2188	20.0226	0.279703	55.9749	3.88066	0.182647	8.6631	1.82299	1.27143	0.0662925	0.559795	depth in mbsf	114	704	B	23	X	2	40
4.72907	704	-46.8795	7.42065	Auderset et al., (this study)	-61.1	-60.4	-56.4	-53.9	-52.5	-50.1	-50.1	high latitude	1.03796e+06	76913.6	33614.9	5386.31	492436	14891.1	0.624825	0.0463	0.0202353	0.00324242	0.296433	0.00896404	0.412002	-0.537607	-0.385101	10.6115	12.2591	3.09411	10.3463	17.8516	0.681578	67.823	1.41436	0.185987	6.2408	1.68086	2.10781	0.0682624	0.67125	depth in mbsf	114	704	B	23	X	4	38
4.98112	704	-46.8795	7.42065	Auderset et al., (this study)	-61.1	-60.4	-56.4	-53.9	-52.5	-50.1	-50.1	high latitude	474068	37582	15629.8	1335.54	147375	4584.84	0.696569	0.055221	0.0229656	0.00196237	0.216545	0.00673672	0.364441	-0.54282	-0.438373	10.2597	8.61531	-0.743851	6.84989	13.9978	0.719734	76.285	0.957864	0.264143	11.703	1.5421	3.21674	0.106055	0.929827	depth in mbsf	114	704	B	23	X	6	38
5.15083	704	-46.8795	7.42065	Auderset et al., (this study)	-61.1	-60.4	-56.4	-53.9	-52.5	-50.1	-50.1	high latitude	1.49402e+07	1.40561e+06	606977	81821	1.30485e+07	373083	0.490548	0.0461519	0.0199295	0.00268651	0.428434	0.0122498	0.430348	-0.537889	-0.36618	10.5925	13.5533	4.52959	11.6814	19.3552	0.160021	53.3795	2.43633	0.134984	7.41835	1.76591	1.14498	0.0465171	0.321822	depth in mbsf	114	704	B	24	X	1	40
5.40204	704	-46.8795	7.42065	Auderset et al., (this study)	-61.1	-60.4	-56.4	-53.9	-52.5	-50.1	-50.1	high latitude	2.13443e+07	1.83544e+06	676639	77832.8	1.59044e+07	667664	0.526937	0.0453125	0.0167045	0.0019215	0.392641	0.016483	0.436562	-0.582928	-0.359954	7.55233	13.9792	5.0508	12.1674	19.8787	0.312215	57.302	3.03319	0.135159	8.69348	1.87037	1.34203	0.042544	0.475737	depth in mbsf	114	704	A	24	X	3	39
5.52722	704	-46.8795	7.42065	Auderset et al., (this study)	-61.1	-60.4	-56.4	-53.9	-52.5	-50.1	-50.1	high latitude	5.6895e+07	4.79787e+06	1.87252e+06	267254	4.88918e+07	923061	0.500627	0.0422171	0.0164766	0.0023516	0.430206	0.00812214	0.389639	-0.568785	-0.409337	8.50702	10.6013	1.28	8.70671	15.9625	0.0700355	53.7827	1.59649	0.122244	7.00653	1.65849	1.16369	0.0382993	0.583208	depth in mbsf	114	704	B	24	X	4	38
5.77927	704	-46.8795	7.42065	Auderset et al., (this study)	-61.1	-60.4	-56.4	-53.9	-52.5	-50.1	-50.1	high latitude	2.64126e+06	222851	91382.1	9933.23	1.36619e+06	45521	0.603422	0.0509125	0.0208771	0.00226934	0.31212	0.0103997	0.39719	-0.549907	-0.401002	9.78126	11.1715	1.90396	9.2586	16.5975	0.302164	65.9087	1.69425	0.186745	9.19965	1.67033	1.9333	0.0668882	0.369139	depth in mbsf	114	704	B	24	X	6	38
5.90698	704	-46.8795	7.42065	Auderset et al., (this study)	-61.1	-60.4	-56.4	-53.9	-52.5	-50.1	-50.1	high latitude	2.16827e+06	223159	79414.2	10203.7	1.16328e+06	46690.2	0.587444	0.06046	0.0215155	0.00276445	0.315166	0.0126497	0.379195	-0.595337	-0.421138	6.71476	9.79417	0.450858	7.92583	15.0666	0.444785	65.0828	2.10795	0.205403	7.78291	1.66735	1.86392	0.0682672	0.552558	depth in mbsf	114	704	B	24	X	7	39
6.0392	704	-46.8795	7.42065	Auderset et al., (this study)	-61.1	-60.4	-56.4	-53.9	-52.5	-50.1	-50.1	high latitude	1.94547e+08	1.96177e+07	8.33813e+06	966156	1.62809e+08	4.67966e+06	0.497617	0.0501787	0.0213274	0.00247125	0.416436	0.0119697	0.416168	-0.54016	-0.380731	10.4392	12.558	3.37929	10.6543	18.1675	0.104233	54.4408	2.34891	0.147253	8.63021	1.72346	1.19494	0.0512142	0.193028	depth in mbsf	114	704	B	25	X	2	38
6.0976	704	-46.8795	7.42065	Auderset et al., (this study)	-61.1	-60.4	-56.4	-53.9	-52.5	-50.1	-50.1	high latitude	747259	30723.2	11381.3	808.501	151240	6722.04	0.788136	0.0324038	0.0120039	0.000852728	0.159513	0.00708975	0.381018	-0.576396	-0.419054	7.99328	9.93671	0.568705	8.05805	15.2847	0.739985	83.1675	0.891539	0.21363	14.0771	1.66817	4.94088	0.0752534	0.126698	depth in mbsf	114	704	B	25	X	5	40
6.13649	704	-46.8795	7.42065	Auderset et al., (this study)	-61.1	-60.4	-56.4	-53.9	-52.5	-50.1	-50.1	high latitude	6.84933e+06	669416	274758	37125.7	4.86395e+06	167048	0.53254	0.0520475	0.0213626	0.00288655	0.378175	0.0129881	0.417062	-0.552851	-0.379799	9.58256	12.6217	3.50729	10.7412	18.2224	0.308852	58.4749	2.38084	0.163216	7.40075	1.74033	1.40818	0.0564888	0.30882	depth in mbsf	114	704	B	25	X	7	41
6.18145	704	-46.8795	7.42065	Auderset et al., (this study)	-61.1	-60.4	-56.4	-53.9	-52.5	-50.1	-50.1	high latitude	5.34343e+06	440219	168229	24536.9	3.30143e+06	96601	0.57	0.0469594	0.0179455	0.00261742	0.352173	0.0103047	0.396618	-0.575493	-0.401627	8.05425	11.1287	1.80811	9.22949	16.4916	0.343372	61.8105	1.77574	0.157029	6.85616	1.69506	1.61852	0.0509564	0.344225	depth in mbsf	114	704	B	26	X	3	39
6.22487	704	-46.8795	7.42065	Auderset et al., (this study)	-61.1	-60.4	-56.4	-53.9	-52.5	-50.1	-50.1	high latitude	265120	25630.3	8264.07	1413.66	143101	4986.28	0.591105	0.0571447	0.0184254	0.00315186	0.319056	0.0111173	0.363923	-0.630679	-0.438991	4.32914	8.57302	-0.742386	6.81646	13.8953	0.864815	64.9451	1.84605	0.192524	5.84587	1.6465	1.85267	0.0577498	0.518731	depth in mbsf	114	704	B	26	X	CC	8
6.28476	704	-46.8795	7.42065	Auderset et al., (this study)	-61.1	-60.4	-56.4	-53.9	-52.5	-50.1	-50.1	high latitude	3.94705e+07	3.73788e+06	1.5438e+06	225636	3.00173e+07	942207	0.519777	0.0492233	0.02033	0.00297135	0.39529	0.0124077	0.420441	-0.552348	-0.376295	9.61648	12.8614	3.77731	10.9927	18.504	0.110584	56.8021	2.33146	0.151023	6.84199	1.7476	1.31493	0.0514305	0.422677	depth in mbsf	114	704	B	27	X	1	40
6.37836	704	-46.8795	7.42065	Auderset et al., (this study)	-61.1	-60.4	-56.4	-53.9	-52.5	-50.1	-50.1	high latitude	7.92501e+07	8.44402e+06	3.25008e+06	455849	5.97909e+07	1.16363e+06	0.520169	0.0554235	0.0213323	0.00299203	0.392446	0.00763763	0.365758	-0.572681	-0.436806	8.24404	8.72249	-0.692058	6.93289	14.1158	0.0439222	56.9976	1.44705	0.1662	7.12972	1.5748	1.32545	0.0543574	0.40947	depth in mbsf	114	704	B	27	X	3	40
6.42516	704	-46.8795	7.42065	Auderset et al., (this study)	-61.1	-60.4	-56.4	-53.9	-52.5	-50.1	-50.1	high latitude	3.10897e+06	143307	58955.4	7422.46	975577	31502.2	0.718715	0.033129	0.013629	0.00171588	0.225528	0.00728251	0.405826	-0.551044	-0.39166	9.70451	11.8104	2.58552	9.90338	17.2742	0.667408	76.1154	1.0031	0.17233	7.94283	1.69783	3.1868	0.0604313	0.410219	depth in mbsf	114	704	B	27	X	4	40
6.51876	704	-46.8795	7.42065	Auderset et al., (this study)	-61.1	-60.4	-56.4	-53.9	-52.5	-50.1	-50.1	high latitude	1.02623e+06	37294.3	15197.6	2014.73	110766	5798.79	0.857119	0.0311487	0.0126932	0.00168273	0.0925133	0.00484323	0.381576	-0.554675	-0.418419	9.45944	9.98014	0.657759	8.09531	15.3324	0.878231	90.258	0.561884	0.318619	7.54324	1.6073	9.26482	0.137204	0.699858	depth in mbsf	114	704	A	27	X	6	40
6.62795	704	-46.8795	7.42065	Auderset et al., (this study)	-61.1	-60.4	-56.4	-53.9	-52.5	-50.1	-50.1	high latitude	1.18428e+06	54560.9	19005	3189	152415	4914	0.834963	0.0384674	0.0133992	0.00224836	0.107458	0.00346455	0.331925	-0.606238	-0.478959	5.97891	5.83918	-3.43012	4.42198	11.457	0.827701	88.5977	0.41322	0.327895	5.95955	1.49131	7.77014	0.124693	0.472662	depth in mbsf	114	704	B	28	X	2	40
6.72155	704	-46.8795	7.42065	Auderset et al., (this study)	-61.1	-60.4	-56.4	-53.9	-52.5	-50.1	-50.1	high latitude	820702	15912.3	8825.31	735.755	69932.1	3049.73	0.892885	0.0173118	0.00960153	0.000800467	0.0760828	0.00331797	0.442126	-0.460356	-0.354454	15.826	14.3554	5.48831	12.5754	20.3086	0.841921	92.1481	0.370225	0.25873	11.9949	1.68176	11.7357	0.126198	0.194445	depth in mbsf	114	704	B	28	X	4	40
6.76773	704	-46.8795	7.42065	Auderset et al., (this study)	-61.1	-60.4	-56.4	-53.9	-52.5	-50.1	-50.1	high latitude	421533	27698.7	12863.3	1466.71	81301.4	4001.71	0.768009	0.0504655	0.0234361	0.00267227	0.148126	0.00729089	0.398251	-0.514195	-0.399843	12.1918	11.2508	1.96609	9.33565	16.6903	0.811451	83.8314	0.940396	0.330072	8.77013	1.60399	5.18482	0.158217	0.508033	depth in mbsf	114	704	B	28	X	5	38
6.92092	704	-46.8795	7.42065	Auderset et al., (this study)	-61.1	-60.4	-56.4	-53.9	-52.5	-50.1	-50.1	high latitude	222064	11616.1	6439.55	770.71	48239.3	2446.29	0.761599	0.039839	0.0220853	0.00264326	0.165443	0.0083899	0.453942	-0.465911	-0.342999	15.451	15.1388	6.40105	13.452	21.4195	0.807371	82.1536	1.08961	0.270836	8.35535	1.72017	4.60338	0.133492	0.308914	depth in mbsf	114	704	A	29	X	2	29
7.01795	704	-46.8795	7.42065	Auderset et al., (this study)	-61.1	-60.4	-56.4	-53.9	-52.5	-50.1	-50.1	high latitude	290338	15432.6	6208.46	600.155	77540	3245.51	0.738089	0.0392322	0.015783	0.0015257	0.19712	0.00825063	0.394485	-0.554174	-0.403969	9.49326	10.9685	1.67613	9.06164	16.2868	0.833802	78.9224	1.10548	0.215878	10.3447	1.67272	3.74436	0.0800678	0.686934	depth in mbsf	114	704	B	29	X	4	40
7.17394	704	-46.8795	7.42065	Auderset et al., (this study)	-61.1	-60.4	-56.4	-53.9	-52.5	-50.1	-50.1	high latitude	223262	13126	5510.23	744.017	55151.7	2365.48	0.743812	0.0437301	0.0183577	0.00247874	0.183741	0.00788073	0.396387	-0.54619	-0.401881	10.0322	11.1114	1.8389	9.20952	16.5015	0.85725	80.1908	1.0484	0.252027	7.40606	1.64816	4.04815	0.0999104	0.394955	depth in mbsf	114	704	B	30	X	1	40
7.36114	704	-46.8795	7.42065	Auderset et al., (this study)	-61.1	-60.4	-56.4	-53.9	-52.5	-50.1	-50.1	high latitude	263633	16422.5	7428.21	610.57	77401.8	2530.65	0.716342	0.044623	0.0201839	0.00165904	0.210316	0.00687627	0.391578	-0.517595	-0.407182	11.9624	10.7488	1.49966	8.86761	16.1692	0.858732	77.3038	0.950788	0.234317	12.166	1.60171	3.40603	0.0959695	0.410915	depth in mbsf	114	704	B	30	X	5	40
7.43914	704	-46.8795	7.42065	Auderset et al., (this study)	-61.1	-60.4	-56.4	-53.9	-52.5	-50.1	-50.1	high latitude	978805	147454	47548.7	6815.75	308753	14991.8	0.650642	0.0980174	0.0316071	0.00453064	0.205238	0.00996554	0.319893	-0.627823	-0.494995	4.52195	4.74237	-4.47958	3.53053	10.6117	0.725007	76.0202	1.50854	0.384004	6.97629	1.48962	3.17018	0.154002	1.09759	depth in mbsf	114	704	B	30	X	8	40
7.65722	704	-46.8795	7.42065	Auderset et al., (this study)	-61.1	-60.4	-56.4	-53.9	-52.5	-50.1	-50.1	high latitude	465797	21526	11625.1	1553.57	86528.6	3181.82	0.789202	0.0364717	0.0196966	0.00263222	0.146606	0.00539098	0.431829	-0.47499	-0.364688	14.8381	13.6554	4.64812	11.8215	19.5013	0.861277	84.3338	0.678457	0.278943	7.48287	1.6408	5.38315	0.13435	1.21626	depth in mbsf	114	704	B	31	X	5	39
7.76673	704	-46.8795	7.42065	Auderset et al., (this study)	-61.1	-60.4	-56.4	-53.9	-52.5	-50.1	-50.1	high latitude	502117	48868.4	25004.9	2799.67	208419	7376	0.631924	0.0615019	0.0314692	0.00352344	0.262299	0.00928283	0.418572	-0.486617	-0.37823	14.0533	12.7291	3.63382	10.8403	18.3521	0.746964	70.6674	1.44771	0.262159	8.93137	1.6274	2.40918	0.119974	0.862378	depth in mbsf	114	704	B	32	X	1	40
7.86033	704	-46.8795	7.42065	Auderset et al., (this study)	-61.1	-60.4	-56.4	-53.9	-52.5	-50.1	-50.1	high latitude	416283	29141.7	13145.4	1638.57	123785	4751.11	0.707069	0.0494981	0.0223278	0.00278316	0.210252	0.0080699	0.401321	-0.523946	-0.396508	11.5337	11.4789	2.25269	9.58479	16.8634	0.846469	77.0798	1.12844	0.254699	8.02246	1.63019	3.36296	0.106195	0.364741	depth in mbsf	114	704	B	32	X	3	40
7.95393	704	-46.8795	7.42065	Auderset et al., (this study)	-61.1	-60.4	-56.4	-53.9	-52.5	-50.1	-50.1	high latitude	327432	57219.5	16942.7	2105.21	77858.2	3602.32	0.674895	0.11794	0.0349219	0.00433921	0.16048	0.00742503	0.28359	-0.653357	-0.54731	2.79842	1.16401	-7.54535	0.819443	8.04551	0.859501	80.7895	1.0882	0.483538	8.04798	1.40015	4.20549	0.21761	1.08101	depth in mbsf	114	704	A	32	X	5	40
8.06313	704	-46.8795	7.42065	Auderset et al., (this study)	-61.1	-60.4	-56.4	-53.9	-52.5	-50.1	-50.1	high latitude	89499.8	8865.44	4128.8	733.501	30380.4	1284.9	0.663488	0.0657221	0.030608	0.00543766	0.225219	0.00952531	0.409468	-0.521776	-0.38778	11.6801	12.0758	2.8724	10.1607	17.6044	0.925325	74.6577	1.41532	0.302419	5.62889	1.6295	2.94597	0.135903	0.621988	depth in mbsf	114	704	B	33	X	1	40
8.15672	704	-46.8795	7.42065	Auderset et al., (this study)	-61.1	-60.4	-56.4	-53.9	-52.5	-50.1	-50.1	high latitude	521300	31075	12844	733	126402	5148	0.747381	0.0445518	0.0184143	0.00105089	0.181221	0.00738062	0.376004	-0.541141	-0.424808	10.373	9.54317	0.217962	7.69553	14.8692	0.846067	80.4845	0.977874	0.253413	17.5225	1.59747	4.12414	0.101612	0.709363	depth in mbsf	114	704	B	33	X	3	40
8.34392	704	-46.8795	7.42065	Auderset et al., (this study)	-61.1	-60.4	-56.4	-53.9	-52.5	-50.1	-50.1	high latitude	1.39845e+06	52751.7	18817.4	2593	325261	12341.2	0.772532	0.0291412	0.0103952	0.00143243	0.179681	0.00681756	0.390177	-0.595622	-0.408738	6.69553	10.6423	1.37778	8.7458	15.9783	0.823364	81.1301	0.874775	0.180108	7.25701	1.70549	4.29946	0.0578533	0.580956	depth in mbsf	114	704	B	33	X	7	40
8.35609	704	-46.8795	7.42065	Auderset et al., (this study)	-61.1	-60.4	-56.4	-53.9	-52.5	-50.1	-50.1	high latitude	652763	21249.5	10924.3	1791.12	150499	4648.14	0.775368	0.0252407	0.0129762	0.00212753	0.178767	0.00552118	0.449681	-0.492637	-0.347096	13.647	14.8587	6.03993	13.1184	21.0648	0.914567	81.264	0.707038	0.179602	6.09915	1.73682	4.33732	0.0725872	0.586282	depth in mbsf	114	704	B	33	X	CC	10
8.35921	704	-46.8795	7.42065	Auderset et al., (this study)	-61.1	-60.4	-56.4	-53.9	-52.5	-50.1	-50.1	high latitude	134791	9804.23	4746.56	523.91	61229.9	2952.41	0.629724	0.0458038	0.0221752	0.00244762	0.286057	0.0137932	0.45614	-0.50187	-0.340902	13.0238	15.2823	6.49055	13.5892	21.6108	0.798053	68.7636	2.14341	0.1902	9.05988	1.81275	2.2014	0.0775202	0.298532	depth in mbsf	114	704	A	34	X	1	39
8.54641	704	-46.8795	7.42065	Auderset et al., (this study)	-61.1	-60.4	-56.4	-53.9	-52.5	-50.1	-50.1	high latitude	265850	20514.9	7286.6	1078.37	56638.9	2353.8	0.751578	0.057997	0.0205997	0.00304863	0.160122	0.00665436	0.34318	-0.59807	-0.464478	6.53029	6.82973	-2.5394	5.28117	12.3481	0.846824	82.437	0.877615	0.328656	6.75705	1.52843	4.69378	0.12865	0.511417	depth in mbsf	114	704	B	34	X	5	39
8.64032	704	-46.8795	7.42065	Auderset et al., (this study)	-61.1	-60.4	-56.4	-53.9	-52.5	-50.1	-50.1	high latitude	169025	8915.49	4564.91	470.247	60245.1	1711.65	0.690088	0.0363998	0.0186374	0.00191991	0.245966	0.00698825	0.430767	-0.485162	-0.365757	14.1516	13.5822	4.54096	11.7439	19.3993	0.876846	73.7231	1.00251	0.183785	9.70747	1.67936	2.80562	0.0757723	0.47507	depth in mbsf	114	704	B	34	X	7	40
8.65592	704	-46.8795	7.42065	Auderset et al., (this study)	-61.1	-60.4	-56.4	-53.9	-52.5	-50.1	-50.1	high latitude	1.22992e+06	89429.4	29743.8	3089.8	238572	8338.16	0.769136	0.0559252	0.0186004	0.00193222	0.149192	0.00521431	0.315248	-0.613899	-0.501348	5.46185	4.30782	-4.87989	3.1884	10.279	0.806317	83.7539	0.673379	0.331181	9.62644	1.4666	5.15534	0.124674	0.492783	depth in mbsf	114	704	B	35	X	1	40
8.79631	704	-46.8795	7.42065	Auderset et al., (this study)	-61.1	-60.4	-56.4	-53.9	-52.5	-50.1	-50.1	high latitude	893765	104563	38985	4217.43	394785	24771	0.611713	0.0715652	0.0266822	0.0028865	0.2702	0.0169538	0.393966	-0.578675	-0.404542	7.83942	10.9294	1.62253	9.01391	16.285	0.498196	69.3621	2.69679	0.260462	9.24378	1.70555	2.26393	0.09875	0.73952	depth in mbsf	114	704	B	35	X	4	40
8.88991	704	-46.8795	7.42065	Auderset et al., (this study)	-61.1	-60.4	-56.4	-53.9	-52.5	-50.1	-50.1	high latitude	835164	28164.6	14903.4	1847.74	129419	6010.94	0.822409	0.0277345	0.0146758	0.00181952	0.127442	0.00591914	0.446958	-0.479114	-0.349734	14.5598	14.6782	5.87487	12.9137	20.8203	0.897802	86.5829	0.714589	0.249054	8.06574	1.7193	6.45319	0.115156	0.987074	depth in mbsf	114	704	A	35	X	6	40
8.95293	704	-46.8795	7.42065	Auderset et al., (this study)	-61.1	-60.4	-56.4	-53.9	-52.5	-50.1	-50.1	high latitude	1.30017e+06	94698.7	48829.9	5633.8	583920	24888.5	0.63172	0.0460118	0.0237253	0.00273733	0.283713	0.0120927	0.455914	-0.484973	-0.341117	14.1643	15.2676	6.51347	13.5697	21.5433	0.629881	69.0078	1.8783	0.196792	8.66731	1.77427	2.22662	0.0836243	0.164675	depth in mbsf	114	704	B	36	X	1	42
9.04528	704	-46.8795	7.42065	Auderset et al., (this study)	-61.1	-60.4	-56.4	-53.9	-52.5	-50.1	-50.1	high latitude	4.28461e+06	152225	68320	6795.61	976991	48069.7	0.773813	0.0274923	0.0123388	0.00122731	0.176447	0.00868153	0.44728	-0.522129	-0.349421	11.6563	14.6996	5.83272	12.9549	20.7922	0.626844	81.4317	1.10947	0.181524	10.0535	1.82103	4.38552	0.069929	0.317449	depth in mbsf	114	704	B	36	X	3	38
9.3891	704	-46.8795	7.42065	Auderset et al., (this study)	-61.1	-60.4	-56.4	-53.9	-52.5	-50.1	-50.1	high latitude	1.58924e+06	169365	86935.1	9542.79	975423	31451.7	0.555299	0.0591778	0.0303761	0.00333436	0.340823	0.0109896	0.430313	-0.485429	-0.366215	14.1335	13.5509	4.51117	11.7017	19.3857	0.476233	61.9668	1.94063	0.208878	9.11002	1.674	1.62929	0.0891255	0.490634	depth in mbsf	114	704	B	37	X	4	40
9.4359	704	-46.8795	7.42065	Auderset et al., (this study)	-61.1	-60.4	-56.4	-53.9	-52.5	-50.1	-50.1	high latitude	2.81688e+06	237999	119399	12258.9	1.4953e+06	55527	0.594609	0.0502386	0.0252036	0.00258771	0.31564	0.0117211	0.440244	-0.490799	-0.356306	13.7711	14.2287	5.28065	12.4238	20.2855	0.421437	65.3238	1.93312	0.192481	9.73974	1.73027	1.88382	0.0798492	0.523296	depth in mbsf	114	704	A	37	X	5	40
9.52763	704	-46.8795	7.42065	Auderset et al., (this study)	-61.1	-60.4	-56.4	-53.9	-52.5	-50.1	-50.1	high latitude	2.44847e+06	180939	88749.5	9685.74	1.24159e+06	34564.1	0.611505	0.0451896	0.0221652	0.00241902	0.310088	0.00863241	0.423648	-0.49802	-0.372995	13.2836	13.0872	4.03635	11.2588	18.7532	0.488559	66.353	1.39202	0.179601	9.1629	1.6747	1.97204	0.0714804	0.589078	depth in mbsf	114	704	B	37	X	7	34
9.84149	704	-46.8795	7.42065	Auderset et al., (this study)	-61.1	-60.4	-56.4	-53.9	-52.5	-50.1	-50.1	high latitude	1.18046e+06	51741.5	27377.8	3151.02	334120	15170.1	0.732286	0.0320973	0.0169835	0.0019547	0.207268	0.00941059	0.468993	-0.477844	-0.328833	14.6455	16.1078	7.55066	14.5281	22.7785	0.690726	77.9398	1.26879	0.190635	8.68858	1.8127	3.53304	0.0819401	0.905167	depth in mbsf	114	704	B	39	X	1	40
10.1223	704	-46.8795	7.42065	Auderset et al., (this study)	-61.1	-60.4	-56.4	-53.9	-52.5	-50.1	-50.1	high latitude	8.05586e+06	750030	405844	46275.3	7.91753e+06	186714	0.463987	0.0431989	0.0233751	0.00266528	0.45602	0.010754	0.459968	-0.4716	-0.337272	15.067	15.5306	6.87244	13.8515	21.9437	0.148912	50.433	2.26524	0.129175	8.7702	1.76216	1.01747	0.0512589	0.308555	depth in mbsf	114	704	B	39	X	7	40
10.1847	704	-46.8795	7.42065	Auderset et al., (this study)	-61.1	-60.4	-56.4	-53.9	-52.5	-50.1	-50.1	high latitude	7.50195e+06	818578	516379	37784.7	5.15189e+06	213568	0.526817	0.0574838	0.0362622	0.00265339	0.361786	0.0149976	0.483974	-0.42462	-0.315178	18.2381	17.0418	8.62324	15.6477	24.1166	0.437996	59.2859	2.76804	0.203725	13.6663	1.77706	1.45615	0.100231	0.338282	depth in mbsf	114	704	B	40	X	2	40
10.2783	704	-46.8795	7.42065	Auderset et al., (this study)	-61.1	-60.4	-56.4	-53.9	-52.5	-50.1	-50.1	high latitude	3.84744e+07	4.15747e+06	2.16778e+06	225481	3.16698e+07	1.10973e+06	0.4945	0.0534348	0.0278618	0.00289805	0.407042	0.014263	0.457282	-0.480275	-0.339816	14.4814	15.3566	6.61498	13.699	21.7609	0.114379	54.8505	2.80347	0.166557	9.614	1.77645	1.21486	0.0684494	0.219884	depth in mbsf	114	704	B	40	X	4	40
10.3719	704	-46.8795	7.42065	Auderset et al., (this study)	-61.1	-60.4	-56.4	-53.9	-52.5	-50.1	-50.1	high latitude	1.10537e+07	1.0149e+06	530131	55177.3	7.9259e+06	324195	0.528785	0.0485502	0.0253602	0.00263955	0.379156	0.0155087	0.472616	-0.479792	-0.325491	14.514	16.3364	7.74596	14.7964	23.0823	0.373228	58.24	2.84932	0.162452	9.60778	1.83822	1.39464	0.0668859	0.207289	depth in mbsf	114	704	B	40	X	6	40
10.4287	704	-46.8795	7.42065	Auderset et al., (this study)	-61.1	-60.4	-56.4	-53.9	-52.5	-50.1	-50.1	high latitude	6.9684e+06	657526	355516	32589.7	5.29408e+06	196226	0.516012	0.04869	0.026326	0.00241328	0.392028	0.0145306	0.47053	-0.46852	-0.327412	15.2749	16.205	7.60219	14.6617	22.915	0.366603	56.827	2.73882	0.159982	10.9088	1.81279	1.31626	0.0671535	0.388203	depth in mbsf	114	704	B	40	X	CC	10
10.4337	704	-46.8795	7.42065	Auderset et al., (this study)	-61.1	-60.4	-56.4	-53.9	-52.5	-50.1	-50.1	high latitude	140789	7778	7298.09	840	37419.7	3636.59	0.711913	0.0393302	0.0369035	0.00424754	0.189217	0.0183888	0.602203	-0.338627	-0.220257	24.0427	23.5344	17.0197	24.2409	35.4417	0.941047	79.0023	2.51797	0.279365	8.68821	2.01714	3.76243	0.195033	0.591249	depth in mbsf	114	704	B	41	X	1	38
10.5279	704	-46.8795	7.42065	Auderset et al., (this study)	-61.1	-60.4	-56.4	-53.9	-52.5	-50.1	-50.1	high latitude	7.04687e+06	601806	323939	33552.2	4.77199e+06	234207	0.541552	0.0462488	0.0248947	0.00257848	0.366727	0.0179988	0.495766	-0.47149	-0.304724	15.0744	17.7569	9.49303	16.4941	25.2889	0.362914	59.624	3.21665	0.160808	9.6548	1.91635	1.47672	0.0678835	0.176595	depth in mbsf	114	704	B	41	X	3	40
10.5814	704	-46.8795	7.42065	Auderset et al., (this study)	-61.1	-60.4	-56.4	-53.9	-52.5	-50.1	-50.1	high latitude	8.339e+06	723614	394499	42598.4	5.85646e+06	218869	0.535408	0.0464599	0.0253289	0.00273504	0.376016	0.0140525	0.475482	-0.468679	-0.322866	15.2642	16.516	8.02184	14.9842	23.3962	0.308394	58.7441	2.55752	0.160407	9.26089	1.82366	1.4239	0.0673613	0.171765	depth in mbsf	114	704	B	41	X	4	40
11.0756	704	-46.8795	7.42065	Auderset et al., (this study)	-61.1	-60.4	-56.4	-53.9	-52.5	-50.1	-50.1	high latitude	7.70648e+06	907663	519631	46508.2	6.57586e+06	308311	0.479723	0.0565013	0.0323466	0.0028951	0.409342	0.0191921	0.490682	-0.452744	-0.3092	16.3398	17.4507	9.15318	16.1454	24.7049	0.377171	53.9581	3.84678	0.176335	11.1729	1.86279	1.17194	0.079021	0.995569	depth in mbsf	114	704	B	42	X	2	40
11.3037	704	-46.8795	7.42065	Auderset et al., (this study)	-61.1	-60.4	-56.4	-53.9	-52.5	-50.1	-50.1	high latitude	6.07172e+06	564561	305014	25700.4	4.11925e+06	123036	0.541669	0.0503655	0.0272108	0.00229278	0.367486	0.0109762	0.445591	-0.467637	-0.351064	15.3345	14.5872	5.71507	12.8311	20.7039	0.369467	59.5794	1.98613	0.174261	11.868	1.71248	1.47399	0.0740459	0.52115	depth in mbsf	114	704	B	42	X	4	40
11.4991	704	-46.8795	7.42065	Auderset et al., (this study)	-61.1	-60.4	-56.4	-53.9	-52.5	-50.1	-50.1	high latitude	1.30108e+07	1.65138e+06	965661	82001.7	1.01528e+07	407315	0.495272	0.0628617	0.0367591	0.00312149	0.38648	0.015505	0.468387	-0.446385	-0.329395	16.769	16.0694	7.48509	14.4833	22.7913	0.199607	56.1691	3.03556	0.20356	11.7761	1.75703	1.28149	0.0951124	0.559691	depth in mbsf	114	704	B	42	X	6	40
11.6132	704	-46.8795	7.42065	Auderset et al., (this study)	-61.1	-60.4	-56.4	-53.9	-52.5	-50.1	-50.1	high latitude	4.71605e+06	385307	195886	27957	2.80446e+06	90574.3	0.573712	0.046873	0.0238297	0.003401	0.341166	0.0110185	0.449344	-0.492721	-0.347421	13.6413	14.8364	6.00408	13.1286	21.0147	0.439614	62.7091	1.88437	0.173835	7.00666	1.74818	1.68162	0.0698478	0.313136	depth in mbsf	114	704	B	42	X	7	40
11.7979	704	-46.8795	7.42065	Auderset et al., (this study)	-61.1	-60.4	-56.4	-53.9	-52.5	-50.1	-50.1	high latitude	2.65555e+07	3.29103e+06	1.65514e+06	166115	2.23076e+07	853857	0.48433	0.0600234	0.0301873	0.00302967	0.406856	0.015573	0.448382	-0.48978	-0.348352	13.8399	14.7727	5.8796	13.013	20.9995	0.149063	54.3467	3.11521	0.180814	9.96386	1.76246	1.19042	0.0741964	0.373659	depth in mbsf	114	704	B	43	X	2	40
11.95	704	-46.8795	7.42065	Auderset et al., (this study)	-61.1	-60.4	-56.4	-53.9	-52.5	-50.1	-50.1	high latitude	2.06555e+06	142225	83004.5	7512.14	852271	27295	0.649982	0.0447551	0.0261196	0.0023639	0.26819	0.0085891	0.453057	-0.447773	-0.343847	16.6753	15.0809	6.28231	13.3746	21.3748	0.655604	70.7909	1.3042	0.209242	11.0494	1.69188	2.42359	0.0973922	0.730864	depth in mbsf	114	704	B	43	X	4	40
12.0839	704	-46.8795	7.42065	Auderset et al., (this study)	-61.1	-60.4	-56.4	-53.9	-52.5	-50.1	-50.1	high latitude	570586	31091.8	16164.8	1977.75	199793	9169.3	0.688463	0.037515	0.0195043	0.00238633	0.241068	0.0110636	0.46764	-0.483697	-0.330088	14.2504	16.022	7.38775	14.4476	22.6307	0.793302	74.0656	1.58158	0.190686	8.17335	1.8155	2.85589	0.0809079	0.923956	depth in mbsf	114	704	B	43	X	6	40
12.1455	704	-46.8795	7.42065	Auderset et al., (this study)	-61.1	-60.4	-56.4	-53.9	-52.5	-50.1	-50.1	high latitude	2.99374e+06	187622	111789	9538	1.59416e+06	73935.1	0.602267	0.0377449	0.0224892	0.00191881	0.320706	0.0148739	0.509977	-0.441488	-0.292449	17.0996	18.5965	10.579	17.5017	26.5346	0.611212	65.2529	2.41013	0.156268	11.7204	1.92109	1.87794	0.0701239	0	depth in mbsf	114	704	B	43	X	8	40
12.2179	704	-46.8795	7.42065	Auderset et al., (this study)	-61.1	-60.4	-56.4	-53.9	-52.5	-50.1	-50.1	high latitude	9.01247e+06	1.16882e+06	683931	58643.7	7.20566e+06	285282	0.489414	0.0634719	0.0371403	0.00318459	0.391297	0.015492	0.467914	-0.446339	-0.329834	16.7721	16.0393	7.42511	14.4515	22.7279	0.206633	55.5704	3.06829	0.20329	11.6625	1.75435	1.25075	0.0949158	0.769404	depth in mbsf	114	704	B	44	X	1	40
12.2848	704	-46.8795	7.42065	Auderset et al., (this study)	-61.1	-60.4	-56.4	-53.9	-52.5	-50.1	-50.1	high latitude	332729	36749.6	23041.4	1483.61	85414.1	4136.17	0.688091	0.0759989	0.0476501	0.00306814	0.176638	0.00855369	0.438172	-0.424771	-0.358355	18.2279	14.0885	5.20581	12.2557	20.065	0.71484	79.573	1.22784	0.406263	15.5306	1.58732	3.89548	0.269761	0.777388	depth in mbsf	114	704	B	44	X	2	40
12.3045	704	-46.8795	7.42065	Auderset et al., (this study)	-61.1	-60.4	-56.4	-53.9	-52.5	-50.1	-50.1	high latitude	2.89855e+07	3.3052e+06	1.80923e+06	171590	2.51303e+07	737091	0.481976	0.0549595	0.0300842	0.00285324	0.417871	0.0122565	0.451247	-0.465635	-0.345586	15.4696	14.9619	6.16556	13.2443	21.2219	0.142637	53.562	2.4799	0.169677	10.5439	1.72449	1.15341	0.0719941	0.579504	depth in mbsf	114	704	B	44	X	CC	10
12.642	704	-46.8795	7.42065	Auderset et al., (this study)	-61.1	-60.4	-56.4	-53.9	-52.5	-50.1	-50.1	high latitude	2.52288e+06	250482	123024	10600.4	1.65217e+06	63945.2	0.545712	0.0541805	0.0266106	0.00229293	0.357372	0.0138317	0.440953	-0.494462	-0.355608	13.5238	14.2764	5.4215	12.482	20.3294	0.463644	60.4276	2.47195	0.182888	11.6055	1.75005	1.52701	0.0744619	0.80366	depth in mbsf	114	704	B	45	X	1	40
12.7607	704	-46.8795	7.42065	Auderset et al., (this study)	-61.1	-60.4	-56.4	-53.9	-52.5	-50.1	-50.1	high latitude	1134580	79971	33938	3729	371555	19581	0.690405	0.0486633	0.0206517	0.00226914	0.226096	0.0119153	0.417202	-0.539861	-0.379654	10.4594	12.6317	3.46251	10.7361	18.2681	0.802217	75.3306	1.69656	0.231219	9.1011	1.72978	3.0536	0.0913404	1.37135	depth in mbsf	114	704	B	45	X	CC	30
13.0661	704	-46.8795	7.42065	Auderset et al., (this study)	-61.1	-60.4	-56.4	-53.9	-52.5	-50.1	-50.1	high latitude	2.07399e+07	2.61018e+06	1.4017e+06	141374	1.80564e+07	943012	0.472515	0.0594675	0.0319348	0.00322092	0.411377	0.0214845	0.487825	-0.471733	-0.311736	15.058	17.2773	8.95119	15.8998	24.4367	0.130557	53.4585	4.3491	0.179386	9.91483	1.88564	1.14862	0.0776292	0.305579	depth in mbsf	114	704	B	46	X	1	40
13.1326	704	-46.8795	7.42065	Auderset et al., (this study)	-61.1	-60.4	-56.4	-53.9	-52.5	-50.1	-50.1	high latitude	2.73801e+07	3.18028e+06	1.71148e+06	180988	2.82023e+07	1339101	0.441656	0.0512996	0.0276071	0.00291943	0.454917	0.0216004	0.504	-0.471871	-0.29757	15.0487	18.2462	10.1604	17.0986	26.0269	0.224796	49.2604	4.66273	0.146552	9.45634	1.94992	0.970848	0.060686	0.26001	depth in mbsf	114	704	B	46	X	2	39
13.2	704	-46.8795	7.42065	Auderset et al., (this study)	-61.1	-60.4	-56.4	-53.9	-52.5	-50.1	-50.1	high latitude	838005	34251	15423	1380.95	117351	5534	0.828113	0.0338467	0.0152409	0.00136465	0.115966	0.00546868	0.39474	-0.519869	-0.403688	11.8088	10.9877	1.70055	9.07844	16.3535	0.838526	87.7165	0.656045	0.293521	11.1684	1.61473	7.14103	0.131426	0	depth in mbsf	114	704	B	46	X	3	40
13.3818	704	-46.8795	7.42065	Auderset et al., (this study)	-61.1	-60.4	-56.4	-53.9	-52.5	-50.1	-50.1	high latitude	368090	28225.8	17109.5	1617.64	87257.6	4317.94	0.726563	0.055714	0.033772	0.00319302	0.172235	0.00852305	0.449477	-0.438425	-0.347292	17.3063	14.8452	5.98995	13.088	21.0644	0.732057	80.8371	1.15946	0.338941	10.5768	1.64946	4.21843	0.19608	0.33787	depth in mbsf	114	704	B	46	X	5	40
13.5939	704	-46.8795	7.42065	Auderset et al., (this study)	-61.1	-60.4	-56.4	-53.9	-52.5	-50.1	-50.1	high latitude	930884	104618	47099.5	6065.45	554068	26649.3	0.557621	0.0626685	0.0282137	0.00363335	0.3319	0.0159635	0.432757	-0.525043	-0.363756	11.4596	13.7191	4.68837	11.8875	19.5933	0.341488	62.6878	2.78312	0.213653	7.7652	1.75463	1.68009	0.0850067	0.629501	depth in mbsf	114	704	B	47	X	1	40
13.6848	704	-46.8795	7.42065	Auderset et al., (this study)	-61.1	-60.4	-56.4	-53.9	-52.5	-50.1	-50.1	high latitude	252662	15538.8	8851.87	804.689	23837.5	1938.1	0.83213	0.0511763	0.0291532	0.0026502	0.0785076	0.00638304	0.42732	-0.454285	-0.369247	16.2357	13.3435	4.29222	11.4784	19.1674	0.869151	91.3788	0.761234	0.494308	11.0004	1.59983	10.5994	0.371343	0.595284	depth in mbsf	114	704	B	47	X	2	40
13.6848	704	-46.8795	7.42065	Auderset et al., (this study)	-61.1	-60.4	-56.4	-53.9	-52.5	-50.1	-50.1	high latitude	286510	20961.7	12306	1341.94	49024.3	3681.84	0.766427	0.0560735	0.0329191	0.00358975	0.131142	0.00984907	0.452575	-0.44908	-0.344309	16.5871	15.0492	6.24096	13.33	21.2913	0.765659	85.3892	1.26876	0.396374	9.1703	1.67993	5.84426	0.251019	0.642317	depth in mbsf	114	704	B	47	X	2	40
13.7758	704	-46.8795	7.42065	Auderset et al., (this study)	-61.1	-60.4	-56.4	-53.9	-52.5	-50.1	-50.1	high latitude	377584	17981.4	12945	898.77	45086.9	4030.73	0.823472	0.0392156	0.0282318	0.00196012	0.0983298	0.0087906	0.49851	-0.390668	-0.302327	20.5299	17.9209	9.72507	16.6977	25.539	0.758109	89.3329	1.05623	0.393182	14.4031	1.7484	8.37459	0.287113	0.651092	depth in mbsf	114	704	B	47	X	3	40
13.8909	704	-46.8795	7.42065	Auderset et al., (this study)	-61.1	-60.4	-56.4	-53.9	-52.5	-50.1	-50.1	high latitude	374632	44152.4	21440.5	2035.85	54629.1	5076.77	0.746329	0.0879589	0.042713	0.00405574	0.10883	0.0101137	0.392723	-0.498897	-0.405914	13.2245	10.8355	1.52867	8.94119	16.2332	0.785126	87.2737	1.33701	0.531111	10.5315	1.56038	6.85775	0.392474	0.92972	depth in mbsf	114	704	B	47	X	4	80
13.9152	704	-46.8795	7.42065	Auderset et al., (this study)	-61.1	-60.4	-56.4	-53.9	-52.5	-50.1	-50.1	high latitude	560142	63203.7	26781.7	2716.23	74174.3	6059.89	0.764096	0.086217	0.0365333	0.00370525	0.101182	0.00826637	0.360037	-0.539249	-0.443652	10.5007	8.25417	-1.12948	6.5108	13.6127	0.809049	88.3064	1.07027	0.536047	9.85988	1.51026	7.5517	0.361065	1.24361	depth in mbsf	114	704	B	47	X	4	120
13.9576	704	-46.8795	7.42065	Auderset et al., (this study)	-61.1	-60.4	-56.4	-53.9	-52.5	-50.1	-50.1	high latitude	184380	13352.5	8020.85	884.072	19387.5	1743.59	0.809506	0.0586231	0.0352149	0.00388145	0.0851193	0.00765507	0.443669	-0.443255	-0.352941	16.9803	14.4588	5.57271	12.7041	20.5308	0.925029	90.4855	0.936788	0.51298	9.07262	1.6258	9.51025	0.413712	0.879263	depth in mbsf	114	704	B	47	X	5	40
14.0061	704	-46.8795	7.42065	Auderset et al., (this study)	-61.1	-60.4	-56.4	-53.9	-52.5	-50.1	-50.1	high latitude	662416	42104.2	40140.3	3827.15	99690.8	9574.22	0.772269	0.0490866	0.0467971	0.00446184	0.116223	0.011162	0.559791	-0.331279	-0.251974	24.5387	21.365	14.0783	21.1192	31.3781	0.827496	86.919	1.42476	0.440632	10.4883	1.80001	6.6447	0.402648	1.03448	depth in mbsf	114	704	B	47	X	5	120
14.0485	704	-46.8795	7.42065	Auderset et al., (this study)	-61.1	-60.4	-56.4	-53.9	-52.5	-50.1	-50.1	high latitude	219085	18870.3	13158.9	1536.46	50930.7	5150.78	0.709628	0.0611219	0.0426222	0.00497666	0.164967	0.0166836	0.512602	-0.406676	-0.29022	19.4493	18.749	10.7192	17.7341	26.789	0.925099	81.1379	2.29704	0.374419	8.56443	1.81836	4.30163	0.258368	0.833748	depth in mbsf	114	704	B	47	X	6	40
14.097	704	-46.8795	7.42065	Auderset et al., (this study)	-61.1	-60.4	-56.4	-53.9	-52.5	-50.1	-50.1	high latitude	173745	19642.9	12711.4	853.186	77681.9	8724.86	0.59226	0.0669585	0.0433305	0.00290833	0.264801	0.0297412	0.531557	-0.417043	-0.27445	18.7496	19.8276	12.0968	19.0957	28.637	0.925095	69.1036	4.78153	0.277621	14.8987	1.96804	2.23662	0.163634	0.538528	depth in mbsf	114	704	B	47	X	6	120
14.1697	704	-46.8795	7.42065	Auderset et al., (this study)	-61.1	-60.4	-56.4	-53.9	-52.5	-50.1	-50.1	high latitude	132150	24617.5	21001.2	1542.21	80900.8	8463	0.491859	0.0916256	0.0781658	0.00574007	0.30111	0.031499	0.557429	-0.351338	-0.25381	23.1847	21.2394	13.933	20.9865	31.1038	0.764269	62.0275	6.01864	0.345438	13.6176	1.88945	1.63348	0.259592	0.955329	depth in mbsf	114	704	B	48	X	1	40
14.2182	704	-46.8795	7.42065	Auderset et al., (this study)	-61.1	-60.4	-56.4	-53.9	-52.5	-50.1	-50.1	high latitude	389008	51941.1	36800.5	2178.77	204439	17705.1	0.554085	0.0739825	0.052417	0.00310333	0.291194	0.0252183	0.521833	-0.392807	-0.282468	20.3855	19.2792	11.4311	18.3835	27.7429	0.799147	65.5506	4.35321	0.290421	16.8905	1.86787	1.90281	0.180007	0.904782	depth in mbsf	114	704	B	48	X	1	120
14.3091	704	-46.8795	7.42065	Auderset et al., (this study)	-61.1	-60.4	-56.4	-53.9	-52.5	-50.1	-50.1	high latitude	1.57719e+06	162952	177251	10536.7	947652	83773.9	0.53295	0.0550635	0.0598953	0.00356046	0.320223	0.0283082	0.624978	-0.296396	-0.204135	26.8932	24.6371	18.5933	25.8553	37.7036	0.739389	62.4668	5.0437	0.253761	16.8223	2.03482	1.66431	0.187043	0.384189	depth in mbsf	114	704	B	48	X	2	120
14.4012	704	-46.8795	7.42065	Auderset et al., (this study)	-61.1	-60.4	-56.4	-53.9	-52.5	-50.1	-50.1	high latitude	1.01962e+06	40979	36722.6	1938.76	114359	14911.8	0.82995	0.0333562	0.0298916	0.00157812	0.0930859	0.0121379	0.566599	-0.3362	-0.246724	24.2065	21.7241	14.6091	21.6606	31.9581	0.839541	89.9152	1.44141	0.381217	18.9413	1.90252	8.91596	0.321118	0.362874	depth in mbsf	114	704	B	48	X	CC	26
14.7455	704	-46.8795	7.42065	Auderset et al., (this study)	-61.1	-60.4	-56.4	-53.9	-52.5	-50.1	-50.1	high latitude	572656	31574.4	37092	1751.82	130461	13884.8	0.727256	0.0400986	0.0471058	0.00222477	0.165681	0.0176333	0.625465	-0.278405	-0.203797	28.1077	24.6603	18.6423	25.8905	37.8653	0.682506	81.4454	2.36724	0.327887	21.1733	1.97565	4.3895	0.284316	0.766081	depth in mbsf	114	704	B	49	X	1	40
14.7939	704	-46.8795	7.42065	Auderset et al., (this study)	-61.1	-60.4	-56.4	-53.9	-52.5	-50.1	-50.1	high latitude	115021	5283.58	5069.07	209.216	16359.9	1705.26	0.800714	0.0367814	0.0352881	0.00145645	0.113889	0.0118711	0.56929	-0.318812	-0.244667	25.3802	21.8648	14.8038	21.8027	32.3127	0.794082	87.5477	1.46091	0.368947	24.2289	1.86437	7.03065	0.309846	0.654775	depth in mbsf	114	704	B	49	X	1	120
14.8364	704	-46.8795	7.42065	Auderset et al., (this study)	-61.1	-60.4	-56.4	-53.9	-52.5	-50.1	-50.1	high latitude	60072.7	2500.14	3424.45	450.588	11984.8	1125.36	0.75508	0.0314253	0.0430434	0.00566364	0.150642	0.0141452	0.666672	-0.269902	-0.176088	28.6816	26.5556	21.3499	28.9223	41.9584	0.902745	83.3677	1.83888	0.327178	7.59994	2.02682	5.01241	0.285733	0.937725	depth in mbsf	114	704	B	49	X	2	40
14.9273	704	-46.8795	7.42065	Auderset et al., (this study)	-61.1	-60.4	-56.4	-53.9	-52.5	-50.1	-50.1	high latitude	193391	6511.63	7219.23	531.265	30214.6	4187.06	0.798955	0.0269015	0.0298248	0.00219481	0.124826	0.017298	0.647051	-0.295693	-0.189062	26.9407	25.6682	20.0245	27.4727	40.0072	0.813611	86.4875	2.11919	0.293075	13.5888	2.12975	6.40058	0.238932	0.653681	depth in mbsf	114	704	B	49	X	3	40
15.0182	704	-46.8795	7.42065	Auderset et al., (this study)	-61.1	-60.4	-56.4	-53.9	-52.5	-50.1	-52.5	high latitude	109444	2766.94	3424.36	223.887	12561.9	1271.4	0.843874	0.0213345	0.0264036	0.00172628	0.0968588	0.00980315	0.64003	-0.27263	-0.193799	28.4975	25.3441	19.5527	26.9272	39.2548	0.841548	89.7039	1.14834	0.316823	15.295	1.99997	8.71241	0.272599	0.450746	depth in mbsf	114	704	B	49	X	4	40
15.2	704	-46.8795	7.42065	Auderset et al., (this study)	-61.1	-60.4	-56.4	-53.9	-52.5	-50.1	-52.5	high latitude	96958.6	2904.28	5153.98	734.452	19918.1	1860.21	0.760283	0.0227734	0.040414	0.00575907	0.156184	0.0145865	0.727372	-0.23198	-0.138243	31.2413	29.1442	25.2041	33.3426	48.0855	0.972461	82.958	1.88244	0.287616	7.01745	2.14555	4.86786	0.258759	0.564665	depth in mbsf	114	704	B	49	X	CC	26
15.2676	704	-46.8795	7.42065	Auderset et al., (this study)	-61.1	-60.4	-56.4	-53.9	-52.5	-50.1	-52.5	high latitude	171196	11223.7	12717.2	820.315	42169.3	3552.98	0.70836	0.0464404	0.05262	0.00339422	0.174484	0.0147012	0.603601	-0.289381	-0.21925	27.3668	23.6033	17.1879	24.3226	35.7398	0.892602	80.2361	2.03319	0.351305	15.5028	1.88354	4.05974	0.301575	0.600071	depth in mbsf	114	704	B	50	X	1	40
15.2929	704	-46.8795	7.42065	Auderset et al., (this study)	-61.1	-60.4	-56.4	-53.9	-52.5	-50.1	-52.5	high latitude	100217	8875.59	10542.8	747.85	37383	3443.39	0.621657	0.0550561	0.065398	0.00463898	0.23189	0.0213597	0.624069	-0.281669	-0.204767	27.8874	24.5939	18.5186	25.7936	37.6995	0.927233	72.8322	3.3218	0.330634	14.0975	1.94744	2.68082	0.282021	0.737074	depth in mbsf	114	704	B	50	X	CC	10
15.3351	704	-46.8795	7.42065	Auderset et al., (this study)	-61.1	-60.4	-56.4	-53.9	-52.5	-50.1	-52.5	high latitude	137419	6807.21	7736.09	678.254	46591.1	3809.56	0.676804	0.0335262	0.038101	0.00334047	0.229466	0.0187625	0.642312	-0.293937	-0.192254	27.0592	25.4498	19.654	27.1316	39.4759	0.909267	74.6802	2.69744	0.231957	11.4059	2.0783	2.94948	0.166042	0.512184	depth in mbsf	114	704	B	51	X	1	40
15.6561	704	-46.8795	7.42065	Auderset et al., (this study)	-61.1	-60.4	-56.4	-53.9	-52.5	-50.1	-52.5	high latitude	139758	17247	15379	1247	66707	5850	0.567688	0.0700562	0.0624685	0.00506523	0.27096	0.0237623	0.565818	-0.342926	-0.247323	23.7525	21.6831	14.5362	21.5925	31.9024	0.784937	67.6909	4.01764	0.318266	12.3328	1.89175	2.0951	0.230546	0.670492	depth in mbsf	114	704	B	52	X	1	40
15.7068	704	-46.8795	7.42065	Auderset et al., (this study)	-61.1	-60.4	-56.4	-53.9	-52.5	-50.1	-52.5	high latitude	94603.6	8039	7319.97	655.23	26488.6	2265	0.678788	0.0576804	0.0525213	0.00470132	0.190058	0.0162515	0.56021	-0.339996	-0.251649	23.9503	21.3872	14.1546	21.1725	31.3999	0.906867	78.1253	2.33822	0.357717	11.1716	1.84388	3.57148	0.276344	0.682451	depth in mbsf	114	704	B	52	X	2	40
15.7574	704	-46.8795	7.42065	Auderset et al., (this study)	-61.1	-60.4	-56.4	-53.9	-52.5	-50.1	-52.5	high latitude	84304.6	8943	10868	1014	60267.3	5749	0.492589	0.0522536	0.0635013	0.00592477	0.35214	0.0335912	0.663468	-0.282435	-0.17818	27.8356	26.4125	21.1523	28.6715	41.6238	0.868403	58.3133	6.38397	0.239805	10.7179	2.1343	1.39884	0.18033	0.673659	depth in mbsf	114	704	B	52	X	3	40
15.8081	704	-46.8795	7.42065	Auderset et al., (this study)	-61.1	-60.4	-56.4	-53.9	-52.5	-50.1	-52.5	high latitude	74395.4	8428.1	6727.98	388.055	29409.1	2125	0.612441	0.0693821	0.0553863	0.00319456	0.242102	0.0174935	0.523004	-0.363682	-0.281495	22.3515	19.3458	11.4876	18.4808	27.8192	0.780957	71.6688	2.77704	0.330177	17.3377	1.7855	2.52968	0.228772	0.439653	depth in mbsf	114	704	B	52	X	4	40
15.8588	704	-46.8795	7.42065	Auderset et al., (this study)	-61.1	-60.4	-56.4	-53.9	-52.5	-50.1	-52.5	high latitude	124527	13359.1	21306.2	1064.42	34982.2	3284.91	0.627265	0.067292	0.107323	0.00536169	0.176212	0.0165467	0.657588	-0.224523	-0.182046	31.7447	26.148	20.7243	28.2144	41.055	0.854043	78.0688	2.57012	0.482854	20.0166	1.85326	3.55972	0.609058	0.457621	depth in mbsf	114	704	B	52	X	5	40
16.0277	704	-46.8795	7.42065	Auderset et al., (this study)	-61.1	-60.4	-56.4	-53.9	-52.5	-50.1	-52.5	high latitude	37349.3	3554.6	3412.66	287.409	21385.4	1934.82	0.549868	0.0523319	0.0502422	0.00423132	0.314842	0.028485	0.613188	-0.327524	-0.212406	24.7921	24.0714	17.7504	25.0083	36.5655	0.959196	63.5899	4.92519	0.237276	11.8739	2.06556	1.74649	0.159579	0.631865	depth in mbsf	114	704	B	53	X	2	40
16.0784	704	-46.8795	7.42065	Auderset et al., (this study)	-61.1	-60.4	-56.4	-53.9	-52.5	-50.1	-52.5	high latitude	117093	8789.26	8092.04	404.35	23174.9	2676.69	0.73078	0.054854	0.0505026	0.00252356	0.144635	0.0167053	0.559708	-0.329628	-0.252039	24.6501	21.3606	14.0845	21.1054	31.3704	0.779299	83.4781	2.23487	0.400713	20.0125	1.84814	5.05258	0.349173	0.211421	depth in mbsf	114	704	B	53	X	3	40
16.1223	704	-46.8795	7.42065	Auderset et al., (this study)	-61.1	-60.4	-56.4	-53.9	-52.5	-50.1	-52.5	high latitude	62328.1	4155.08	3743.65	282.51	17521.5	1348.73	0.697342	0.046488	0.0418849	0.00316079	0.196035	0.01509	0.563999	-0.339524	-0.248722	23.9821	21.5874	14.3884	21.4319	31.7172	0.918228	78.0569	2.11809	0.302432	13.2514	1.87669	3.55724	0.213661	0.358386	depth in mbsf	114	704	B	53	X	CC	20
16.298	704	-46.8795	7.42065	Auderset et al., (this study)	-61.1	-60.4	-56.4	-53.9	-52.5	-50.1	-52.5	high latitude	112680	7400.53	10562.1	343.361	21985	2290.4	0.725744	0.0476649	0.0680275	0.0022115	0.1416	0.0147519	0.640687	-0.238844	-0.193354	30.7781	25.3746	19.6116	26.9974	39.3108	0.932501	83.6743	1.99216	0.429905	30.7608	1.87977	5.1253	0.48042	0.539561	depth in mbsf	114	704	B	54	X	1	40
16.3486	704	-46.8795	7.42065	Auderset et al., (this study)	-61.1	-60.4	-56.4	-53.9	-52.5	-50.1	-52.5	high latitude	82760.2	5635.45	4980.87	261.114	18103.4	1699.15	0.729549	0.0496777	0.0439075	0.00230177	0.159586	0.0149784	0.551909	-0.339221	-0.258132	24.0026	20.9438	13.5956	20.5649	30.5517	0.907574	82.0516	2.0118	0.354545	19.0755	1.84288	4.57152	0.275134	0.575177	depth in mbsf	114	704	B	54	X	2	40
16.3993	704	-46.8795	7.42065	Auderset et al., (this study)	-61.1	-60.4	-56.4	-53.9	-52.5	-50.1	-52.5	high latitude	408978	50104.3	58014.9	4673.27	229976	18250.5	0.531142	0.0650708	0.0753443	0.00606921	0.298671	0.023702	0.61765	-0.288741	-0.209258	27.41	24.2868	18.1047	25.324	37.0781	0.784922	64.0074	4.27183	0.312428	12.4142	1.93185	1.77835	0.252265	0.906625	depth in mbsf	114	704	B	54	X	3	40
16.45	704	-46.8795	7.42065	Auderset et al., (this study)	-61.1	-60.4	-56.4	-53.9	-52.5	-50.1	-52.5	high latitude	130835	14992.6	19614.4	1296.04	127639	9514.61	0.430532	0.0493351	0.0645438	0.00426481	0.420015	0.0313091	0.669895	-0.262556	-0.173993	29.1775	26.6989	21.5277	29.1677	42.3058	0.833636	50.6182	6.7792	0.207463	15.134	2.11741	1.02504	0.15367	0.539976	depth in mbsf	114	704	B	54	X	4	40
16.5675	704	-46.8795	7.42065	Auderset et al., (this study)	-61.1	-60.4	-56.4	-53.9	-52.5	-50.1	-52.5	high latitude	779681	111540	111124	10048.8	718242	49995.1	0.437868	0.0626408	0.0624069	0.00564338	0.403364	0.0280772	0.605458	-0.321013	-0.217916	25.2316	23.6945	17.2845	24.4624	35.9027	0.581648	52.0508	6.02586	0.232492	11.0584	1.99469	1.08554	0.154716	0.680421	depth in mbsf	114	704	B	54	X	5	40
16.685	704	-46.8795	7.42065	Auderset et al., (this study)	-61.1	-60.4	-56.4	-53.9	-52.5	-50.1	-52.5	high latitude	151183	24366.5	22266.8	1181.44	53153.9	3763.8	0.590754	0.095213	0.0870084	0.00461653	0.207701	0.0147072	0.527585	-0.331904	-0.277708	24.4965	19.6048	11.8411	18.8009	28.2803	0.829861	73.9871	2.42909	0.456542	18.8472	1.69644	2.84425	0.418912	0.278833	depth in mbsf	114	704	B	54	X	6	40
16.8025	704	-46.8795	7.42065	Auderset et al., (this study)	-61.1	-60.4	-56.4	-53.9	-52.5	-50.1	-52.5	high latitude	69359.8	10605.3	9416.06	894.362	16754.6	1403.44	0.639652	0.0978048	0.0868371	0.00824801	0.154515	0.0129429	0.524834	-0.346604	-0.279978	23.5042	19.4495	11.6119	18.6296	27.9827	0.86305	80.5438	1.98329	0.535288	10.5282	1.69067	4.13975	0.561999	0.540593	depth in mbsf	114	704	B	54	X	7	40
16.8417	704	-46.8795	7.42065	Auderset et al., (this study)	-61.1	-60.4	-56.4	-53.9	-52.5	-50.1	-52.5	high latitude	280076	18485	14973	1354	56648	4788	0.744242	0.0491199	0.0397875	0.00359796	0.15053	0.0127231	0.533207	-0.36642	-0.273104	22.1666	19.9197	12.2182	19.2141	28.7222	0.897354	83.1767	1.6808	0.361691	11.0583	1.80922	4.94415	0.264316	0.225608	depth in mbsf	114	704	B	55	X	1	40
17.0767	704	-46.8795	7.42065	Auderset et al., (this study)	-61.1	-60.4	-56.4	-53.9	-52.5	-50.1	-52.5	high latitude	158327	7363.55	9476.63	566.016	38133.2	2841.82	0.730599	0.0339791	0.04373	0.00261188	0.175966	0.0131136	0.636332	-0.26405	-0.196316	29.0766	25.172	19.3289	26.6982	38.9326	0.939507	80.5898	1.76326	0.298147	16.7427	1.94499	4.15193	0.248514	0.315518	depth in mbsf	114	704	B	55	X	3	40
17.1926	704	-46.8795	7.42065	Auderset et al., (this study)	-61.1	-60.4	-56.4	-53.9	-52.5	-50.1	-52.5	high latitude	207767	20277.8	18768.9	944.492	31415.7	2204.29	0.738391	0.072066	0.0667033	0.00335666	0.111649	0.0078339	0.519431	-0.328526	-0.284472	24.7245	19.1421	11.1952	18.2079	27.3875	0.907578	86.8654	1.0498	0.543276	19.8719	1.6463	6.61349	0.597436	0.170521	depth in mbsf	114	704	B	55	X	4	38
17.3117	704	-46.8795	7.42065	Auderset et al., (this study)	-61.1	-60.4	-56.4	-53.9	-52.5	-50.1	-52.5	high latitude	99206.4	11255.5	26524.4	691.21	24312.4	2073.7	0.604683	0.0686044	0.161671	0.00421306	0.148189	0.0126396	0.722394	-0.161489	-0.141226	35.9995	28.9401	24.8387	32.9748	47.6343	0.945436	80.3168	2.04749	0.593166	38.3739	1.84173	4.08049	1.09098	0.143099	depth in mbsf	114	704	B	55	X	5	40
17.5858	704	-46.8795	7.42065	Auderset et al., (this study)	-61.1	-60.4	-56.4	-53.9	-52.5	-50.1	-52.5	high latitude	483799	38849	42770	2378.19	127966	9528	0.685957	0.0550823	0.0606417	0.00337193	0.181437	0.0135093	0.584615	-0.293126	-0.23313	27.114	22.6539	15.8317	22.9552	33.6786	0.882517	79.0825	1.93138	0.379235	17.9843	1.8138	3.78068	0.334229	0.731405	depth in mbsf	114	704	B	56	X	1	40
17.9383	704	-46.8795	7.42065	Auderset et al., (this study)	-61.1	-60.4	-56.4	-53.9	-52.5	-50.1	-52.5	high latitude	366043	25159.5	24901.5	1539.8	77608.7	6359.58	0.729733	0.0501573	0.0496429	0.0030697	0.154719	0.0126783	0.565918	-0.316431	-0.247246	25.5409	21.6884	14.527	21.5938	31.8612	0.907881	82.5068	1.70771	0.380624	16.1719	1.81193	4.71652	0.320859	0.514208	depth in mbsf	114	704	B	56	X	4	40
18.33	704	-46.8795	7.42065	Auderset et al., (this study)	-61.1	-60.4	-56.4	-53.9	-52.5	-50.1	-52.5	high latitude	233076	18181.8	28864.7	761.886	26271.9	1762	0.754491	0.0588562	0.0934378	0.0024663	0.0850446	0.00570377	0.633213	-0.219137	-0.19845	32.1083	25.026	19.0632	26.4942	38.6397	0.771129	89.87	0.750304	0.630366	37.8858	1.71967	8.87171	1.09869	0.325126	depth in mbsf	114	704	B	57	X	1	40
18.4475	704	-46.8795	7.42065	Auderset et al., (this study)	-61.1	-60.4	-56.4	-53.9	-52.5	-50.1	-52.5	high latitude	91380.8	15528.8	43865.3	1276.29	32113.5	3006.83	0.48822	0.0829655	0.234359	0.00681882	0.171573	0.0160646	0.756133	-0.140856	-0.121402	37.3922	30.2961	26.9599	35.4715	51.032	0.559816	73.9959	3.18562	0.633364	34.3694	1.87062	2.84555	1.36594	0.291609	depth in mbsf	114	704	B	57	X	2	40
19.0742	704	-46.8795	7.42065	Auderset et al., (this study)	-61.1	-60.4	-56.4	-53.9	-52.5	-50.1	-52.5	high latitude	138258	20832.8	61278.4	1747.88	29993.5	2262.72	0.543523	0.0818985	0.2409	0.00687134	0.117912	0.00889528	0.758101	-0.136243	-0.120273	37.7036	30.3733	27.1073	35.6338	51.3432	0.767006	82.1734	1.61024	0.722205	35.0587	1.83094	4.60958	2.04305	0.815963	depth in mbsf	114	704	B	58	X	1	40
19.6617	704	-46.8795	7.42065	Auderset et al., (this study)	-61.1	-60.4	-56.4	-53.9	-52.5	-50.1	-52.5	high latitude	105493	21808.3	48130.3	1005.81	28833.3	2156.94	0.508578	0.105137	0.232034	0.00484895	0.139004	0.0103985	0.701671	-0.168499	-0.153867	35.5263	28.0755	23.5396	31.4667	45.4712	0.505433	78.5349	2.00365	0.695979	47.8524	1.77444	3.65873	1.66926	0.637192	depth in mbsf	114	704	B	58	X	6	40
19.8168	704	-46.8795	7.42065	Auderset et al., (this study)	-61.1	-60.4	-56.4	-53.9	-52.5	-50.1	-52.5	high latitude	36826.6	7208.72	25727.9	621.846	16105.7	1687.88	0.417636	0.0817513	0.291771	0.00705212	0.182648	0.0191416	0.795476	-0.115398	-0.0993727	39.1107	31.8029	29.3804	38.3441	55.175	0.818287	69.5731	4.38245	0.653499	41.3735	1.9089	2.28656	1.59745	0.159634	depth in mbsf	114	704	B	59	X	1	38
19.9358	704	-46.8795	7.42065	Auderset et al., (this study)	-61.1	-60.4	-56.4	-53.9	-52.5	-50.1	-52.5	high latitude	179032	7105.73	6447.78	572.137	19079.9	1436.91	0.837873	0.0332549	0.0301757	0.00267761	0.0892941	0.00672474	0.543408	-0.340598	-0.264874	23.9096	20.4826	12.9304	19.9513	29.7607	0.977606	90.3691	0.796207	0.407755	11.2696	1.76483	9.38329	0.337936	0.0866975	depth in mbsf	114	704	B	59	X	2	40
20.2844	704	-46.8795	7.42065	Auderset et al., (this study)	-61.1	-60.4	-56.4	-53.9	-52.5	-50.1	-52.5	high latitude	102083	6617.03	5747.67	532.005	13513.8	1423.72	0.785754	0.0509327	0.044241	0.00409496	0.104019	0.0109586	0.537931	-0.350987	-0.269274	23.2084	20.1817	12.5866	19.5439	29.229	0.677508	88.3095	1.37548	0.46334	10.8038	1.77392	7.55397	0.425318	0.525561	depth in mbsf	114	704	B	59	X	5	35
20.5625	704	-46.8795	7.42065	Auderset et al., (this study)	-61.1	-60.4	-56.4	-53.9	-52.5	-50.1	-52.5	high latitude	29455.9	2734.14	2988.66	216.308	9168.42	1013.41	0.646291	0.0599897	0.0655741	0.00474599	0.201164	0.0222351	0.606741	-0.298245	-0.216997	26.7685	23.7574	17.3708	24.5393	35.9523	0.604102	76.2626	3.32599	0.36841	13.8167	1.92938	3.21276	0.325974	0.460517	depth in mbsf	114	704	B	60	X	1	40
20.68	704	-46.8795	7.42065	Auderset et al., (this study)	-61.1	-60.4	-56.4	-53.9	-52.5	-50.1	-52.5	high latitude	31914.4	3654.06	4776.18	344.954	13083.7	1108.62	0.58151	0.0665804	0.0870265	0.00628537	0.238397	0.0202	0.630298	-0.264176	-0.200454	29.0681	24.889	18.8928	26.257	38.2192	0.498472	70.9239	3.3571	0.38207	13.8459	1.88953	2.43925	0.365048	0.733523	depth in mbsf	114	704	B	60	X	2	40
21.49	704	-46.8795	7.42065	Auderset et al., (this study)	-61.1	-60.4	-56.4	-53.9	-52.5	-50.1	-52.5	high latitude	342441	14016.5	23861.1	1094.89	36480.6	3923.97	0.811822	0.0332287	0.0565674	0.00259563	0.0864842	0.00930253	0.673249	-0.213067	-0.171824	32.518	26.8472	21.7346	29.3987	42.6613	0.738828	90.3725	1.1329	0.490979	21.7933	1.88172	9.38694	0.654078	0.600291	depth in mbsf	114	704	B	61	X	CC	10
22.0508	704	-46.8795	7.42065	Auderset et al., (this study)	-61.1	-60.4	-56.4	-53.9	-52.5	-50.1	-52.5	high latitude	678212	30271.9	40921.2	1714.84	44169.4	4902.18	0.847562	0.0378309	0.0511393	0.00214304	0.0551985	0.00612626	0.610952	-0.250826	-0.213993	29.9692	23.9629	17.5718	24.8437	36.2797	0.839654	93.8856	0.717623	0.597707	23.863	1.75899	15.3548	0.926462	0.633178	depth in mbsf	114	704	B	62	X	1	40
22.6383	704	-46.8795	7.42065	Auderset et al., (this study)	-61.1	-60.4	-56.4	-53.9	-52.5	-50.1	-52.5	high latitude	246614	6050.2	5284.44	524.341	21122	1339.69	0.877834	0.0215359	0.0188102	0.00186642	0.0751846	0.0047687	0.541606	-0.351048	-0.266317	23.2043	20.3839	12.8655	19.844	29.5061	0.926834	92.1109	0.540299	0.345535	10.0783	1.78434	11.6757	0.250187	0.492701	depth in mbsf	114	704	B	62	X	6	40
22.795	704	-46.8795	7.42065	Auderset et al., (this study)	-61.1	-60.4	-56.4	-53.9	-52.5	-50.1	-52.5	high latitude	530664	14299.8	10265.5	566.833	41792.4	3995.48	0.882111	0.0237702	0.0170641	0.000942234	0.0694705	0.00664159	0.509064	-0.388848	-0.293227	20.6527	18.5433	10.5038	17.456	26.5048	0.88463	92.6995	0.747293	0.354373	18.1103	1.80287	12.6976	0.245631	0.360648	depth in mbsf	114	704	B	63	X	1	40
23.03	704	-46.8795	7.42065	Auderset et al., (this study)	-61.1	-60.4	-56.4	-53.9	-52.5	-50.1	-52.5	high latitude	179451	6755.73	4202.19	447.057	18093.8	1121.59	0.854238	0.0321592	0.0200036	0.00212812	0.0861318	0.00533908	0.460688	-0.433619	-0.336593	17.6307	15.577	6.85831	13.9539	22.046	0.927938	90.8406	0.621129	0.372463	9.39967	1.67545	9.9178	0.232244	0.235529	depth in mbsf	114	704	B	63	X	3	40
23.3853	704	-46.8795	7.42065	Auderset et al., (this study)	-61.1	-60.4	-56.4	-53.9	-52.5	-50.1	-52.5	high latitude	1.40851e+06	144954	116268	11576.9	879910	62811	0.536774	0.0552411	0.0443089	0.00441187	0.335327	0.0239368	0.568087	-0.370383	-0.245585	21.8991	21.802	14.731	21.726	32.1341	0.583192	61.5495	4.26902	0.22443	10.0431	1.97689	1.60075	0.132136	0.663665	depth in mbsf	114	704	B	63	X	5	40
23.5475	704	-46.8795	7.42065	Auderset et al., (this study)	-61.1	-60.4	-56.4	-53.9	-52.5	-50.1	-52.5	high latitude	368399	38909.3	36647.7	3365.62	261987	21240	0.504277	0.0532604	0.0501647	0.00460698	0.358617	0.029074	0.611539	-0.333154	-0.213576	24.4121	23.9914	17.7026	24.9048	36.3716	0.705368	58.4403	5.4512	0.217928	10.8888	2.06925	1.40617	0.139884	0.609352	depth in mbsf	114	704	B	63	X	6	27
23.5617	704	-46.8795	7.42065	Auderset et al., (this study)	-61.1	-60.4	-56.4	-53.9	-52.5	-50.1	-52.5	high latitude	177506	16652.1	13175.4	1716.74	119454	9464.61	0.525215	0.0492711	0.0389841	0.0050796	0.353446	0.0280044	0.593939	-0.379156	-0.226258	21.307	23.124	16.477	23.6349	34.6577	0.844077	59.7745	5.06208	0.196583	7.67464	2.09739	1.48598	0.110297	0.628109	depth in mbsf	114	704	B	63	X	CC	10
24.1551	704	-46.8795	7.42065	Auderset et al., (this study)	-61.1	-60.4	-56.4	-53.9	-52.5	-50.1	-52.5	high latitude	108396	6471.08	4833.01	468.088	19221.3	2158.6	0.765789	0.0457164	0.0341439	0.00330692	0.135793	0.0152499	0.535483	-0.386639	-0.271254	20.8019	20.0462	12.394	19.3829	29.0488	0.893408	84.9383	1.95251	0.355096	10.325	1.87899	5.63937	0.25144	0.334827	depth in mbsf	114	704	B	64	X	3	40
25.2801	704	-46.8795	7.42065	Auderset et al., (this study)	-61.1	-60.4	-56.4	-53.9	-52.5	-50.1	-53.9	high latitude	265675	12097.9	11557.9	811.9	33251.8	3717.71	0.812183	0.0369839	0.035333	0.00248202	0.101653	0.0113652	0.570774	-0.325714	-0.243535	24.9143	21.9422	14.852	21.9462	32.3586	0.841948	88.8763	1.38003	0.398254	14.2356	1.86338	7.98979	0.347586	0.302175	depth in mbsf	114	704	B	65	X	3	40
26.172	704	-46.8795	7.42065	Auderset et al., (this study)	-61.1	-60.4	-56.4	-53.9	-52.5	-50.1	-53.9	high latitude	96424.8	9564.59	10969	639.991	27210.6	1641.64	0.658412	0.0653093	0.0748991	0.00437001	0.1858	0.0112095	0.580781	-0.285627	-0.235988	27.6202	22.4584	15.534	22.6805	33.3577	0.834603	77.9913	1.67401	0.423254	17.1393	1.75274	3.54365	0.403116	0.61542	depth in mbsf	114	704	B	67	X	1	40
26.796	704	-46.8795	7.42065	Auderset et al., (this study)	-61.1	-60.4	-56.4	-53.9	-52.5	-50.1	-53.9	high latitude	169249	6479.42	7057.96	324.227	27162.4	1689	0.798487	0.0305688	0.0332983	0.00152965	0.128148	0.00796842	0.583333	-0.293135	-0.234083	27.1134	22.5887	15.7995	22.8679	33.64	0.912378	86.1706	0.988079	0.324529	21.7686	1.82141	6.231	0.259843	0.363564	depth in mbsf	114	704	B	68	X	CC	12
27.596	704	-46.8795	7.42065	Auderset et al., (this study)	-61.1	-60.4	-56.4	-53.9	-52.5	-50.1	-53.9	high latitude	480225	32811.2	29462.4	2046.57	129096	10703.3	0.70173	0.0479455	0.043052	0.00299056	0.188641	0.0156402	0.562654	-0.339079	-0.249758	24.0122	21.5165	14.3413	21.3441	31.6671	0.659618	78.8132	2.18022	0.315111	14.3959	1.87527	3.71992	0.228222	0.452774	depth in mbsf	114	704	B	70	X	1	40
28.1456	704	-46.8795	7.42065	Auderset et al., (this study)	-61.1	-60.4	-56.4	-53.9	-52.5	-50.1	-53.9	high latitude	330630	22432.3	30960.4	973.514	53744.7	4618.91	0.745737	0.0505961	0.0698313	0.00219577	0.121221	0.010418	0.619696	-0.244522	-0.207821	30.3948	24.385	18.2318	25.5184	37.2049	0.389248	86.0176	1.37776	0.48227	31.8027	1.79281	6.15186	0.576064	0.732055	depth in mbsf	114	704	B	71	X	2	40
0.00440421	730	17.7314	57.692	Auderset et al., (this study)	-2.9	0.5	6.6	9.1	10.9	14.5	17.7314	low latitude	2.28948e+06	718797	1.00462e+06	160410	8.37794e+06	818792	0.17124	0.0537618	0.0751396	0.0119977	0.62662	0.0612408	0.734037	-0.273039	-0.134282	28.4698	29.4151	23.2567	29.886	36.1747	0.010532	21.4624	26.3423	0.170012	6.26282	2.39932	0.273275	0.119913	0.530978	depth in CSF-A (m)	117	730	A	1	H	1	13
0.166005	730	17.7314	57.692	Auderset et al., (this study)	-2.9	0.5	6.6	9.1	10.9	14.5	17.7314	low latitude	4.10454e+07	1.16811e+07	1.39755e+07	2.20534e+06	1.00356e+08	1.02301e+07	0.228674	0.0650783	0.0778611	0.0122865	0.559106	0.0569943	0.693345	-0.299644	-0.15905	26.6741	27.7209	20.9818	27.4941	33.4278	0.0113901	29.0276	19.9512	0.201246	6.33713	2.28836	0.408999	0.13926	0.508106	depth in CSF-A (m)	117	730	A	1	H	4	40
0.306584	730	17.7314	57.692	Auderset et al., (this study)	-2.9	0.5	6.6	9.1	10.9	14.5	17.7314	low latitude	5.91952e+06	1.53146e+06	1.90211e+06	299125	1.61386e+07	1.26895e+06	0.218757	0.0565956	0.070293	0.0110542	0.596406	0.0468942	0.693808	-0.292787	-0.158761	27.1369	27.7408	21.0366	27.4976	33.5471	0.0129381	26.836	17.6525	0.176568	6.35893	2.26103	0.366793	0.117861	0.524665	depth in CSF-A (m)	117	730	A	2	H	1	40
0.839626	730	17.7314	57.692	Auderset et al., (this study)	-2.9	0.5	6.6	9.1	10.9	14.5	17.7314	low latitude	4.00224e+06	1.10139e+06	1.3571e+06	204622	1.09636e+07	1.06047e+06	0.214145	0.0589311	0.0726134	0.0109486	0.586621	0.0567417	0.704213	-0.292777	-0.152296	27.1376	28.1829	21.5915	28.1626	34.1238	0.0136762	26.7425	20.9467	0.181322	6.63223	2.32876	0.365048	0.123783	0.420829	depth in CSF-A (m)	117	730	A	2	H	4	40
2.06543	730	17.7314	57.692	Auderset et al., (this study)	-2.9	0.5	6.6	9.1	10.9	14.5	14.5	low latitude	1.87653e+07	5.39428e+06	6.18929e+06	1.28969e+06	4.98834e+07	4.74941e+06	0.217515	0.0625269	0.071742	0.0149492	0.578215	0.055052	0.693901	-0.318048	-0.158703	25.4318	27.7447	21.0004	27.5384	33.4172	0.0190339	27.3353	20.1976	0.190698	4.79906	2.3061	0.376184	0.124075	0.512952	depth in CSF-A (m)	117	730	A	3	H	1	40
5.12259	730	17.7314	57.692	Auderset et al., (this study)	-2.9	0.5	6.6	9.1	10.9	14.5	14.5	low latitude	1.45781e+07	4.38298e+06	5.11083e+06	1.22064e+06	4.24156e+07	4.613e+06	0.201574	0.0606043	0.0706685	0.0168781	0.58649	0.063785	0.714044	-0.321479	-0.146275	25.2002	28.5948	22.1231	28.7207	34.9051	0.0206256	25.5784	24.0372	0.185554	4.18699	2.39561	0.343697	0.120494	0.525472	depth in CSF-A (m)	117	730	A	3	H	5	40
6.81422	730	17.7314	57.692	Auderset et al., (this study)	-2.9	0.5	6.6	9.1	10.9	14.5	14.5	low latitude	8.94656e+06	2.65655e+06	3.10106e+06	783844	2.85296e+07	2.84459e+06	0.190912	0.0566885	0.066174	0.0167266	0.608797	0.0607011	0.716968	-0.324164	-0.1445	25.0189	28.7162	22.3571	28.8854	35.1055	0.0232621	23.8727	24.1248	0.172527	3.95622	2.40661	0.313589	0.108696	0.487603	depth in CSF-A (m)	117	730	A	3	H	CC	20
9.19881	730	17.7314	57.692	Auderset et al., (this study)	-2.9	0.5	6.6	9.1	10.9	14.5	14.5	low latitude	1.36638e+07	4.0007e+06	4.58248e+06	1.22838e+06	4.10941e+07	4.52555e+06	0.197754	0.0579015	0.0663214	0.0177781	0.594748	0.0654975	0.720955	-0.330638	-0.142092	24.582	28.8809	22.5392	29.1046	35.3014	0.0227196	24.9531	24.8802	0.177004	3.73052	2.43794	0.332501	0.111512	0.518501	depth in CSF-A (m)	117	730	A	4	H	4	40
9.56302	730	17.7314	57.692	Auderset et al., (this study)	-2.9	0.5	6.6	9.1	10.9	14.5	14.5	low latitude	1.55205e+07	3.89754e+06	4.20186e+06	979957	3.77352e+07	3.56476e+06	0.235517	0.0591434	0.0637613	0.0148704	0.572614	0.0540937	0.691751	-0.334614	-0.16005	24.3136	27.6525	20.9399	27.3981	33.3137	0.0244288	29.1434	18.6781	0.18022	4.2878	2.33311	0.411301	0.111351	0.522658	depth in CSF-A (m)	117	730	A	5	H	4	40
9.59847	730	17.7314	57.692	Auderset et al., (this study)	-2.9	0.5	6.6	9.1	10.9	14.5	14.5	low latitude	1.84917e+07	5.22881e+06	6.11402e+06	1.38527e+06	4.93627e+07	5.39603e+06	0.215074	0.0608153	0.071111	0.0161118	0.574128	0.0627602	0.7115	-0.318437	-0.147825	25.4055	28.4888	22.0499	28.5607	34.7047	0.026713	27.2521	22.5891	0.188601	4.4136	2.38338	0.37461	0.123859	0.440016	depth in CSF-A (m)	117	730	A	6	X	4	40
9.63392	730	17.7314	57.692	Auderset et al., (this study)	-2.9	0.5	6.6	9.1	10.9	14.5	14.5	low latitude	5.46717e+07	1.70669e+07	2.03804e+07	5.13798e+06	1.47971e+08	1.82334e+07	0.207513	0.0647793	0.0773563	0.0195018	0.561643	0.069207	0.719381	-0.320046	-0.143041	25.2969	28.816	22.4629	29.029	35.1815	0.0233151	26.9793	25.0098	0.203962	3.96662	2.40346	0.369475	0.137732	0.48689	depth in CSF-A (m)	117	730	A	7	X	4	40
9.67011	730	17.7314	57.692	Auderset et al., (this study)	-2.9	0.5	6.6	9.1	10.9	14.5	14.5	low latitude	8.82838e+06	2.33804e+06	2.88159e+06	581008	2.47905e+07	2.94145e+06	0.208408	0.0551934	0.0680247	0.0137157	0.58522	0.0694378	0.732553	-0.303844	-0.135161	26.3905	29.355	23.2016	29.8022	36.079	0.0242358	26.2602	24.9915	0.172985	4.95964	2.47195	0.35612	0.116238	0.442512	depth in CSF-A (m)	117	730	A	8	X	4	40
9.68951	730	17.7314	57.692	Auderset et al., (this study)	-2.9	0.5	6.6	9.1	10.9	14.5	14.5	low latitude	1.03209e+07	2.90794e+06	3.58999e+06	877607	3.20564e+07	3.6524e+06	0.193257	0.0544504	0.0672216	0.0164329	0.600248	0.0683902	0.736311	-0.312701	-0.132938	25.7927	29.507	23.3941	30.0279	36.3997	0.0279168	24.3548	26.1384	0.171188	4.09066	2.47828	0.321962	0.11199	0.465013	depth in CSF-A (m)	117	730	A	9	X	1	40
10.6854	730	17.7314	57.692	Auderset et al., (this study)	-2.9	0.5	6.6	9.1	10.9	14.5	14.5	low latitude	1.11284e+07	3.02909e+06	3.76996e+06	887254	3.34709e+07	3.95542e+06	0.19787	0.053859	0.0670322	0.0157759	0.595133	0.0703298	0.739808	-0.309381	-0.130881	26.0168	29.6477	23.6417	30.2055	36.6329	0.031664	24.952	26.2229	0.17038	4.24902	2.49555	0.33248	0.112634	0.447799	depth in CSF-A (m)	117	730	A	10	X	1	40
10.8228	730	17.7314	57.692	Auderset et al., (this study)	-2.9	0.5	6.6	9.1	10.9	14.5	14.5	low latitude	1.02453e+07	3.16575e+06	4.33074e+06	948401	3.44774e+07	4.19682e+06	0.178601	0.0551866	0.0754951	0.0165329	0.601024	0.0731606	0.749579	-0.290032	-0.125183	27.3228	30.0375	24.1271	30.7972	37.2378	0.0215204	22.9085	29.0595	0.179224	4.56636	2.48856	0.29716	0.125611	0.424939	depth in CSF-A (m)	117	730	A	11	X	1	40
10.9078	730	17.7314	57.692	Auderset et al., (this study)	-2.9	0.5	6.6	9.1	10.9	14.5	14.5	low latitude	1.01454e+07	3.01769e+06	4.15178e+06	860237	3.60244e+07	4.44581e+06	0.172996	0.0514566	0.0707948	0.0146685	0.614276	0.0758085	0.758111	-0.286465	-0.120267	27.5636	30.3737	24.6069	31.2821	37.8509	0.0297785	21.9741	30.4691	0.165561	4.82632	2.53979	0.281626	0.115249	0.435447	depth in CSF-A (m)	117	730	A	11	X	5	40
10.98	730	17.7314	57.692	Auderset et al., (this study)	-2.9	0.5	6.6	9.1	10.9	14.5	14.5	low latitude	1.09758e+07	2.77464e+06	4.26339e+06	802942	3.45163e+07	4.39077e+06	0.190143	0.0480675	0.0738584	0.0139101	0.597956	0.0760652	0.773161	-0.264615	-0.11173	29.0385	30.9576	25.3918	32.1994	38.9943	0.0328216	24.1268	28.5736	0.167728	5.30971	2.55674	0.317989	0.123518	0.501252	depth in CSF-A (m)	117	730	A	12	X	2	40
11.065	730	17.7314	57.692	Auderset et al., (this study)	-2.9	0.5	6.6	9.1	10.9	14.5	14.5	low latitude	1.42714e+07	3.90028e+06	5.68345e+06	1.08447e+06	4.29402e+07	6.08685e+06	0.192944	0.0527302	0.076838	0.0146616	0.580534	0.0822918	0.767218	-0.273479	-0.115081	28.4402	30.7284	25.1018	31.8372	38.5238	0.0314735	24.945	29.8987	0.178711	5.24078	2.55851	0.332356	0.132357	0.49729	depth in CSF-A (m)	117	730	A	12	X	6	40
11.1387	730	17.7314	57.692	Auderset et al., (this study)	-2.9	0.5	6.6	9.1	10.9	14.5	14.5	low latitude	1.38378e+07	3.791e+06	5.74638e+06	1.00283e+06	4.26043e+07	5.66248e+06	0.190485	0.0521855	0.0791025	0.0138045	0.586475	0.0779476	0.766027	-0.263455	-0.115756	29.1168	30.6823	25.0383	31.768	38.4554	0.0295361	24.5167	29.038	0.179234	5.73018	2.52687	0.324797	0.134878	0.511094	depth in CSF-A (m)	117	730	A	13	X	3	40
11.2959	730	17.7314	57.692	Auderset et al., (this study)	-2.9	0.5	6.6	9.1	10.9	14.5	14.5	low latitude	1.79123e+07	4.67375e+06	7.06704e+06	1.27661e+06	5.41083e+07	7.32574e+06	0.193932	0.0506015	0.076513	0.0138216	0.585817	0.079314	0.770254	-0.265287	-0.113366	28.9931	30.8458	25.2567	32.0208	38.8398	0.0395866	24.8711	29.0265	0.174844	5.53578	2.55323	0.331046	0.130609	0.44781	depth in CSF-A (m)	117	730	A	14	X	4	40
11.3622	730	17.7314	57.692	Auderset et al., (this study)	-2.9	0.5	6.6	9.1	10.9	14.5	14.5	low latitude	3.92653e+06	1.14102e+06	1.6944e+06	315639	1.4185e+07	1.68725e+06	0.171092	0.0497183	0.0738307	0.0137535	0.618086	0.0735192	0.764169	-0.269441	-0.116811	28.7127	30.6102	25.0025	31.6493	38.2767	0.0393296	21.6798	30.0555	0.165643	5.36816	2.52686	0.276809	0.119451	0.467815	depth in CSF-A (m)	117	730	A	14	X	CC	20
11.4333	730	17.7314	57.692	Auderset et al., (this study)	-2.9	0.5	6.6	9.1	10.9	14.5	14.5	low latitude	1.32473e+07	3.54086e+06	5.78857e+06	1.08027e+06	4.2834e+07	5.6439e+06	0.183646	0.0490867	0.0802464	0.0149757	0.593804	0.0782409	0.779435	-0.254867	-0.10822	29.6964	31.1977	25.7627	32.5937	39.3792	0.0221463	23.6216	29.8758	0.176772	5.35842	2.54986	0.309271	0.135139	0.566982	depth in CSF-A (m)	117	730	A	15	X	4	40
11.5707	730	17.7314	57.692	Auderset et al., (this study)	-2.9	0.5	6.6	9.1	10.9	14.5	14.5	low latitude	4.06144e+06	1.04881e+06	1.50635e+06	313142	1.26233e+07	1.64828e+06	0.191565	0.049469	0.07105	0.01477	0.595401	0.0777443	0.767788	-0.279698	-0.114759	28.0204	30.7505	25.1455	31.8981	38.561	0.038608	24.3423	28.868	0.167347	4.81044	2.567	0.321742	0.119331	0.451211	depth in CSF-A (m)	117	730	A	16	X	4	40
11.6362	730	17.7314	57.692	Auderset et al., (this study)	-2.9	0.5	6.6	9.1	10.9	14.5	14.5	low latitude	8.32652e+06	2.35574e+06	3.35578e+06	733343	2.87774e+07	4.13851e+06	0.174607	0.0493997	0.0703705	0.0153782	0.60346	0.0867845	0.777411	-0.28342	-0.109349	27.7691	31.1205	25.6314	32.4213	39.2863	0.0300586	22.4411	33.201	0.163738	4.576	2.62878	0.289343	0.116612	0.453391	depth in CSF-A (m)	117	730	A	16	X	CC	20
11.7804	730	17.7314	57.692	Auderset et al., (this study)	-2.9	0.5	6.6	9.1	10.9	14.5	14.5	low latitude	5.8545e+06	1.72575e+06	3.01493e+06	530444	2.36164e+07	3.26387e+06	0.154042	0.0454076	0.0793281	0.0139569	0.621387	0.0858781	0.797803	-0.242626	-0.0981045	30.5227	31.8897	26.7468	33.6444	40.6839	0.0323245	19.8654	35.7944	0.163947	5.68379	2.62477	0.2479	0.127663	0.469237	depth in CSF-A (m)	117	730	A	18	X	1	40
11.799	730	17.7314	57.692	Auderset et al., (this study)	-2.9	0.5	6.6	9.1	10.9	14.5	14.5	low latitude	3.76265e+06	1.03175e+06	1.76848e+06	287185	1.40611e+07	1.89856e+06	0.164958	0.0452328	0.0775319	0.0125904	0.616452	0.0832345	0.79307	-0.241995	-0.100689	30.5654	31.7129	26.4575	33.3535	40.3938	0.0340399	21.1103	33.5362	0.162094	6.15799	2.61223	0.267593	0.125771	0.505349	depth in CSF-A (m)	117	730	A	18	X	5	40
11.8052	730	17.7314	57.692	Auderset et al., (this study)	-2.9	0.5	6.6	9.1	10.9	14.5	14.5	low latitude	3.96985e+06	1.06359e+06	1.75114e+06	316992	1.40473e+07	1.81501e+06	0.172874	0.0463159	0.0762562	0.0138039	0.611713	0.0790376	0.784991	-0.252463	-0.105135	29.8588	31.4087	26.0715	32.9009	39.8399	0.0406489	22.0337	31.3752	0.164879	5.52424	2.58289	0.282606	0.12466	0.476988	depth in CSF-A (m)	117	730	A	19	X	1	40
11.8153	730	17.7314	57.692	Auderset et al., (this study)	-2.9	0.5	6.6	9.1	10.9	14.5	14.5	low latitude	7.49986e+06	2.2241e+06	3.76644e+06	644294	2.90401e+07	4.52199e+06	0.15724	0.04663	0.0789664	0.0135081	0.608848	0.0948071	0.800651	-0.245899	-0.0965567	30.3018	31.9955	26.9026	33.8135	40.9562	0.0320723	20.5251	37.6148	0.165058	5.84584	2.66902	0.258259	0.129698	0.468284	depth in CSF-A (m)	117	730	A	19	X	5	40
11.8215	730	17.7314	57.692	Auderset et al., (this study)	-2.9	0.5	6.6	9.1	10.9	14.5	14.5	low latitude	3.21905e+07	9.49401e+06	1.58801e+07	2.94826e+06	1.10238e+08	1.80945e+07	0.17046	0.0502739	0.0840903	0.015612	0.583748	0.0958164	0.795462	-0.251277	-0.0993806	29.9388	31.8024	26.6997	33.5193	40.5133	0.047702	22.6012	35.9839	0.180794	5.38625	2.63863	0.292009	0.144052	0.485397	depth in CSF-A (m)	117	730	A	20	X	1	40
11.8316	730	17.7314	57.692	Auderset et al., (this study)	-2.9	0.5	6.6	9.1	10.9	14.5	14.5	low latitude	6.68089e+06	1.70836e+06	2.70999e+06	555102	2.22448e+07	3.16522e+06	0.180251	0.0460916	0.0731158	0.0149767	0.600167	0.085398	0.790094	-0.26369	-0.102321	29.1009	31.6012	26.2908	33.1955	40.1315	0.0358496	23.0967	32.147	0.163689	4.88197	2.63612	0.300335	0.121826	0.454671	depth in CSF-A (m)	117	730	A	20	X	5	40
11.8402	730	17.7314	57.692	Auderset et al., (this study)	-2.9	0.5	6.6	9.1	10.9	14.5	14.5	low latitude	5.80882e+06	1.56559e+06	2.5179e+06	480227	2.13011e+07	3.04697e+06	0.167302	0.0450912	0.0725189	0.0138312	0.6135	0.0877569	0.79429	-0.25828	-0.100021	29.4661	31.7586	26.6124	33.4548	40.5132	0.0361618	21.4269	34.4065	0.15785	5.24315	2.6581	0.272701	0.118205	0.423749	depth in CSF-A (m)	117	730	A	21	X	2	40
11.8503	730	17.7314	57.692	Auderset et al., (this study)	-2.9	0.5	6.6	9.1	10.9	14.5	14.5	low latitude	5.30109e+06	1.37786e+06	2.09667e+06	429441	1.80725e+07	2.32936e+06	0.179049	0.0465385	0.0708169	0.0145047	0.610415	0.0786762	0.778953	-0.269977	-0.108489	28.6766	31.1794	25.6854	32.5403	39.3802	0.0351942	22.6798	30.5272	0.160619	4.88233	2.59524	0.293323	0.116014	0.4597	depth in CSF-A (m)	117	730	A	21	X	6	40
11.8566	730	17.7314	57.692	Auderset et al., (this study)	-2.9	0.5	6.6	9.1	10.9	14.5	14.5	low latitude	3.58233e+06	837294	1.2666e+06	227383	1.08165e+07	1.25275e+06	0.199209	0.0465608	0.0704342	0.0126445	0.601488	0.0696638	0.766382	-0.264954	-0.115555	29.0156	30.6961	25.0014	31.8184	38.4713	0.0440353	24.8794	25.9096	0.161889	5.57036	2.5289	0.331193	0.1171	0.469621	depth in CSF-A (m)	117	730	A	22	X	2	40
11.8667	730	17.7314	57.692	Auderset et al., (this study)	-2.9	0.5	6.6	9.1	10.9	14.5	14.5	low latitude	2.53077e+06	655105	1.00513e+06	188184	9.06642e+06	1.10244e+06	0.173959	0.0450304	0.0690904	0.0129354	0.623205	0.0757791	0.777995	-0.264578	-0.109023	29.041	31.1428	25.7092	32.4699	39.3293	0.0398443	21.8223	30.3434	0.153814	5.3412	2.58897	0.279137	0.110863	0.443994	depth in CSF-A (m)	117	730	A	22	X	6	40
11.8729	730	17.7314	57.692	Auderset et al., (this study)	-2.9	0.5	6.6	9.1	10.9	14.5	14.5	low latitude	4.37356e+06	1.17805e+06	1.97641e+06	350674	1.6762e+07	2.29758e+06	0.162355	0.0437314	0.0733679	0.0130177	0.622238	0.0852905	0.796983	-0.248828	-0.0985509	30.1041	31.8591	26.724	33.5795	40.5894	0.0434534	20.6929	34.4406	0.155337	5.63602	2.64931	0.260921	0.11791	0.457339	depth in CSF-A (m)	117	730	A	23	X	2	40
11.883	730	17.7314	57.692	Auderset et al., (this study)	-2.9	0.5	6.6	9.1	10.9	14.5	14.5	low latitude	1.97811e+06	519420	845860	132084	6.85716e+06	947748	0.175358	0.0460464	0.0749851	0.0117092	0.607884	0.0840174	0.787568	-0.248029	-0.103712	30.158	31.5061	26.1576	33.0239	39.9838	0.0497106	22.3887	32.3922	0.160968	6.40394	2.61681	0.288473	0.123354	0.408214	depth in CSF-A (m)	117	730	A	23	X	6	40
11.8891	730	17.7314	57.692	Auderset et al., (this study)	-2.9	0.5	6.6	9.1	10.9	14.5	14.5	low latitude	4.77134e+06	1.30638e+06	2.26428e+06	377068	1.99152e+07	2.95079e+06	0.151063	0.0413608	0.0716884	0.0119382	0.630526	0.0934237	0.810629	-0.241417	-0.091178	30.6043	32.3634	27.342	34.3754	41.6722	0.0424006	19.3277	38.2121	0.147228	6.00497	2.72077	0.239583	0.113696	0.469991	depth in CSF-A (m)	117	730	A	24	X	2	40
11.8992	730	17.7314	57.692	Auderset et al., (this study)	-2.9	0.5	6.6	9.1	10.9	14.5	14.5	low latitude	5.16015e+06	1.26704e+06	2.21698e+06	453947	1.85453e+07	2.30765e+06	0.172286	0.0423037	0.0740201	0.0151563	0.619186	0.0770474	0.797131	-0.249511	-0.0984702	30.058	31.8646	26.6536	33.5863	40.6613	0.069791	21.7678	30.9013	0.158847	4.88379	2.60878	0.278246	0.119544	0.425448	depth in CSF-A (m)	117	730	A	24	X	6	40
11.9877	730	17.7314	57.692	Auderset et al., (this study)	-2.9	0.5	6.6	9.1	10.9	14.5	14.5	low latitude	752510	173918	299149	48940.3	2.52983e+06	322346	0.182352	0.0421447	0.072491	0.0118594	0.613041	0.0781124	0.794022	-0.24179	-0.100168	30.5792	31.7485	26.5597	33.4302	40.3788	0.0808898	22.926	29.9897	0.154706	6.11252	2.61552	0.297454	0.118248	0.36766	depth in CSF-A (m)	117	730	A	25	X	2	40
12.1511	730	17.7314	57.692	Auderset et al., (this study)	-2.9	0.5	6.6	9.1	10.9	14.5	14.5	low latitude	706312	165861	275224	48399.6	2.24424e+06	311108	0.188292	0.0442161	0.0733708	0.0129026	0.598281	0.0829368	0.792827	-0.250052	-0.100821	30.0215	31.7038	26.4272	33.3821	40.4189	0.0780148	23.9383	30.5781	0.160759	5.6865	2.63048	0.314722	0.122636	0.410729	depth in CSF-A (m)	117	730	A	25	X	6	40
12.2519	730	17.7314	57.692	Auderset et al., (this study)	-2.9	0.5	6.6	9.1	10.9	14.5	14.5	low latitude	1.07369e+06	278804	461093	84677.9	3.94461e+06	525400	0.1686	0.0437802	0.0724047	0.0132968	0.619416	0.0825027	0.793475	-0.252442	-0.100467	29.8602	31.7281	26.5462	33.3682	40.4456	0.0538466	21.3955	32.8562	0.155739	5.44526	2.63458	0.272192	0.116892	0.43396	depth in CSF-A (m)	117	730	A	26	X	2	40
12.3943	730	17.7314	57.692	Auderset et al., (this study)	-2.9	0.5	6.6	9.1	10.9	14.5	14.5	low latitude	1.19954e+06	291472	462839	101232	4.22383e+06	539983	0.175914	0.0427448	0.0678759	0.0148458	0.61943	0.0791891	0.791138	-0.266812	-0.101748	28.8902	31.6404	26.339	33.2707	40.3473	0.0620897	22.118	31.042	0.152249	4.57207	2.63755	0.283994	0.109578	0.586459	depth in CSF-A (m)	117	730	A	26	X	CC	10
12.595	730	17.7314	57.692	Auderset et al., (this study)	-2.9	0.5	6.6	9.1	10.9	14.5	14.5	low latitude	830201	187119	339644	56259.3	2.74986e+06	360673	0.18352	0.0413636	0.0750801	0.0124364	0.607871	0.0797287	0.801717	-0.234661	-0.095979	31.0604	32.035	26.9185	33.8873	40.9472	0.0720143	23.1896	30.2864	0.157849	6.03711	2.62572	0.301907	0.123513	0.386817	depth in CSF-A (m)	117	730	A	27	X	4	40
12.8184	730	17.7314	57.692	Auderset et al., (this study)	-2.9	0.5	6.6	9.1	10.9	14.5	14.5	low latitude	610636	155221	268612	41098.3	2.03429e+06	297924	0.179189	0.045549	0.078823	0.0120601	0.596955	0.0874246	0.796526	-0.238264	-0.0988	30.8172	31.8421	26.7203	33.5544	40.6622	0.0718574	23.0871	32.7908	0.166216	6.53583	2.63148	0.300171	0.132042	0.433959	depth in CSF-A (m)	117	730	A	28	X	3	40
13.0417	730	17.7314	57.692	Auderset et al., (this study)	-2.9	0.5	6.6	9.1	10.9	14.5	14.5	low latitude	632858	138978	239111	35944.3	1.98005e+06	286238	0.191012	0.041947	0.0721695	0.0108489	0.597629	0.0863936	0.801536	-0.238436	-0.0960767	30.8056	32.0284	26.8893	33.8754	40.9753	0.0787346	24.2204	31.1434	0.154471	6.65226	2.67037	0.319617	0.12076	0.390077	depth in CSF-A (m)	117	730	A	29	X	2	40
13.1762	730	17.7314	57.692	Auderset et al., (this study)	-2.9	0.5	6.6	9.1	10.9	14.5	14.5	low latitude	151191	40449.2	73352.6	11600.8	551705	92335.1	0.164225	0.0439363	0.0796761	0.0126009	0.599266	0.100295	0.81423	-0.232891	-0.0892531	31.1798	32.4951	27.618	34.598	41.8959	0.105202	21.5097	37.9159	0.162979	6.32303	2.71564	0.274043	0.132956	0.375295	depth in CSF-A (m)	117	730	A	29	X	CC	10
13.3848	730	17.7314	57.692	Auderset et al., (this study)	-2.9	0.5	6.6	9.1	10.9	14.5	14.5	low latitude	5.14735e+06	1.237e+06	2.37518e+06	375318	1.95154e+07	3.16307e+06	0.161799	0.038883	0.0746601	0.0117975	0.613435	0.099426	0.827007	-0.225004	-0.0824908	31.7123	32.9576	28.277	35.387	42.8334	0.0728265	20.871	38.0615	0.149535	6.32845	2.7642	0.263759	0.121708	0.435765	depth in CSF-A (m)	117	730	A	30	X	4	40
13.5265	730	17.7314	57.692	Auderset et al., (this study)	-2.9	0.5	6.6	9.1	10.9	14.5	14.5	low latitude	2.04537e+06	505592	976758	159423	8.80693e+06	1.30197e+06	0.148258	0.0366476	0.0707998	0.0115557	0.638366	0.0943726	0.828249	-0.225526	-0.0818393	31.677	33.0022	28.257	35.4374	42.8393	0.0834909	18.8474	38.8956	0.139717	6.12682	2.76697	0.232246	0.110908	0.444358	depth in CSF-A (m)	117	730	A	31	X	1	40
14.6754	730	17.7314	57.692	Auderset et al., (this study)	-2.9	0.5	6.6	9.1	10.9	14.5	14.5	low latitude	916049	228577	438415	70562.3	3.69666e+06	507394	0.156385	0.039022	0.0748448	0.0120462	0.631081	0.0866206	0.816396	-0.225909	-0.0880991	31.6512	32.574	27.7815	34.7527	41.9782	0.0785836	19.8593	35.6455	0.149254	6.21317	2.6882	0.247805	0.118598	0.446108	depth in CSF-A (m)	117	730	A	31	X	5	40
15.3973	730	17.7314	57.692	Auderset et al., (this study)	-2.9	0.5	6.6	9.1	10.9	14.5	10.9	low latitude	686817	159871	294287	52511	2.45484e+06	362058	0.17126	0.0398643	0.0733812	0.0130938	0.612121	0.0902801	0.815971	-0.235953	-0.0883254	30.9731	32.5585	27.7171	34.7238	42.0484	0.128116	21.8616	34.5187	0.152447	5.60429	2.70995	0.279781	0.11988	0.433073	assumed continuous sedimentation rate, age uncertain, no tie points after 14Ma	117	730	A	32	X	1	40
17.8559	730	17.7314	57.692	Auderset et al., (this study)	-2.9	0.5	6.6	9.1	10.9	14.5	10.9	low latitude	1.50626e+06	394332	722134	126590	6281516	962729	0.150723	0.0394586	0.0722599	0.0126672	0.628556	0.0963349	0.821228	-0.235873	-0.0855362	30.9786	32.7493	27.9881	35.0264	42.3774	0	19.3414	38.9928	0.146461	5.7045	2.75153	0.239793	0.114962	n/a	assumed continuous sedimentation rate, age uncertain, no tie points after 14Ma	117	730	A	33	X	3	40
19.1632	730	17.7314	57.692	Auderset et al., (this study)	-2.9	0.5	6.6	9.1	10.9	14.5	10.9	low latitude	471140	132580	249928	40027.8	2.00148e+06	303263	0.147304	0.0414517	0.0781412	0.0125149	0.625771	0.0948167	0.817332	-0.228048	-0.0876012	31.5067	32.6081	27.7676	34.8362	42.0449	0.075974	19.0543	39.1609	0.15493	6.24387	2.70815	0.235396	0.124872	0.498597	assumed continuous sedimentation rate, age uncertain, no tie points after 14Ma	117	730	A	34	X	1	40
21.2861	730	17.7314	57.692	Auderset et al., (this study)	-2.9	0.5	6.6	9.1	10.9	14.5	10.9	low latitude	263242	53854.7	101749	18854	852108	132089	0.185135	0.0378752	0.0715588	0.0132598	0.599275	0.0928963	0.824318	-0.234159	-0.083905	31.0942	32.8609	28.203	35.2081	42.6865	0.132311	23.6018	33.4122	0.150569	5.39668	2.74761	0.308931	0.119409	0.417188	assumed continuous sedimentation rate, age uncertain, no tie points after 14Ma	117	730	A	35	X	2	8
24.8217	730	17.7314	57.692	Auderset et al., (this study)	-2.9	0.5	6.6	9.1	10.9	14.5	10.9	low latitude	280362	65867.5	121749	21136.4	1.02107e+06	156286	0.168237	0.0395251	0.0730577	0.0126833	0.612714	0.0937826	0.81956	-0.234168	-0.0864192	31.0937	32.6889	27.8918	34.9295	42.3017	0.113774	21.5426	35.7922	0.150603	5.76013	2.73373	0.274577	0.119236	0.428537	assumed continuous sedimentation rate, age uncertain, no tie points after 14Ma	117	730	A	37	X	1	40
26.7144	730	17.7314	57.692	Auderset et al., (this study)	-2.9	0.5	6.6	9.1	10.9	14.5	9.1	low latitude	2.09364e+06	499491	987603	171326	9.51415e+06	1.52091e+06	0.141586	0.0337788	0.066788	0.0115862	0.643408	0.102854	0.842894	-0.225112	-0.074227	31.7049	33.5229	29.0956	36.3302	43.8928	0.0860794	18.0365	42.0774	0.130651	5.76446	2.85353	0.220056	0.103804	0.364691	assumed continuous sedimentation rate, age uncertain, no tie points after 14Ma	117	730	A	38	X	1	40
0.248143	754	-30.941	93.5665	Auderset et al., (this study)	-53.9	-50.2	-45.9	-42.2	-38.3	-34	-30.941	mid latitude	263460	76159.8	66856.2	10801.5	339939	18847.2	0.339482	0.0981361	0.0861479	0.0139183	0.43803	0.0242856	0.558915	-0.361864	-0.252654	22.4742	21.3185	13.0266	19.8186	25.5946	0.171522	43.6626	6.67613	0.300071	6.18954	1.83978	0.77502	0.196671	1.28161	depth in mbsf	121	754	A	1	H	1	81
4.42806	754	-30.941	93.5665	Auderset et al., (this study)	-53.9	-50.2	-45.9	-42.2	-38.3	-34	-34	mid latitude	32169.7	4924.54	5410.28	752.806	29679.7	2504.94	0.426416	0.0652759	0.0717146	0.00997862	0.393411	0.0332035	0.637703	-0.311619	-0.195381	25.8657	25.2359	17.9952	24.5902	31.0432	0.689238	52.0129	7.22413	0.25623	7.18682	2.06166	1.08389	0.182289	0.907778	depth in mbsf	121	754	A	3	H	3	83
6.81118	754	-30.941	93.5665	Auderset et al., (this study)	-53.9	-50.2	-45.9	-42.2	-38.3	-34	-34	mid latitude	38390.4	4475.02	5646.98	1102.74	29150.7	3206.97	0.468331	0.0545915	0.0688885	0.0134525	0.355614	0.0391223	0.689918	-0.29836	-0.161203	26.7607	27.5737	21.1092	27.7527	34.9358	0.625572	56.8401	7.70954	0.257552	5.12087	2.21076	1.31696	0.193717	0.994827	depth in mbsf	121	754	A	4	H	4	80
7.58951	754	-30.941	93.5665	Auderset et al., (this study)	-53.9	-50.2	-45.9	-42.2	-38.3	-34	-34	mid latitude	29403.8	5011.49	6290.48	680.225	29014.4	3287.91	0.399029	0.0680093	0.0853661	0.00923112	0.393745	0.0446192	0.67181	-0.279852	-0.172753	28.01	26.7837	20.0386	26.6338	33.5325	0.505407	50.3333	10.0573	0.270573	9.24765	2.14699	1.01342	0.216805	0.549816	depth in mbsf	121	754	A	4	H	7	28
7.95057	754	-30.941	93.5665	Auderset et al., (this study)	-53.9	-50.2	-45.9	-42.2	-38.3	-34	-34	mid latitude	39478.3	8883.56	14043.2	1161.15	49886.8	5464.34	0.331981	0.0747036	0.118092	0.00976431	0.419508	0.0459507	0.699395	-0.234333	-0.155278	31.0825	27.979	21.6435	28.2915	35.6384	0.246277	44.1764	12.1585	0.303225	12.0943	2.10849	0.791358	0.281501	0.675917	depth in mbsf	121	754	A	5	H	2	80
8.16004	754	-30.941	93.5665	Auderset et al., (this study)	-53.9	-50.2	-45.9	-42.2	-38.3	-34	-34	mid latitude	53749	11775.8	13627.6	1626.51	67804.2	6552.08	0.346466	0.0759068	0.0878433	0.0104845	0.437065	0.0422347	0.649342	-0.297426	-0.187527	26.8238	25.7732	18.6886	25.284	31.9025	0.248325	44.2185	10.8656	0.266603	8.37843	2.08799	0.792709	0.200984	0.457189	depth in mbsf	121	754	A	5	H	3	82
8.36399	754	-30.941	93.5665	Auderset et al., (this study)	-53.9	-50.2	-45.9	-42.2	-38.3	-34	-34	mid latitude	26069.6	5159.9	7216.35	865.886	35998.8	3444.18	0.331023	0.0655186	0.0916307	0.0109947	0.4571	0.043733	0.690771	-0.263641	-0.160666	29.1043	27.6104	21.1627	27.7705	34.926	0.188443	42.0015	11.6697	0.251345	8.33406	2.15548	0.724182	0.200461	0.545501	depth in mbsf	121	754	A	5	H	4	80
8.57071	754	-30.941	93.5665	Auderset et al., (this study)	-53.9	-50.2	-45.9	-42.2	-38.3	-34	-34	mid latitude	23998.1	4941.96	6647.82	820.226	38290	3857.67	0.305491	0.0629102	0.0846255	0.0104413	0.487424	0.0491073	0.69621	-0.271093	-0.15726	28.6013	27.8434	21.4792	28.0905	35.3113	0.236247	38.5276	13.8487	0.227466	8.10487	2.2209	0.626746	0.173618	0.499753	depth in mbsf	121	754	A	5	H	5	80
8.77742	754	-30.941	93.5665	Auderset et al., (this study)	-53.9	-50.2	-45.9	-42.2	-38.3	-34	-34	mid latitude	14857.2	3448	4142.03	482.292	17985.8	1824.75	0.347618	0.0806737	0.0969122	0.0112843	0.420818	0.0426942	0.651614	-0.289785	-0.186009	27.3395	25.877	18.8093	25.4504	32.0725	0.421913	45.2371	10.9385	0.289509	8.58822	2.06909	0.826053	0.230295	0.204995	depth in mbsf	121	754	A	5	H	6	80
8.97035	754	-30.941	93.5665	Auderset et al., (this study)	-53.9	-50.2	-45.9	-42.2	-38.3	-34	-34	mid latitude	40590	8934.31	12122.9	1217.64	52685.5	6372.43	0.332915	0.0732784	0.0994312	0.009987	0.432122	0.0522661	0.688128	-0.264208	-0.162331	29.066	27.4966	23.7449	30.5408	38.3788	0.14024	43.5162	13.5692	0.273873	9.95606	2.17552	0.77042	0.2301	0.582308	depth in mbsf	121	754	A	6	H	1	80
9.06682	754	-30.941	93.5665	Auderset et al., (this study)	-53.9	-50.2	-45.9	-42.2	-38.3	-34	-34	mid latitude	83490.8	18569.8	29978.1	4081.39	150436	17788	0.27433	0.061016	0.0985007	0.0134105	0.494295	0.058447	0.736289	-0.244424	-0.132952	30.4014	29.5061	20.959	27.6176	34.7567	0.148898	35.691	17.5634	0.2383	7.34507	2.29947	0.554993	0.199275	0.453511	depth in mbsf	121	754	A	6	H	1	10
9.27353	754	-30.941	93.5665	Auderset et al., (this study)	-53.9	-50.2	-45.9	-42.2	-38.3	-34	-34	mid latitude	32013.8	6450.9	9836.76	815.832	38610.4	4124.3	0.348537	0.0702315	0.107094	0.00888203	0.420355	0.0449016	0.696111	-0.240233	-0.157322	30.6843	27.8392	21.396	28.0903	35.331	0.145281	45.3298	11.4126	0.285829	12.0573	2.12312	0.82915	0.25477	0.339664	depth in mbsf	121	754	A	6	H	2	80
9.49014	754	-30.941	93.5665	Auderset et al., (this study)	-53.9	-50.2	-45.9	-42.2	-38.3	-34	-34	mid latitude	24319.5	4723.95	6701.23	713.252	24881.2	3177.87	0.376947	0.0732202	0.103868	0.0110553	0.385654	0.0492564	0.691574	-0.258008	-0.160161	29.4845	27.645	21.168	27.8279	34.9799	0.301654	49.4291	11.557	0.30197	9.39532	2.15311	0.977423	0.269329	0.567352	depth in mbsf	121	754	A	6	H	3	80
9.71091	754	-30.941	93.5665	Auderset et al., (this study)	-53.9	-50.2	-45.9	-42.2	-38.3	-34	-34	mid latitude	21557.3	4786.41	7013.73	1193.4	44445.3	5058.86	0.256467	0.0569438	0.0834421	0.0141979	0.528764	0.0601851	0.73486	-0.267779	-0.133795	28.8249	29.4484	23.6214	30.4566	38.2848	0.11461	32.6613	19.0067	0.207904	5.87708	2.36143	0.485031	0.157806	1.18973	depth in mbsf	121	754	A	6	H	4	77
9.94069	754	-30.941	93.5665	Auderset et al., (this study)	-53.9	-50.2	-45.9	-42.2	-38.3	-34	-34	mid latitude	27289.8	6031	9646.54	850.568	39814.6	4948.9	0.308076	0.0680843	0.1089	0.00960211	0.449469	0.0558684	0.719188	-0.233852	-0.143158	31.115	28.808	22.7401	29.4529	37.0917	0.157213	40.6677	15.3508	0.269664	11.3413	2.21965	0.685422	0.242287	0.556931	depth in mbsf	121	754	A	6	H	5	80
10.1675	754	-30.941	93.5665	Auderset et al., (this study)	-53.9	-50.2	-45.9	-42.2	-38.3	-34	-34	mid latitude	14442	2993	4857	333	17726	2253	0.338982	0.0702516	0.114003	0.00781617	0.416064	0.0528824	0.713204	-0.226544	-0.146786	31.6082	28.5598	22.3925	29.1061	36.5785	0.400802	44.8955	13.4951	0.290569	14.5856	2.17689	0.814735	0.274004	0.336569	depth in mbsf	121	754	A	6	H	6	81
10.2951	754	-30.941	93.5665	Auderset et al., (this study)	-53.9	-50.2	-45.9	-42.2	-38.3	-34	-34	mid latitude	35729.7	8885.97	12369.6	1340.01	52017.5	5492	0.308454	0.0767125	0.106786	0.0115683	0.449066	0.0474124	0.683633	-0.261669	-0.165177	29.2374	27.3019	20.7116	27.3433	34.4005	0.138082	40.7189	13.3231	0.282074	9.23095	2.1224	0.686879	0.237796	0.753468	depth in mbsf	121	754	A	6	H	7	16
10.2951	754	-30.941	93.5665	Auderset et al., (this study)	-53.9	-50.2	-45.9	-42.2	-38.3	-34	-34	mid latitude	33067.8	6460.24	12983.9	862.83	52659.9	6565.2	0.293675	0.0573734	0.11531	0.00766279	0.467673	0.0583055	0.759594	-0.194239	-0.119419	33.7888	30.4318	25.0896	31.9623	40.2201	0.136628	38.5731	16.565	0.255331	15.0481	2.28033	0.627951	0.246562	0.753468	depth in mbsf	121	754	A	6	H	7	16
10.4813	754	-30.941	93.5665	Auderset et al., (this study)	-53.9	-50.2	-45.9	-42.2	-38.3	-34	-34	mid latitude	21010.9	4676.14	8561.82	606.244	26642.6	3099.85	0.325258	0.0723888	0.132541	0.00938493	0.41244	0.0479871	0.724025	-0.208702	-0.140247	32.8126	29.0071	23.0441	29.7631	37.4233	0.15751	44.091	12.8567	0.317625	14.1227	2.1257	0.788621	0.321358	0.560895	depth in mbsf	121	754	A	7	H	1	80
10.7066	754	-30.941	93.5665	Auderset et al., (this study)	-53.9	-50.2	-45.9	-42.2	-38.3	-34	-34	mid latitude	31522.5	7782.19	12229.5	1660.99	60748.6	7406.08	0.259766	0.0641302	0.100779	0.0136876	0.500607	0.0610308	0.732376	-0.248504	-0.135266	30.126	29.3478	23.5183	30.2825	37.9825	0.140884	34.1629	19.0248	0.241271	7.36278	2.29888	0.518901	0.201314	0.917887	depth in mbsf	121	754	A	7	H	2	80
10.9319	754	-30.941	93.5665	Auderset et al., (this study)	-53.9	-50.2	-45.9	-42.2	-38.3	-34	-34	mid latitude	29046.8	6805.3	10784.9	1100.4	39968.2	4685.81	0.314388	0.0736573	0.11673	0.0119102	0.432597	0.0507169	0.708881	-0.238808	-0.149427	30.7805	28.3792	22.1958	28.875	36.2756	0.175197	42.0876	13.891	0.295062	9.8009	2.15686	0.726747	0.269836	1.12194	depth in mbsf	121	754	A	7	H	3	80
10.9334	754	-30.941	93.5665	Auderset et al., (this study)	-53.9	-50.2	-45.9	-42.2	-38.3	-34	-34	mid latitude	47046.5	9743.88	15821	1262.23	59356.3	6866.38	0.335816	0.0695513	0.112929	0.00900976	0.423682	0.0490119	0.710808	-0.22934	-0.148248	31.4195	28.4599	22.318	29.0137	36.418	0.163658	44.2155	12.7361	0.288309	12.5341	2.15585	0.792612	0.266543	1.20312	depth in mbsf	121	754	A	7	H	3	81
11.3824	754	-30.941	93.5665	Auderset et al., (this study)	-53.9	-50.2	-45.9	-42.2	-38.3	-34	-34	mid latitude	84283.8	23670.6	37724.5	4144.33	156658	19380.2	0.258649	0.0726402	0.115768	0.0127181	0.48075	0.0594738	0.721258	-0.23988	-0.141909	30.7081	28.8934	22.9074	29.629	37.1991	0.0421336	34.981	18.6952	0.271298	9.10266	2.2265	0.538012	0.240808	1.09713	depth in mbsf	121	754	A	7	H	5	80
11.3824	754	-30.941	93.5665	Auderset et al., (this study)	-53.9	-50.2	-45.9	-42.2	-38.3	-34	-34	mid latitude	37207.3	7966.69	14166.2	1421.35	47968.6	5858.08	0.324704	0.0695245	0.123627	0.012404	0.418617	0.0511228	0.729138	-0.220815	-0.13719	31.995	29.2162	23.3315	30.1109	37.8525	0.131445	43.6829	13.6027	0.304394	9.96673	2.1758	0.77566	0.295323	1.1082	depth in mbsf	121	754	A	7	H	5	80
11.6077	754	-30.941	93.5665	Auderset et al., (this study)	-53.9	-50.2	-45.9	-42.2	-38.3	-34	-34	mid latitude	32020.4	7899.13	12335.9	1056.88	45795.2	6267.73	0.30387	0.0749619	0.117067	0.0100297	0.434591	0.05948	0.713381	-0.237043	-0.146678	30.8996	28.5672	22.4378	29.1604	36.6053	0.103219	41.1491	16.3699	0.29026	11.672	2.20658	0.69921	0.269372	1.56739	depth in mbsf	121	754	A	7	H	6	80
11.7459	754	-30.941	93.5665	Auderset et al., (this study)	-53.9	-50.2	-45.9	-42.2	-38.3	-34	-34	mid latitude	38591.2	9492.4	16420.6	1340.36	65917.7	7594.18	0.276925	0.068116	0.117832	0.0096182	0.473015	0.0544946	0.727602	-0.220031	-0.138106	32.0479	29.1535	23.2705	29.9919	37.7497	0.0992189	36.9263	16.4428	0.270464	12.2509	2.20192	0.585446	0.249108	1.48763	depth in mbsf	121	754	A	7	H	7	22
11.9381	754	-30.941	93.5665	Auderset et al., (this study)	-53.9	-50.2	-45.9	-42.2	-38.3	-34	-34	mid latitude	17154.6	4489.74	6843.29	836.188	31295.7	3688.59	0.266756	0.0698161	0.106414	0.0130028	0.486653	0.0573582	0.716875	-0.249998	-0.144556	30.0252	28.7123	22.6762	29.3509	36.8529	0.123844	35.4066	17.6969	0.258077	8.18391	2.23481	0.548145	0.218666	0.671005	depth in mbsf	121	754	A	8	H	1	80
12.1619	754	-30.941	93.5665	Auderset et al., (this study)	-53.9	-50.2	-45.9	-42.2	-38.3	-34	-34	mid latitude	13411.4	3164.52	5287.95	547.09	21022.6	2476.72	0.292121	0.0689284	0.11518	0.0119165	0.457907	0.0539469	0.724256	-0.230934	-0.140108	31.312	29.0166	23.0864	29.7626	37.4632	0.118808	38.948	15.5885	0.276919	9.6656	2.20355	0.637949	0.251536	0.542988	depth in mbsf	121	754	A	8	H	2	79
12.3916	754	-30.941	93.5665	Auderset et al., (this study)	-53.9	-50.2	-45.9	-42.2	-38.3	-34	-34	mid latitude	14431.8	3010.25	4887.29	529.648	23189.4	2674.65	0.296201	0.0617829	0.100308	0.0108706	0.475943	0.0548949	0.728851	-0.236615	-0.137361	30.9285	29.2045	23.2907	30.0639	37.7762	0.181874	38.3608	15.6353	0.245754	9.22743	2.2584	0.622345	0.210755	0.595482	depth in mbsf	121	754	A	8	H	3	82
12.8392	754	-30.941	93.5665	Auderset et al., (this study)	-53.9	-50.2	-45.9	-42.2	-38.3	-34	-34	mid latitude	23305.4	6114.01	9355.59	1137.51	35543.3	4535.2	0.29135	0.0764337	0.116958	0.0142205	0.444341	0.0566963	0.710816	-0.249223	-0.148243	30.0775	28.4602	22.3159	28.9848	36.4496	0.0625935	39.6022	16.2899	0.292969	8.2246	2.19364	0.655691	0.263217	0.81719	depth in mbsf	121	754	A	8	H	5	80
13.0584	754	-30.941	93.5665	Auderset et al., (this study)	-53.9	-50.2	-45.9	-42.2	-38.3	-34	-34	mid latitude	8069	1785	2462	439	10158	1105	0.335956	0.0743193	0.102506	0.018278	0.422933	0.0460072	0.691763	-0.279514	-0.160043	28.0328	27.6531	21.1883	27.8443	35.0492	0.163276	44.2695	12.0449	0.293812	5.6082	2.1492	0.794349	0.242371	0.561613	depth in mbsf	121	754	A	8	H	6	76
13.1846	754	-30.941	93.5665	Auderset et al., (this study)	-53.9	-50.2	-45.9	-42.2	-38.3	-34	-34	mid latitude	13666.9	3730.07	6967.08	747.873	28371.8	3825.13	0.238477	0.0650872	0.121571	0.0130499	0.495069	0.0667458	0.755728	-0.215566	-0.121635	32.3493	30.2802	24.3263	31.1524	39.2539	0.143698	32.5102	21.8679	0.262248	9.31586	2.3057	0.481705	0.245563	0.809654	depth in mbsf	121	754	A	8	H	7	80
13.2897	754	-30.941	93.5665	Auderset et al., (this study)	-53.9	-50.2	-45.9	-42.2	-38.3	-34	-34	mid latitude	22425.6	5284.78	9828.43	1189.17	36564	4806.48	0.279976	0.0659786	0.122704	0.0148463	0.456488	0.0600072	0.749642	-0.219767	-0.125146	32.0657	30.04	24.5015	31.3136	39.3886	0.254451	38.0162	17.6501	0.28267	8.26498	2.26138	0.613325	0.268801	0.0939268	depth in mbsf	121	754	A	8	H	7	10
13.2897	754	-30.941	93.5665	Auderset et al., (this study)	-53.9	-50.2	-45.9	-42.2	-38.3	-34	-34	mid latitude	22580.9	7422.47	13028.1	1843.39	59373.3	7014.03	0.202952	0.0667115	0.117094	0.016568	0.533634	0.0630406	0.746743	-0.233306	-0.126829	31.1519	29.9249	24.8794	31.6745	39.916	0.0685252	27.5531	23.7001	0.251395	7.06749	2.28828	0.380321	0.219428	0.522981	depth in mbsf	121	754	A	9	H	1	78
13.2897	754	-30.941	93.5665	Auderset et al., (this study)	-53.9	-50.2	-45.9	-42.2	-38.3	-34	-34	mid latitude	23044.5	5184.85	7797.59	841.363	34359.6	4600.37	0.303904	0.0683761	0.102832	0.0110956	0.453124	0.0606682	0.718584	-0.248667	-0.143522	30.115	28.7831	24.4014	31.236	39.3322	0.183175	40.1443	16.6409	0.261895	9.2678	2.26363	0.670686	0.22694	0.685517	depth in mbsf	121	754	A	9	H	1	10
13.3918	754	-30.941	93.5665	Auderset et al., (this study)	-53.9	-50.2	-45.9	-42.2	-38.3	-34	-34	mid latitude	30866.8	7115.31	12526.1	1743.13	51264	6895.69	0.279563	0.0644438	0.11345	0.0157877	0.464301	0.0624547	0.7484	-0.232283	-0.125866	31.2209	29.9908	22.7702	29.4455	37.0427	0.0818936	37.5825	18.2607	0.268839	7.186	2.29771	0.602115	0.244346	0.653924	depth in mbsf	121	754	A	9	H	1	10
13.515	754	-30.941	93.5665	Auderset et al., (this study)	-53.9	-50.2	-45.9	-42.2	-38.3	-34	-34	mid latitude	6983.99	1937.96	3153.21	381.938	12498.1	1748.52	0.261536	0.0725729	0.118081	0.0143028	0.468028	0.0654785	0.731644	-0.239482	-0.1357	30.735	29.3181	23.5259	30.2536	37.9928	0.192762	35.8483	20.0231	0.277545	8.2558	2.26878	0.558805	0.252295	0.752909	depth in mbsf	121	754	A	9	H	2	10
13.7133	754	-30.941	93.5665	Auderset et al., (this study)	-53.9	-50.2	-45.9	-42.2	-38.3	-34	-34	mid latitude	10054.7	2514.73	3818.91	535.287	13648.1	2037.14	0.308342	0.0771179	0.117113	0.0164154	0.41854	0.0624719	0.717639	-0.254949	-0.144094	29.6909	28.744	22.7689	29.4171	37.0453	0.56547	42.4198	16.8472	0.304552	7.13433	2.23521	0.736708	0.279812	0.534333	depth in mbsf	121	754	A	9	H	2	77
13.9802	754	-30.941	93.5665	Auderset et al., (this study)	-53.9	-50.2	-45.9	-42.2	-38.3	-34	-34	mid latitude	4378.9	1095.19	2006.82	202.478	6575.4	1031.83	0.286378	0.071625	0.131245	0.013242	0.430028	0.0674814	0.747438	-0.216596	-0.126425	32.2798	29.9525	24.5257	31.2794	39.3308	0.195265	39.9743	19.0701	0.302839	9.9113	2.27003	0.665953	0.305202	0.629443	depth in mbsf	121	754	A	9	H	3	81
14.2084	754	-30.941	93.5665	Auderset et al., (this study)	-53.9	-50.2	-45.9	-42.2	-38.3	-34	-34	mid latitude	12796.1	3290.73	5612.53	770.013	28974	3448.75	0.233114	0.059949	0.102246	0.0140277	0.527835	0.0628277	0.749221	-0.236415	-0.12539	30.942	30.0233	24.4183	31.2032	39.2273	0.0833616	30.6346	21.2297	0.22979	7.28887	2.33354	0.441642	0.193709	0.730641	depth in mbsf	121	754	A	9	H	3	10
14.4625	754	-30.941	93.5665	Auderset et al., (this study)	-53.9	-50.2	-45.9	-42.2	-38.3	-34	-34	mid latitude	10168.3	2394.34	4782.7	659.292	17782.1	2363.73	0.266531	0.0627607	0.125364	0.0172814	0.466105	0.0619583	0.765262	-0.21444	-0.11619	32.4253	30.6526	25.3682	32.2691	40.635	0.110438	36.3797	18.8616	0.280048	7.25429	2.29337	0.571826	0.268962	0.764934	depth in mbsf	121	754	A	9	H	4	10
15.1698	754	-30.941	93.5665	Auderset et al., (this study)	-53.9	-50.2	-45.9	-42.2	-38.3	-34	-38.3	mid latitude	10634.5	1867.7	2591.95	388.005	12373.4	1433.65	0.363086	0.0637673	0.0884949	0.0132474	0.422456	0.0489481	0.702658	-0.271905	-0.153256	28.5464	28.1173	21.8155	28.5177	35.8798	0.185508	46.2211	11.8796	0.259862	6.6802	2.22091	0.859466	0.209477	0.72889	depth in mbsf	121	754	A	9	H	5	80
15.4271	754	-30.941	93.5665	Auderset et al., (this study)	-53.9	-50.2	-45.9	-42.2	-38.3	-34	-38.3	mid latitude	18411.6	3481.88	6491.55	898.854	27056.8	3844.89	0.305914	0.0578525	0.107859	0.0149347	0.449556	0.063884	0.763414	-0.223973	-0.11724	31.7819	30.5808	25.3255	32.1352	40.4627	0.0683973	40.4932	17.2754	0.260265	7.22203	2.34699	0.680479	0.239923	0.842415	depth in mbsf	121	754	A	9	H	6	10
17.2277	754	-30.941	93.5665	Auderset et al., (this study)	-53.9	-50.2	-45.9	-42.2	-38.3	-34	-38.3	mid latitude	7040.51	1823.78	3312.62	462.213	16625.4	2149.01	0.224124	0.058057	0.105452	0.0147138	0.529243	0.0684105	0.764602	-0.227909	-0.116565	31.5162	30.627	25.3876	32.203	40.6958	0.126957	29.7496	23.3855	0.229705	7.16686	2.37902	0.423479	0.19925	0.510947	depth in mbsf	121	754	A	10	H	3	50
17.5814	754	-30.941	93.5665	Auderset et al., (this study)	-53.9	-50.2	-45.9	-42.2	-38.3	-34	-38.3	mid latitude	5148.75	1537.41	2770.03	318.471	10302.8	1308.34	0.240756	0.0718894	0.129527	0.0148917	0.481759	0.0611779	0.740926	-0.222713	-0.130225	31.8669	29.6926	24.0018	30.7935	38.6781	0.144436	33.3219	20.262	0.284899	8.6979	2.23554	0.499743	0.268862	0.348533	depth in mbsf	121	754	A	10	H	4	130
17.71	754	-30.941	93.5665	Auderset et al., (this study)	-53.9	-50.2	-45.9	-42.2	-38.3	-34	-38.3	mid latitude	5717.4	1529.38	2598.8	588.139	10533.9	1373.29	0.255916	0.0684564	0.116324	0.0263256	0.471508	0.0614694	0.748854	-0.258831	-0.125603	29.4289	30.0088	22.3634	29.035	36.4642	0.48068	35.1811	19.3674	0.283713	4.41868	2.29646	0.54276	0.246707	0.666382	depth in mbsf	121	754	A	10	H	4	89
17.7952	754	-30.941	93.5665	Auderset et al., (this study)	-53.9	-50.2	-45.9	-42.2	-38.3	-34	-38.3	mid latitude	4774.5	991.559	2219.33	140.023	8622.09	1069.93	0.267968	0.055651	0.124559	0.00785877	0.483913	0.0600496	0.775708	-0.178941	-0.110302	34.8215	31.0554	24.5471	31.2908	39.2749	0.262603	35.6397	18.3068	0.256914	15.8498	2.29142	0.553752	0.257401	0.636232	depth in mbsf	121	754	A	10	H	4	50
17.8761	754	-30.941	93.5665	Auderset et al., (this study)	-53.9	-50.2	-45.9	-42.2	-38.3	-34	-38.3	mid latitude	5404.18	1745.12	2736.48	326.154	11255.4	1238.65	0.238006	0.0768572	0.120518	0.0143642	0.495702	0.0545516	0.711379	-0.24475	-0.147899	30.3794	28.4837	18.3568	24.9156	31.5166	0.42915	32.4388	18.6464	0.277876	8.39015	2.17503	0.48014	0.243126	0.111984	depth in mbsf	121	754	A	10	H	4	130
18.0506	754	-30.941	93.5665	Auderset et al., (this study)	-53.9	-50.2	-45.9	-42.2	-38.3	-34	-38.3	mid latitude	5086.54	1462.31	2307.27	493.563	9466.63	1373.3	0.251938	0.0724289	0.11428	0.0244464	0.468886	0.0680202	0.740562	-0.266631	-0.130439	28.9024	29.678	26.0187	32.9249	41.3765	0.133197	34.9514	21.2591	0.28227	4.67472	2.31542	0.537312	0.243727	0.649284	depth in mbsf	121	754	A	10	H	4	70
18.0506	754	-30.941	93.5665	Auderset et al., (this study)	-53.9	-50.2	-45.9	-42.2	-38.3	-34	-38.3	mid latitude	9257.17	1981.61	2148.71	288.474	10123.5	1136.84	0.371232	0.0794667	0.0861679	0.0115684	0.405975	0.0455896	0.643315	-0.313126	-0.191576	25.764	25.4962	24.0426	30.8158	38.7546	0.39463	47.7649	10.9374	0.281826	7.44855	2.1045	0.914421	0.212249	0.868591	depth in mbsf	121	754	A	10	H	4	10
18.9874	754	-30.941	93.5665	Auderset et al., (this study)	-53.9	-50.2	-45.9	-42.2	-38.3	-34	-38.3	mid latitude	8818.7	2530.55	3638.77	494.118	16385.1	1856.41	0.261499	0.0750379	0.1079	0.014652	0.485864	0.0550478	0.702982	-0.262744	-0.153056	29.1648	28.131	21.8434	28.5264	35.7691	0.0719859	34.9896	17.3901	0.267555	7.36417	2.19676	0.538215	0.222078	1.22928	depth in mbsf	121	754	A	10	H	6	50
20.0016	754	-30.941	93.5665	Auderset et al., (this study)	-53.9	-50.2	-45.9	-42.2	-38.3	-34	-38.3	mid latitude	6384.58	1449.94	2514.66	295.514	10989.2	1298.08	0.278414	0.0632278	0.109657	0.0128866	0.479208	0.0566056	0.739135	-0.228942	-0.131276	31.4464	29.6207	23.9361	30.6861	38.5333	0.15384	36.7484	16.8962	0.257449	8.50943	2.25939	0.580988	0.22883	0.677704	depth in mbsf	121	754	A	11	H	2	81
21.1173	754	-30.941	93.5665	Auderset et al., (this study)	-53.9	-50.2	-45.9	-42.2	-38.3	-34	-38.3	mid latitude	2302.11	504.525	466.231	100.416	2238.43	1427.43	0.327044	0.0716742	0.0662341	0.0142654	0.317997	0.202785	0.798078	-0.361258	-0.0979549	22.5151	31.8999	27.1919	34.2464	43.1238	0.278692	50.7012	38.2737	0.226127	4.643	2.98085	1.02845	0.208285	0.76981	depth in mbsf	121	754	A	11	H	5	80
23.1647	754	-30.941	93.5665	Auderset et al., (this study)	-53.9	-50.2	-45.9	-42.2	-38.3	-34	-38.3	mid latitude	14706.2	2457.62	3057.53	464.374	15211.1	1772	0.390408	0.0652427	0.0811687	0.0123278	0.403811	0.0470414	0.68295	-0.291296	-0.165611	27.2375	27.2722	20.7021	27.3507	34.324	0.622311	49.1562	10.7536	0.260402	6.5842	2.20006	0.966808	0.201007	0.503397	depth in mbsf	121	754	A	12	H	4	82
24.6633	754	-30.941	93.5665	Auderset et al., (this study)	-53.9	-50.2	-45.9	-42.2	-38.3	-34	-38.3	mid latitude	25383.4	4283.07	5758.93	989.82	26426	3307.75	0.383731	0.0647489	0.08706	0.0149635	0.399492	0.0500046	0.701311	-0.282306	-0.154089	27.8444	28.0603	21.7634	28.4303	35.7763	0.226056	48.9938	11.5288	0.270616	5.81815	2.23168	0.960547	0.217927	0.266705	depth in mbsf	121	754	A	13	X	1	81
28.3275	754	-30.941	93.5665	Auderset et al., (this study)	-53.9	-50.2	-45.9	-42.2	-38.3	-34	-42.2	transition	40791.4	3122.87	3176.4	902.857	19605.7	1301.91	0.592028	0.045324	0.0461009	0.0131037	0.284549	0.0188954	0.632778	-0.355526	-0.198749	22.902	25.0056	17.7231	24.3189	30.7062	0.291688	67.5386	3.09292	0.256215	3.51817	2.04513	2.08059	0.162014	0.535356	depth in mbsf	121	754	A	14	X	3	80
0.000172867	1146	19.4567	116.273	Auderset et al., (this study)	25.6	26.6	27.2	25.4	23.9	22.2	19.4567	low latitude	1.69633e+06	432493	457249	66814.5	3.68836e+06	262279	0.256883	0.0654943	0.0692432	0.010118	0.558544	0.039718	0.645159	-0.320558	-0.190333	25.2623	25.5812	18.4305	24.9754	31.4345	0.0391568	31.5029	13.3911	0.194929	6.84356	2.13035	0.459915	0.123971	0.153533	depth in mcd	184	1146	A	1	H	1	1
1.11153	1146	19.4567	116.273	Auderset et al., (this study)	25.6	26.6	27.2	25.4	23.9	22.2	19.4567	low latitude	9.56875e+07	2.50286e+07	2.62646e+07	4.24237e+06	1.57159e+08	1.06499e+07	0.299931	0.0784516	0.0823258	0.0132976	0.492613	0.0333819	0.621842	-0.3252	-0.20632	24.949	24.4877	17.0168	23.5556	29.7751	0.041134	37.8441	10.0152	0.248654	6.19102	2.00776	0.608857	0.167121	0.291969	depth in mcd	184	1146	A	8	H	1	40
2.17207	1146	19.4567	116.273	Auderset et al., (this study)	25.6	26.6	27.2	25.4	23.9	22.2	22.2	mid latitude	1.47535e+07	3.61279e+06	4.06266e+06	560421	2.95607e+07	1.91766e+06	0.270867	0.0663289	0.0745883	0.010289	0.542719	0.0352072	0.644184	-0.306899	-0.19099	26.1843	25.5363	18.3389	24.9092	31.2825	0.0660224	33.293	11.5028	0.207378	7.2493	2.07711	0.499092	0.137434	0.245667	depth in mcd	184	1146	A	14	H	1	40
3.40806	1146	19.4567	116.273	Auderset et al., (this study)	25.6	26.6	27.2	25.4	23.9	22.2	22.2	mid latitude	1.38189e+06	339383	493477	69900.9	3.40738e+06	335798	0.229252	0.0563027	0.0818664	0.0115964	0.565275	0.055708	0.725986	-0.262306	-0.139072	29.1943	29.0875	23.0114	29.8244	37.2067	0.347041	28.8539	19.5494	0.194312	7.05966	2.32466	0.405558	0.144826	0.17705	depth in mcd	184	1146	A	21	H	1	40
4.46341	1146	19.4567	116.273	Auderset et al., (this study)	25.6	26.6	27.2	25.4	23.9	22.2	22.2	mid latitude	3.06539e+07	9.19926e+06	1.21231e+07	1.48263e+06	7.13405e+07	6.96294e+06	0.232646	0.0698171	0.0920073	0.0112523	0.541433	0.0528447	0.690967	-0.274416	-0.160542	28.3769	27.6189	21.003	27.7025	34.6733	0.0466276	30.0545	18.5102	0.22555	8.17674	2.20859	0.429685	0.169933	0.25706	depth in mcd	184	1146	A	27	X	1	40
5.55333	1146	19.4567	116.273	Auderset et al., (this study)	25.6	26.6	27.2	25.4	23.9	22.2	22.2	mid latitude	1.62442e+06	295322	425084	40530.9	2.27365e+06	215020	0.333281	0.0605909	0.087214	0.00831568	0.466483	0.0441154	0.697403	-0.252874	-0.156516	29.831	27.8943	21.4282	28.0744	35.0968	0.336448	41.6724	11.6894	0.234162	10.4879	2.17957	0.714454	0.186961	0.180549	depth in mcd	184	1146	A	33	X	3	40
5.64188	1146	19.4567	116.273	Auderset et al., (this study)	25.6	26.6	27.2	25.4	23.9	22.2	22.2	mid latitude	725912	134947	186502	26969.2	1.33961e+06	143962	0.283792	0.0527569	0.0729124	0.0105435	0.523713	0.0562812	0.72593	-0.271417	-0.139105	28.5794	29.0852	23.0043	29.7956	37.225	0.293996	35.1443	16.5497	0.190186	6.91538	2.36546	0.541885	0.139222	0.226243	depth in mcd	184	1146	A	33	X	CC	10
5.83684	1146	19.4567	116.273	Auderset et al., (this study)	25.6	26.6	27.2	25.4	23.9	22.2	22.2	mid latitude	1.89454e+06	451111	679454	88869.2	4.577e+06	492108	0.231519	0.0551273	0.0830316	0.0108601	0.559324	0.0601373	0.73643	-0.253998	-0.132868	29.7551	29.5118	23.6785	30.4285	38.0012	0.236692	29.275	20.6192	0.193914	7.64555	2.3634	0.413927	0.14845	0.230645	depth in mcd	184	1146	A	35	X	2	93
5.94057	1146	19.4567	116.273	Auderset et al., (this study)	25.6	26.6	27.2	25.4	23.9	22.2	22.2	mid latitude	1.20904e+06	314609	462421	70351.1	3.42184e+06	374946	0.20656	0.0537498	0.079003	0.0120192	0.584609	0.0640581	0.742615	-0.263041	-0.129236	29.1447	29.7602	24.0122	30.768	38.4727	0.27941	26.1082	23.671	0.182461	6.57305	2.41366	0.353331	0.135138	0.21145	depth in mcd	184	1146	A	35	X	7	40
6.05294	1146	19.4567	116.273	Auderset et al., (this study)	25.6	26.6	27.2	25.4	23.9	22.2	22.2	mid latitude	5.48854e+06	1.61208e+06	2.34298e+06	360734	1.6251e+07	1.46596e+06	0.199429	0.0585757	0.0851334	0.0131074	0.590488	0.0532664	0.721178	-0.265292	-0.141957	28.9928	28.8901	22.8421	29.484	36.9001	0.151926	25.2468	21.0793	0.195881	6.49504	2.29067	0.337735	0.144175	0.131854	depth in mcd	184	1146	A	36	X	4	35
6.13777	1146	19.4567	116.273	Auderset et al., (this study)	25.6	26.6	27.2	25.4	23.9	22.2	22.2	mid latitude	2.87298e+06	887163	1.29408e+06	204445	9.14087e+06	1.04172e+06	0.186058	0.0574541	0.0838066	0.0132402	0.591977	0.0674637	0.741156	-0.265653	-0.13009	28.9684	29.7018	23.8488	30.6748	38.3209	0.144473	23.9139	26.6106	0.189818	6.32973	2.40868	0.3143	0.141571	0.22645	depth in mcd	184	1146	A	37	X	1	20
6.1619	1146	19.4567	116.273	Auderset et al., (this study)	25.6	26.6	27.2	25.4	23.9	22.2	22.2	mid latitude	1.82333e+06	409811	705942	91847	4.17507e+06	480527	0.237211	0.0533155	0.0918414	0.0119491	0.543168	0.0625154	0.757239	-0.233154	-0.120767	31.1621	30.3395	24.8082	31.6763	39.595	0.295387	30.3969	20.8575	0.205963	7.68606	2.38095	0.436718	0.169085	0.22716	depth in mcd	184	1146	A	37	X	6	35
6.1798	1146	19.4567	116.273	Auderset et al., (this study)	25.6	26.6	27.2	25.4	23.9	22.2	22.2	mid latitude	1.77456e+06	439874	777048	87961.7	4.1043e+06	447332	0.232544	0.0576426	0.101827	0.0115268	0.53784	0.0586198	0.748961	-0.225124	-0.125541	31.7041	30.013	24.3562	31.1774	38.907	0.194007	30.1855	20.1329	0.222809	8.83394	2.30975	0.432366	0.189326	0.222944	depth in mcd	184	1146	A	38	X	3	38
6.19807	1146	19.4567	116.273	Auderset et al., (this study)	25.6	26.6	27.2	25.4	23.9	22.2	22.2	mid latitude	1.14112e+06	202529	445408	35164.7	1.40945e+06	149462	0.337295	0.0598643	0.131655	0.0103941	0.416612	0.0441786	0.756741	-0.185727	-0.121053	34.3634	30.32	24.719	31.64	39.5352	0.558707	44.7396	11.581	0.304682	12.6663	2.15802	0.809615	0.316014	0.264793	depth in mcd	184	1146	A	38	X	CC	20
6.71484	1146	19.4567	116.273	Auderset et al., (this study)	25.6	26.6	27.2	25.4	23.9	22.2	22.2	mid latitude	1.2726e+06	260856	510214	52362.6	2.44917e+06	317463	0.261708	0.0536446	0.104925	0.0107683	0.503669	0.0652857	0.771359	-0.207875	-0.112744	32.8684	30.8883	25.5407	32.5113	40.6095	0.348105	34.1934	19.9654	0.229364	9.74388	2.37377	0.519604	0.208321	0.119085	depth in mcd	184	1146	A	39	X	5	35
7.27032	1146	19.4567	116.273	Auderset et al., (this study)	25.6	26.6	27.2	25.4	23.9	22.2	22.2	mid latitude	1.18916e+06	195584	327071	38565.7	1.87027e+06	205727	0.310779	0.0511147	0.085478	0.0100789	0.488784	0.0537655	0.744984	-0.234492	-0.127853	31.0718	29.8548	24.0237	30.9187	38.5709	0.513927	38.8686	14.7487	0.212808	8.48087	2.33175	0.635821	0.174879	0.186818	depth in mcd	184	1146	A	40	X	2	40
7.94232	1146	19.4567	116.273	Auderset et al., (this study)	25.6	26.6	27.2	25.4	23.9	22.2	22.2	mid latitude	1.73399e+06	466828	794925	102506	5.15325e+06	596413	0.195978	0.0527614	0.0898433	0.0115853	0.582425	0.0674072	0.761904	-0.234571	-0.1181	31.0665	30.522	24.9918	31.9003	39.8812	0.209324	25.1769	25.5927	0.191773	7.75495	2.42256	0.336485	0.154257	0.251653	depth in mcd	184	1146	A	40	X	7	34
8.47703	1146	19.4567	116.273	Auderset et al., (this study)	25.6	26.6	27.2	25.4	23.9	22.2	22.2	mid latitude	1.9853e+06	408870	654463	88344.4	4.44566e+06	532872	0.24463	0.0503813	0.0806436	0.0108859	0.547798	0.065661	0.757282	-0.245446	-0.120742	30.3324	30.3412	24.7498	31.6014	39.528	0.322922	30.8709	21.1611	0.187869	7.40809	2.44238	0.44657	0.147214	0.213072	depth in mcd	184	1146	A	41	X	4	34
8.93678	1146	19.4567	116.273	Auderset et al., (this study)	25.6	26.6	27.2	25.4	23.9	22.2	22.2	mid latitude	1.3713e+06	269685	478767	66896.2	2.77918e+06	300147	0.260407	0.0512127	0.090917	0.0127035	0.527762	0.0569973	0.758237	-0.231219	-0.120195	31.2927	30.3787	24.8512	31.7143	39.6434	0.386035	33.0395	17.9573	0.209349	7.15685	2.35635	0.493418	0.172269	0.137775	depth in mcd	184	1146	A	42	X	1	35
9.23772	1146	19.4567	116.273	Auderset et al., (this study)	25.6	26.6	27.2	25.4	23.9	22.2	22.2	mid latitude	1.23377e+06	180241	248097	37269.8	1.67173e+06	204237	0.345077	0.0504122	0.0693912	0.0104241	0.467572	0.0571238	0.730922	-0.273398	-0.136129	28.4456	29.2888	23.2884	30.0738	37.5944	0.449035	42.4632	14.2028	0.198844	6.65678	2.39636	0.738019	0.148408	0.384193	depth in mcd	184	1146	A	42	X	6	39
9.44845	1146	19.4567	116.273	Auderset et al., (this study)	25.6	26.6	27.2	25.4	23.9	22.2	22.2	mid latitude	1.68917e+06	294818	534904	58731	2.75688e+06	323186	0.298561	0.0521093	0.0945446	0.0103807	0.487281	0.0571233	0.756678	-0.220359	-0.121089	32.0258	30.3175	24.77	31.6221	39.4831	0.418884	37.9925	16.0601	0.223875	9.10768	2.33862	0.612709	0.194025	0.313395	depth in mcd	184	1146	A	43	X	3	42
9.6967	1146	19.4567	116.273	Auderset et al., (this study)	25.6	26.6	27.2	25.4	23.9	22.2	22.2	mid latitude	2.15719e+06	529284	884530	132294	6.3064e+06	766157	0.200187	0.0491175	0.0820844	0.0122769	0.585235	0.0710994	0.771097	-0.242527	-0.112891	30.5294	30.8783	25.525	32.4717	40.5203	0.21724	25.4879	26.2082	0.179391	6.68611	2.491	0.342063	0.140259	0.276685	depth in mcd	184	1146	A	44	X	1	44
10.0577	1146	19.4567	116.273	Auderset et al., (this study)	25.6	26.6	27.2	25.4	23.9	22.2	22.2	mid latitude	1.90628e+06	431732	733101	111609	5.17783e+06	656107	0.211417	0.0478816	0.0813053	0.0123781	0.574252	0.0727661	0.7766	-0.240837	-0.109803	30.6435	31.0895	25.7845	32.8308	40.9313	0.181354	26.9092	25.6054	0.179518	6.56847	2.51336	0.368161	0.141585	0.288884	depth in mcd	184	1146	A	44	X	6	40
10.4418	1146	19.4567	116.273	Auderset et al., (this study)	25.6	26.6	27.2	25.4	23.9	22.2	22.2	mid latitude	1.84752e+06	444467	723260	112914	5.00096e+06	595218	0.211767	0.0509456	0.0829014	0.0129424	0.573219	0.068225	0.763059	-0.248133	-0.117442	30.151	30.567	25.1352	31.9979	39.9699	0.197423	26.9772	24.3668	0.186226	6.40543	2.45786	0.369434	0.144624	0.180631	depth in mcd	184	1146	A	45	X	4	40
10.7845	1146	19.4567	116.273	Auderset et al., (this study)	25.6	26.6	27.2	25.4	23.9	22.2	22.2	mid latitude	2.50278e+06	716984	1.30362e+06	201626	8.62317e+06	1.1119e+06	0.173082	0.0495837	0.090153	0.0139436	0.596343	0.0768946	0.784956	-0.231638	-0.105155	31.2644	31.4074	26.2263	33.2661	41.5352	0.161087	22.4949	30.7607	0.185847	6.46554	2.51241	0.290238	0.151176	0.264297	depth in mcd	184	1146	A	46	X	1	40
11.1726	1146	19.4567	116.273	Auderset et al., (this study)	25.6	26.6	27.2	25.4	23.9	22.2	22.2	mid latitude	926463	132615	211034	25693.5	957691	107070	0.392475	0.0561793	0.0893996	0.0108845	0.405704	0.045358	0.721638	-0.243077	-0.14168	30.4923	28.9091	22.7824	29.5243	36.9181	0.73315	49.1713	10.3597	0.257542	8.21349	2.22506	0.967393	0.220357	0.258735	depth in mcd	184	1146	A	46	X	6	40
11.54	1146	19.4567	116.273	Auderset et al., (this study)	25.6	26.6	27.2	25.4	23.9	22.2	22.2	mid latitude	1.99444e+06	315775	1.05626e+06	32997.3	1.3461e+06	169848	0.405751	0.0642419	0.214888	0.00671303	0.273852	0.0345541	0.799493	-0.123915	-0.0971855	38.5357	31.9525	27.0258	34.1703	42.6838	0.598422	59.7041	7.84777	0.481015	32.0105	2.03614	1.48164	0.784684	0.22094	depth in mcd	184	1146	A	47	X	3	40
11.7007	1146	19.4567	116.273	Auderset et al., (this study)	25.6	26.6	27.2	25.4	23.9	22.2	22.2	mid latitude	262856	38933.6	70493.5	6757.78	269933	36242.4	0.38361	0.0568194	0.102878	0.00986225	0.393939	0.0528919	0.744576	-0.217001	-0.128091	32.2525	29.8386	24.0877	30.8961	38.6627	0.629611	49.3358	12.1172	0.275085	10.4315	2.26445	0.973782	0.261152	0.146671	depth in mcd	184	1146	A	47	X	CC	20
11.9429	1146	19.4567	116.273	Auderset et al., (this study)	25.6	26.6	27.2	25.4	23.9	22.2	22.2	mid latitude	2.60084e+06	392769	553359	96721.1	3.77266e+06	481537	0.329308	0.049731	0.0700642	0.0122465	0.47768	0.0609704	0.742343	-0.275215	-0.129396	28.323	29.7493	23.9471	30.7667	38.4404	0.404041	40.8071	15.6223	0.196874	5.72118	2.43757	0.689391	0.146676	0.398612	depth in mcd	184	1146	A	48	X	5	40
12.1717	1146	19.4567	116.273	Auderset et al., (this study)	25.6	26.6	27.2	25.4	23.9	22.2	22.2	mid latitude	1.84206e+06	493384	1.63727e+06	105657	3.8509e+06	476432	0.219144	0.0586963	0.19478	0.0125697	0.45813	0.0566796	0.818123	-0.135412	-0.0871812	37.7597	32.6368	28.014	35.3106	44.1548	0.28393	32.3568	20.5492	0.340711	15.496	2.20833	0.478345	0.425164	0.21778	depth in mcd	184	1146	A	49	X	2	40
12.583	1146	19.4567	116.273	Auderset et al., (this study)	25.6	26.6	27.2	25.4	23.9	22.2	22.2	mid latitude	943563	193602	520683	41582.7	1.2988e+06	167188	0.298085	0.0611616	0.164491	0.0131366	0.410309	0.0528169	0.79026	-0.161872	-0.10223	35.9736	31.6075	26.5617	33.6381	42.0565	0.660214	42.0789	15.0518	0.340197	12.5216	2.19756	0.726487	0.400895	0.437773	depth in mcd	184	1146	A	49	X	7	27
12.8428	1146	19.4567	116.273	Auderset et al., (this study)	25.6	26.6	27.2	25.4	23.9	22.2	22.2	mid latitude	4.90697e+06	1.19254e+06	2.18985e+06	343981	1.27476e+07	1.48677e+06	0.214581	0.0521496	0.0957617	0.0150422	0.557449	0.0650164	0.771243	-0.230872	-0.112809	31.3161	30.8839	25.5655	32.4967	40.4996	0.325111	27.7944	23.2536	0.207473	6.3662	2.40762	0.384934	0.171786	0.199988	depth in mcd	184	1146	A	50	X	4	40
13.1303	1146	19.4567	116.273	Auderset et al., (this study)	25.6	26.6	27.2	25.4	23.9	22.2	22.2	mid latitude	2.97748e+06	764689	1.43749e+06	241260	8.09306e+06	912305	0.206393	0.0530066	0.0996438	0.0167237	0.560994	0.0632391	0.772125	-0.230397	-0.112312	31.3482	30.9178	25.6362	32.5329	40.6289	0.28484	26.8956	23.4538	0.213423	5.95825	2.38775	0.367906	0.17762	0.593183	depth in mcd	184	1146	A	51	X	1	20
13.46	1146	19.4567	116.273	Auderset et al., (this study)	25.6	26.6	27.2	25.4	23.9	22.2	22.2	mid latitude	2.84801e+06	567584	1.07705e+06	132408	4.18784e+06	552962	0.304084	0.0606014	0.114998	0.0141374	0.447139	0.0590402	0.756402	-0.217462	-0.121247	32.2213	30.3067	24.7061	31.5971	39.4682	0.490548	40.4785	16.259	0.272643	8.13431	2.28787	0.680065	0.257185	0.316343	depth in mcd	184	1146	A	51	X	6	6
13.4674	1146	19.4567	116.273	Auderset et al., (this study)	25.6	26.6	27.2	25.4	23.9	22.2	22.2	mid latitude	6.78535e+06	843892	1.4698e+06	245135	8.16041e+06	981693	0.367048	0.0456496	0.0795075	0.0132604	0.441431	0.0531039	0.761647	-0.240783	-0.118246	30.6471	30.512	25.0895	31.926	39.8861	0.330152	45.3998	12.6392	0.218686	5.99586	2.38543	0.831496	0.180113	0.187866	depth in mcd	184	1146	A	51	X	6	40
13.477	1146	19.4567	116.273	Auderset et al., (this study)	25.6	26.6	27.2	25.4	23.9	22.2	22.2	mid latitude	6.89549e+06	740760	1.33928e+06	114244	4.39723e+06	601325	0.489447	0.0525796	0.0950633	0.00810914	0.312119	0.0426825	0.735028	-0.214421	-0.133696	32.4266	29.4552	23.5284	30.3124	37.9284	0.487942	61.0614	8.02107	0.305065	11.723	2.20609	1.56814	0.304574	0.234325	depth in mcd	184	1146	A	51	X	6	84
13.4933	1146	19.4567	116.273	Auderset et al., (this study)	25.6	26.6	27.2	25.4	23.9	22.2	22.2	mid latitude	3.71323e+06	623536	1.05215e+06	171677	5.51901e+06	651941	0.316517	0.0531504	0.0896853	0.0146338	0.470442	0.0555717	0.750516	-0.244475	-0.12464	30.3979	30.0746	24.4185	31.2645	39.1495	0.335436	40.2202	14.9351	0.230393	6.12865	2.3409	0.672807	0.19064	0.275878	depth in mcd	184	1146	A	51	X	7	9
13.5336	1146	19.4567	116.273	Auderset et al., (this study)	25.6	26.6	27.2	25.4	23.9	22.2	22.2	mid latitude	8.75678e+06	1.97527e+06	3.74705e+06	627828	2.3207e+07	3.33393e+06	0.210258	0.047428	0.0899698	0.0150747	0.557219	0.0800504	0.796029	-0.229095	-0.0990713	31.4361	31.8235	26.8175	33.9764	42.4099	0.197624	27.396	27.5743	0.193066	5.96827	2.5494	0.377334	0.161462	0.222211	depth in mcd	184	1146	A	52	X	1	9
13.6056	1146	19.4567	116.273	Auderset et al., (this study)	25.6	26.6	27.2	25.4	23.9	22.2	22.2	mid latitude	6.85835e+06	1.39697e+06	2.24198e+06	406563	1.43665e+07	1.76405e+06	0.253689	0.0516737	0.0829304	0.0150387	0.531416	0.0652519	0.759539	-0.256342	-0.11945	29.5969	30.4296	24.9482	31.7834	39.6183	0.249128	32.3128	20.4589	0.20051	5.51446	2.43681	0.477384	0.156055	0.26024	depth in mcd	184	1146	A	52	X	3	40
13.6399	1146	19.4567	116.273	Auderset et al., (this study)	25.6	26.6	27.2	25.4	23.9	22.2	22.2	mid latitude	7.95534e+06	1.49933e+06	2.8243e+06	495427	1.83097e+07	2.46594e+06	0.237119	0.0446895	0.0841818	0.0147668	0.545743	0.0735005	0.794189	-0.232052	-0.100076	31.2365	31.7548	26.8124	33.875	42.2528	0.178153	30.2887	23.6626	0.188284	5.70074	2.53919	0.434488	0.154252	0.347191	depth in mcd	184	1146	A	52	X	4	48
13.656	1146	19.4567	116.273	Auderset et al., (this study)	25.6	26.6	27.2	25.4	23.9	22.2	22.2	mid latitude	2.16996e+06	331451	537978	95615.9	3.61542e+06	440293	0.301772	0.0460944	0.0748157	0.0132971	0.50279	0.0612307	0.764148	-0.253783	-0.116822	29.7696	30.6094	25.086	32.0527	40.0782	0.327409	37.5076	16.8678	0.192211	5.62645	2.45879	0.600196	0.148801	0.355267	depth in mcd	184	1146	A	52	X	4	122
13.6728	1146	19.4567	116.273	Auderset et al., (this study)	25.6	26.6	27.2	25.4	23.9	22.2	22.2	mid latitude	10414020	1667809	2890681	565922	17402612	2092491	0.297259	0.0476061	0.0825118	0.0161537	0.496742	0.0597282	0.768902	-0.248644	-0.114129	30.1165	30.7936	25.4319	32.3303	40.3947	0.321114	37.4381	16.7312	0.208144	5.10791	2.4272	0.598417	0.166106	0.208091	depth in mcd	184	1146	A	52	X	5	49
13.6886	1146	19.4567	116.273	Auderset et al., (this study)	25.6	26.6	27.2	25.4	23.9	22.2	22.2	mid latitude	4.08079e+06	928694	1.83697e+06	227294	1.0838e+07	1.43766e+06	0.2109	0.047996	0.0949367	0.0117468	0.56012	0.0743002	0.790392	-0.211999	-0.102158	32.5901	31.6124	26.5729	33.6481	42.0412	0.293833	27.3534	26.0519	0.19602	8.08189	2.49066	0.376527	0.169494	0.326984	depth in mcd	184	1146	A	52	X	5	122
13.7041	1146	19.4567	116.273	Auderset et al., (this study)	25.6	26.6	27.2	25.4	23.9	22.2	22.2	mid latitude	1.08467e+07	1.31489e+06	2.90788e+06	431263	1.4544e+07	1.81934e+06	0.340405	0.0412654	0.0912588	0.0135344	0.45644	0.0570968	0.796878	-0.204253	-0.0986084	33.113	31.8552	26.9245	34.0132	42.4783	0.328974	42.7191	14.3639	0.221437	6.74271	2.4256	0.745782	0.199936	0.516124	depth in mcd	184	1146	A	52	X	6	43
13.7215	1146	19.4567	116.273	Auderset et al., (this study)	25.6	26.6	27.2	25.4	23.9	22.2	22.2	mid latitude	5.90188e+06	748863	2.87303e+06	97346	1.70078e+06	224571	0.511142	0.0648564	0.248823	0.00843081	0.147298	0.0194493	0.810117	-0.112114	-0.0914524	39.3323	32.3447	27.7074	34.8064	43.5271	0.62135	77.6292	3.6656	0.658903	29.5135	1.94869	3.47011	1.68924	0.301202	depth in mcd	184	1146	A	52	X	6	123
13.7367	1146	19.4567	116.273	Auderset et al., (this study)	25.6	26.6	27.2	25.4	23.9	22.2	22.2	mid latitude	7.29368e+06	2.2208e+06	4.26696e+06	658687	2.52694e+07	3.29758e+06	0.169593	0.0516379	0.0992153	0.0153158	0.587563	0.0766752	0.787362	-0.223971	-0.103826	31.7819	31.4983	26.4328	33.4593	41.6511	0.208907	22.3986	31.1349	0.200105	6.47799	2.48191	0.288637	0.168859	0.322332	depth in mcd	184	1146	A	52	X	CC	3
13.7406	1146	19.4567	116.273	Auderset et al., (this study)	25.6	26.6	27.2	25.4	23.9	22.2	22.2	mid latitude	3.11473e+06	990317	2.18903e+06	290092	8.04623e+06	1.01691e+06	0.199058	0.0632899	0.139898	0.0185394	0.514225	0.0649893	0.77926	-0.200007	-0.108318	33.3995	31.1911	25.9829	32.9525	41.2231	0.392794	27.9073	24.6127	0.276834	7.54601	2.29726	0.387104	0.272057	0.386862	depth in mcd	184	1146	A	52	X	CC	21
13.7902	1146	19.4567	116.273	Auderset et al., (this study)	25.6	26.6	27.2	25.4	23.9	22.2	22.2	mid latitude	4.22047e+06	1.10107e+06	2.36076e+06	346101	1.11237e+07	1.49178e+06	0.204442	0.0533363	0.114357	0.0167653	0.538837	0.0722627	0.79224	-0.207637	-0.101143	32.8845	31.6818	26.6714	33.7565	42.2632	0.364981	27.5054	26.1154	0.23186	6.82102	2.42051	0.379414	0.212229	0.322208	depth in mcd	184	1146	A	53	X	1	43
13.8213	1146	19.4567	116.273	Auderset et al., (this study)	25.6	26.6	27.2	25.4	23.9	22.2	22.2	mid latitude	4.97997e+06	1.27482e+06	2.84128e+06	373171	1.22941e+07	1.45812e+06	0.214455	0.0548984	0.122356	0.0160701	0.529429	0.0627918	0.78565	-0.198662	-0.104771	33.4903	31.4337	26.3365	33.3536	41.7221	0.372956	28.8291	22.6483	0.246102	7.61387	2.33873	0.405069	0.231109	0.251537	depth in mcd	184	1146	A	53	X	1	123
13.8508	1146	19.4567	116.273	Auderset et al., (this study)	25.6	26.6	27.2	25.4	23.9	22.2	22.2	mid latitude	1.04055e+06	176468	446697	25415.5	678099	80721.6	0.425069	0.0720882	0.182478	0.0103824	0.277007	0.0329752	0.758031	-0.161951	-0.120313	35.9683	30.3706	24.8309	31.6702	39.5741	0.777356	60.5446	7.19913	0.460836	17.5757	2.01425	1.53451	0.658748	0.343585	depth in mcd	184	1146	A	53	X	2	49
13.8795	1146	19.4567	116.273	Auderset et al., (this study)	25.6	26.6	27.2	25.4	23.9	22.2	22.2	mid latitude	3.8186e+06	1.17513e+06	2.31442e+06	423413	1.36609e+07	1.68388e+06	0.165477	0.0509235	0.100294	0.0183484	0.591987	0.07297	0.790037	-0.228063	-0.102352	31.5057	31.5991	26.5502	33.5911	41.9893	0.215077	21.8462	30.6022	0.203189	5.46611	2.46741	0.279529	0.16942	0.258135	depth in mcd	184	1146	A	53	X	2	123
13.9091	1146	19.4567	116.273	Auderset et al., (this study)	25.6	26.6	27.2	25.4	23.9	22.2	22.2	mid latitude	5.75078e+06	1.04613e+06	2.74939e+06	222008	7.52709e+06	885205	0.316314	0.0575408	0.151227	0.0122113	0.414018	0.0486896	0.786624	-0.164722	-0.104233	35.7813	31.4705	26.3502	33.4176	41.7456	0.449161	43.311	13.3395	0.323217	12.3842	2.19301	0.764011	0.365266	0.283611	depth in mcd	184	1146	A	53	X	3	49
13.9378	1146	19.4567	116.273	Auderset et al., (this study)	25.6	26.6	27.2	25.4	23.9	22.2	22.2	mid latitude	2.61371e+06	687167	1.20325e+06	202098	7.34718e+06	840295	0.202712	0.0532948	0.093321	0.0156741	0.569827	0.065171	0.765697	-0.240312	-0.115943	30.6789	30.6695	25.2516	32.1642	40.1881	0.27665	26.2397	24.3282	0.203552	5.95382	2.40764	0.355743	0.163771	0.283819	depth in mcd	184	1146	A	53	X	3	123
14.0225	1146	19.4567	116.273	Auderset et al., (this study)	25.6	26.6	27.2	25.4	23.9	22.2	22.2	mid latitude	1.26819e+06	357277	811443	94041.4	3.09424e+06	396520	0.210603	0.0593315	0.134753	0.0156171	0.513847	0.0658484	0.78468	-0.192063	-0.105308	33.9357	31.397	26.3377	33.3029	41.6141	0.469651	29.0707	23.8192	0.265647	8.62857	2.3193	0.409855	0.262243	0.33258	depth in mcd	184	1146	A	53	X	5	41
14.0617	1146	19.4567	116.273	Auderset et al., (this study)	25.6	26.6	27.2	25.4	23.9	22.2	22.2	mid latitude	6.29623e+06	2.25537e+06	3.62494e+06	891016	2.51171e+07	2.86278e+06	0.153389	0.0549455	0.088311	0.021707	0.611904	0.0697432	0.765897	-0.271373	-0.115829	28.5823	30.6773	25.2155	32.1742	40.1923	0.274485	20.0432	31.2564	0.194852	4.06832	2.45268	0.250675	0.144322	0.303839	depth in mcd	184	1146	A	53	X	5	142
14.0901	1146	19.4567	116.273	Auderset et al., (this study)	25.6	26.6	27.2	25.4	23.9	22.2	22.2	mid latitude	7834926	2339694	4326058	747261	24026130	3178509	0.184557	0.0551131	0.101903	0.0176023	0.565952	0.074872	0.779097	-0.233902	-0.108408	31.1116	31.1849	26.0067	32.9288	41.1022	0.244602	24.5909	28.8603	0.21414	5.78922	2.44985	0.3261	0.180056	0.50767	depth in mcd	184	1146	A	53	X	6	65
14.1196	1146	19.4567	116.273	Auderset et al., (this study)	25.6	26.6	27.2	25.4	23.9	22.2	22.2	mid latitude	2.25989e+06	606855	1.22939e+06	222387	4.03491e+06	503996	0.255141	0.0685137	0.138798	0.0251074	0.455539	0.0569009	0.76319	-0.223889	-0.117367	31.7875	30.5721	25.062	32.0194	39.9407	0.523305	35.9009	18.235	0.312031	5.52817	2.24331	0.560085	0.304689	0.339744	depth in mcd	184	1146	A	53	X	6	141
14.1429	1146	19.4567	116.273	Auderset et al., (this study)	25.6	26.6	27.2	25.4	23.9	22.2	22.2	mid latitude	7.77056e+06	2.0559e+06	3.88537e+06	847935	2.41015e+07	2.95901e+06	0.186701	0.0493967	0.0933528	0.0203731	0.579081	0.0710953	0.789099	-0.242387	-0.102868	30.5389	31.5638	26.5702	33.5435	42.0173	0.242232	24.3805	27.5781	0.200569	4.58216	2.48317	0.32241	0.161208	0.319466	depth in mcd	184	1146	A	53	X	CC	8
14.2584	1146	19.4567	116.273	Auderset et al., (this study)	25.6	26.6	27.2	25.4	23.9	22.2	22.2	mid latitude	3.54491e+06	1.05249e+06	1.8373e+06	329973	1.07158e+07	1.24208e+06	0.189339	0.0562151	0.0981328	0.0176243	0.572348	0.0663411	0.764113	-0.243644	-0.116843	30.454	30.608	25.2153	32.0623	40.0203	0.299119	24.8578	25.9469	0.212138	5.56803	2.39482	0.330811	0.171457	0.293524	depth in mcd	184	1146	A	54	X	2	40
14.5907	1146	19.4567	116.273	Auderset et al., (this study)	25.6	26.6	27.2	25.4	23.9	22.2	22.2	mid latitude	1.2522e+07	1.38589e+06	2.36392e+06	352482	1.02814e+07	1.18955e+06	0.445698	0.0493281	0.0841394	0.012546	0.365949	0.04234	0.738109	-0.239393	-0.13188	30.7409	29.5794	23.8143	30.5218	38.122	0.34338	54.9128	8.67555	0.263419	6.7065	2.2543	1.21792	0.229921	0.244837	depth in mcd	184	1146	A	54	X	CC	18
14.8131	1146	19.4567	116.273	Auderset et al., (this study)	25.6	26.6	27.2	25.4	23.9	22.2	22.2	mid latitude	1.21867e+07	2.86789e+06	5.00672e+06	1.28513e+06	3.31725e+07	3.78011e+06	0.209038	0.0491927	0.08588	0.0220437	0.569006	0.0648401	0.778368	-0.26233	-0.108815	29.1927	31.157	25.9556	32.9467	41.0621	0.176656	26.8671	23.6749	0.19864	3.89589	2.46194	0.367373	0.15093	0.220415	depth in mcd	184	1146	A	55	X	5	40
14.9822	1146	19.4567	116.273	Auderset et al., (this study)	25.6	26.6	27.2	25.4	23.9	22.2	22.2	mid latitude	5.74631e+06	1.2533e+06	2.10321e+06	399957	1.38677e+07	1.7173e+06	0.229048	0.0499566	0.083834	0.0159423	0.552767	0.0684517	0.771035	-0.251897	-0.112926	29.897	30.8759	25.6063	32.4822	40.5732	0.153419	29.297	23.009	0.194218	5.25859	2.47157	0.414366	0.151662	0.12687	depth in mcd	184	1146	A	56	X	2	37
15.1411	1146	19.4567	116.273	Auderset et al., (this study)	25.6	26.6	27.2	25.4	23.9	22.2	23.9	mid latitude	2.48569e+06	561910	952209	173527	5.10342e+06	624784	0.251041	0.0567498	0.0961679	0.0175253	0.515417	0.0630998	0.757005	-0.248549	-0.120901	30.1229	30.3303	24.7806	31.6371	39.4537	0.233712	32.7534	20.0865	0.227573	5.48737	2.37242	0.487063	0.186583	0.331682	depth in mcd	184	1146	A	56	X	7	40
15.2989	1146	19.4567	116.273	Auderset et al., (this study)	25.6	26.6	27.2	25.4	23.9	22.2	23.9	mid latitude	2.67149e+06	415814	596722	82202.1	2.33171e+06	282144	0.418723	0.0651738	0.0935289	0.0128842	0.365467	0.0442226	0.698003	-0.263538	-0.156143	29.1112	27.9198	21.4539	28.1192	35.1249	0.565495	53.3956	9.55244	0.29519	7.2592	2.16753	1.14572	0.255916	0.26609	depth in mcd	184	1146	A	57	X	4	43
15.4377	1146	19.4567	116.273	Auderset et al., (this study)	25.6	26.6	27.2	25.4	23.9	22.2	23.9	mid latitude	2.14649e+06	524291	775845	172379	5.6366e+06	641714	0.216876	0.0529731	0.0783894	0.0174168	0.569508	0.0648372	0.752018	-0.278285	-0.123772	28.1158	30.134	24.4526	31.3501	39.1109	0.277149	27.5789	23.0153	0.189982	4.5008	2.44059	0.380813	0.137644	0.278416	depth in mcd	184	1146	A	58	X	1	20
15.6125	1146	19.4567	116.273	Auderset et al., (this study)	25.6	26.6	27.2	25.4	23.9	22.2	23.9	mid latitude	2.22939e+06	262013	441487	81276.9	2.29274e+06	277217	0.399237	0.046921	0.0790612	0.014555	0.410582	0.0496439	0.753282	-0.249828	-0.123042	30.0366	30.1839	24.5389	31.4386	39.1405	0.350425	49.2995	11.0595	0.233931	5.43189	2.35188	0.972369	0.192559	0.243476	depth in mcd	184	1146	A	58	X	6	43
15.7262	1146	19.4567	116.273	Auderset et al., (this study)	25.6	26.6	27.2	25.4	23.9	22.2	23.9	mid latitude	3.7769e+06	348601	506981	99740.2	3.04485e+06	414998	0.461043	0.0425535	0.0618868	0.0121752	0.371683	0.0506585	0.745606	-0.275158	-0.127491	28.3268	29.8796	24.1578	30.934	38.6512	0.439329	55.3655	9.9	0.216373	5.08301	2.42409	1.24042	0.166504	0.259043	depth in mcd	184	1146	A	59	X	3	40
15.8675	1146	19.4567	116.273	Auderset et al., (this study)	25.6	26.6	27.2	25.4	23.9	22.2	23.9	mid latitude	1.01058e+07	2.09694e+06	3.60816e+06	665598	2.19371e+07	3.0733e+06	0.243591	0.0505446	0.086971	0.0160436	0.528771	0.0740788	0.777961	-0.246901	-0.109042	30.2342	31.1415	25.9535	32.8679	41.0847	0.209505	31.5384	23.3195	0.203011	5.42092	2.49929	0.460673	0.164478	0.283643	depth in mcd	184	1146	A	59	X	CC	19
16.021	1146	19.4567	116.273	Auderset et al., (this study)	25.6	26.6	27.2	25.4	23.9	22.2	23.9	mid latitude	6.88518e+06	1.98074e+06	3.14813e+06	779576	2.18749e+07	2.86746e+06	0.183429	0.0527691	0.0838697	0.0207687	0.582772	0.0763922	0.774298	-0.27342	-0.111092	28.4441	31.0013	25.7123	32.6658	40.8509	0.226059	23.94	29.4019	0.192766	4.03827	2.51661	0.314752	0.143915	0.269816	depth in mcd	184	1146	A	60	X	5	43
16.1322	1146	19.4567	116.273	Auderset et al., (this study)	25.6	26.6	27.2	25.4	23.9	22.2	23.9	mid latitude	9.0552e+06	1.4061e+06	2.8635e+06	427305	1.10542e+07	1.51963e+06	0.343965	0.0534114	0.108771	0.0162313	0.419897	0.0577236	0.773813	-0.214915	-0.111364	32.3933	30.9827	25.715	32.6266	40.7558	0.352445	45.0297	14.3702	0.271958	6.70131	2.33145	0.819165	0.259043	0.245422	depth in mcd	184	1146	A	61	X	2	40
16.3018	1146	19.4567	116.273	Auderset et al., (this study)	25.6	26.6	27.2	25.4	23.9	22.2	23.9	mid latitude	1.20582e+07	1.23224e+06	2.55776e+06	360846	9.87279e+06	1.28347e+06	0.440638	0.0450292	0.0934673	0.0131863	0.360778	0.0469014	0.773249	-0.210277	-0.111681	32.7063	30.961	25.6396	32.6422	40.7155	0.361859	54.9825	9.62001	0.271171	7.08823	2.31201	1.22136	0.259072	0.0793671	depth in mcd	184	1146	A	61	X	7	40
16.9521	1146	19.4567	116.273	Auderset et al., (this study)	25.6	26.6	27.2	25.4	23.9	22.2	23.9	mid latitude	1.35688e+07	1.33043e+06	2.61579e+06	263015	8.78387e+06	1.08144e+06	0.490852	0.0481283	0.0946265	0.00951458	0.317757	0.0391213	0.748534	-0.2066	-0.125789	32.9545	29.9961	24.354	31.146	38.8839	0.280882	60.7032	7.38176	0.299067	9.94541	2.20706	1.54474	0.297795	0.20927	depth in mcd	184	1146	A	62	X	4	40
17.5473	1146	19.4567	116.273	Auderset et al., (this study)	25.6	26.6	27.2	25.4	23.9	22.2	23.9	mid latitude	2.3467e+07	4.98804e+06	8.59556e+06	1.84146e+06	5.13283e+07	7.36987e+06	0.240464	0.0511121	0.0880781	0.0188693	0.525958	0.0755185	0.781178	-0.253953	-0.10725	29.7582	31.2641	26.0712	33.1198	41.3641	0.140576	31.3749	23.8996	0.2081	4.66779	2.50859	0.457194	0.167462	0.266315	depth in mcd	184	1146	A	63	X	1	40
17.5741	1146	19.4567	116.273	Auderset et al., (this study)	25.6	26.6	27.2	25.4	23.9	22.2	23.9	mid latitude	6.56489e+06	1.62439e+06	2.66482e+06	493934	1.62707e+07	2.12287e+06	0.220731	0.0546167	0.089599	0.0166075	0.547069	0.0713772	0.764786	-0.254046	-0.11646	29.7519	30.6341	25.108	32.0992	40.0853	0.264445	28.7485	24.4352	0.206377	5.3951	2.4511	0.403478	0.16378	0.197629	depth in mcd	184	1146	A	63	X	6	40
17.6729	1146	19.4567	116.273	Auderset et al., (this study)	25.6	26.6	27.2	25.4	23.9	22.2	23.9	mid latitude	1.60801e+07	1.3753e+06	2.31866e+06	519095	1.55173e+07	1.86095e+06	0.426852	0.0365077	0.0615494	0.0137795	0.411912	0.0493994	0.773576	-0.25936	-0.111497	29.3932	30.9736	25.6818	32.6483	40.7339	0.136557	50.8906	10.3725	0.195127	4.46673	2.4718	1.03627	0.149424	0.257045	depth in mcd	184	1146	A	64	X	3	40
19.3871	1146	19.4567	116.273	Auderset et al., (this study)	25.6	26.6	27.2	25.4	23.9	22.2	23.9	mid latitude	5.43406e+06	1.41255e+06	2.36571e+06	428978	1.30393e+07	1.62772e+06	0.223547	0.0581097	0.0973209	0.0176474	0.536413	0.0669616	0.757916	-0.250036	-0.120379	30.0226	30.3661	24.7761	31.6943	39.6038	0.245365	29.4156	23.0498	0.222908	5.51476	2.38936	0.416744	0.181429	0.166717	depth in mcd	184	1146	A	64	X	7	40
46.7715	1263	-28.5329	2.77951	Auderset et al., (this study)	-42.4	-41.7	-37.9	-35.6	-34.3	-31.8	-41.7	transition	48559	5293	7651	1242	50413	6022	0.407443	0.0444118	0.064197	0.0104212	0.422999	0.0505286	0.738074	-0.268142	-0.1319	28.8004	29.578	22.7895	29.6135	35.515	0.0899688	49.0634	11.0331	0.200875	6.16023	2.39554	0.963224	0.151766	n/a	depth in mcd	208	1263	A	20	H	5	5
55.3367	1263	-28.5329	2.77951	Auderset et al., (this study)	-42.4	-41.7	-37.9	-35.6	-34.3	-31.8	-42.4	transition	40236	14664	44450	11666	264437	52553	0.094008	0.0342612	0.103854	0.0272566	0.617835	0.122786	0.881102	-0.202039	-0.0549736	33.2624	34.8398	30.1407	37.6976	45.4386	0.00256114	13.2063	56.6371	0.182531	3.81022	2.8279	0.152157	0.168093	n/a	depth in mcd	208	1263	A	32	H	2	5
55.7319	1263	-28.5329	2.77951	Auderset et al., (this study)	-42.4	-41.7	-37.9	-35.6	-34.3	-31.8	-42.4	transition	42657	22527.5	63093	8258.5	229093	54214.5	0.101602	0.0536569	0.150277	0.0196704	0.545663	0.12913	0.847883	-0.172587	-0.0716639	35.2504	33.6982	28.5233	35.8413	43.0729	0.0486176	15.6971	55.9654	0.248893	7.63977	2.63581	0.186199	0.275403	n/a	depth in mcd	208	1263	A	33	H	1	5
56.1228	1263	-28.5329	2.77951	Auderset et al., (this study)	-42.4	-41.7	-37.9	-35.6	-34.3	-31.8	-42.4	transition	5207	21179	56759	5685	196651	42260	0.0158875	0.0646211	0.173182	0.017346	0.60002	0.128943	0.831756	-0.168291	-0.0800038	35.5404	33.1277	27.6658	34.9121	41.823	0.132978	2.57954	89.0303	0.259269	9.98399	2.54833	0.0264784	0.288628	n/a	depth in mcd	208	1263	A	34	X	3	5
56.8606	1263	-28.5329	2.77951	Auderset et al., (this study)	-42.4	-41.7	-37.9	-35.6	-34.3	-31.8	-42.4	transition	219058	72717	214027	21781	751559	160358	0.152176	0.0505155	0.148681	0.0151309	0.522097	0.111398	0.844914	-0.158822	-0.0731873	36.1795	33.594	28.4261	35.6697	42.8368	0.0435284	22.5689	42.2644	0.252798	9.82632	2.57537	0.291471	0.284777	n/a	depth in mcd	208	1263	A	35	X	3	5
57.3999	1263	-28.5329	2.77951	Auderset et al., (this study)	-42.4	-41.7	-37.9	-35.6	-34.3	-31.8	-42.4	transition	41365.2	11289.1	31820.1	2979.09	99467	20154.2	0.19976	0.0545173	0.153665	0.0143865	0.480344	0.0973281	0.829579	-0.160889	-0.0811425	36.04	33.0499	27.5696	34.8041	41.7856	n/a	29.372	32.7607	0.278127	10.6811	2.48305	0.415868	0.319906	n/a	depth in mcd	208	1263	A	36	X	1	11
57.4537	1263	-28.5329	2.77951	Auderset et al., (this study)	-42.4	-41.7	-37.9	-35.6	-34.3	-31.8	-42.4	transition	358126	96426	252994	21760	740006	162129	0.219515	0.0591048	0.155074	0.0133379	0.45359	0.0993778	0.819193	-0.166474	-0.0866138	35.663	32.6756	27.02	34.2127	41.098	0.0333782	32.6123	31.1634	0.291507	11.6266	2.46801	0.48395	0.341881	n/a	depth in mcd	208	1263	A	37	X	1	11
57.487	1263	-28.5329	2.77951	Auderset et al., (this study)	-42.4	-41.7	-37.9	-35.6	-34.3	-31.8	-42.4	transition	84145	25426	80867	6017	259384	62766	0.162253	0.0490277	0.155932	0.0116023	0.500157	0.121029	0.854772	-0.142647	-0.0681499	37.2713	33.9385	28.8717	36.1649	43.4398	0.139976	24.4943	42.7238	0.258505	13.4398	2.60615	0.324403	0.311766	n/a	depth in mcd	208	1263	A	37	X	3	11
57.7294	1263	-28.5329	2.77951	Auderset et al., (this study)	-42.4	-41.7	-37.9	-35.6	-34.3	-31.8	-42.4	transition	162070	7226.5	148832	15095.5	493410	105244	0.173917	0.00775477	0.159712	0.016199	0.529479	0.112938	0.973855	-0.0606905	-0.0115058	42.8034	37.813	34.6869	43.0606	52.0886	0.018192	24.7253	39.371	0.222334	9.8594	2.79001	0.328468	0.301641	n/a	depth in mcd	208	1263	A	38	X	1	11
57.8702	1263	-28.5329	2.77951	Auderset et al., (this study)	-42.4	-41.7	-37.9	-35.6	-34.3	-31.8	-42.4	transition	73479	19662	51476	3849	168500	36981	0.207599	0.0555507	0.145434	0.0108745	0.47606	0.104482	0.824396	-0.163381	-0.083864	35.8718	32.8637	27.309	34.4679	41.4231	0.121297	30.3659	33.4791	0.267364	13.3739	2.51934	0.436077	0.305496	n/a	depth in mcd	208	1263	A	38	X	3	11
58.4803	1263	-28.5329	2.77951	Auderset et al., (this study)	-42.4	-41.7	-37.9	-35.6	-34.3	-31.8	-42.4	transition	660218	188514	636186	51485	1915603	442174	0.16954	0.0484092	0.163368	0.013221	0.491914	0.113547	0.857009	-0.139012	-0.0670148	37.5167	34.0162	28.9644	36.3485	43.6325	0.0192133	25.6314	40.1104	0.270932	12.3567	2.56686	0.344653	0.332107	n/a	depth in mcd	208	1263	A	39	X	1	11
58.6971	1263	-28.5329	2.77951	Auderset et al., (this study)	-42.4	-41.7	-37.9	-35.6	-34.3	-31.8	-42.4	transition	26708.2	9022.29	23572.6	4276.47	66923.7	14332.3	0.184404	0.0622933	0.162754	0.0295264	0.462066	0.0989556	0.823796	-0.194281	-0.0841803	33.786	32.8421	27.2279	34.4462	41.2828	n/a	28.5247	34.9223	0.312133	5.51217	2.46713	0.399085	0.352232	n/a	depth in mcd	208	1263	A	39	X	3	11
59.379	1263	-28.5329	2.77951	Auderset et al., (this study)	-42.4	-41.7	-37.9	-35.6	-34.3	-31.8	-42.4	transition	752736	262589	802865	59283	2291942	486986	0.161656	0.0563931	0.172422	0.0127315	0.492213	0.104584	0.837076	-0.146408	-0.0772353	37.0174	33.3171	27.9493	35.2	42.2861	0.0436566	24.723	39.2819	0.288123	13.5429	2.47816	0.328427	0.350299	n/a	depth in mcd	208	1263	A	40	X	1	11
3.9657	609	49.8778	-24.2382	Auderset et al., 2019	38.8	38.8	40.9	42.9	44.2	46.7	46.7	transition	n/a	n/a	n/a	n/a	n/a	n/a	0.579408	0.0766141	0.125104	0.00360104	0.206349	0.00892317	0.642396	-0.215158	-0.192197	32.3769	25.4537	19.6712	25.7489	33.5395	0.30125	73.7388	1.51669	0.488168	34.7412	1.7425	2.8079	n/a	n/a
3.97253	609	49.8778	-24.2382	Auderset et al., 2019	38.8	38.8	40.9	42.9	44.2	46.7	46.7	transition	n/a	n/a	n/a	n/a	n/a	n/a	0.579995	0.079886	0.156272	0.004789	0.169504	0.00955409	0.681095	-0.188041	-0.166792	34.2073	27.1914	22.1836	28.2325	36.8143	0.254018	77.3843	1.62058	0.573676	32.6314	1.77649	3.42172	n/a	n/a
3.98512	609	49.8778	-24.2382	Auderset et al., 2019	38.8	38.8	40.9	42.9	44.2	46.7	46.7	transition	n/a	n/a	n/a	n/a	n/a	n/a	0.527137	0.0749091	0.0861344	0.00513376	0.293642	0.0130443	0.582031	-0.285395	-0.235054	27.6358	22.5223	15.7269	21.8828	28.8233	0.225183	64.224	2.4148	0.351428	16.778	1.75624	1.79517	n/a	n/a
3.99087	609	49.8778	-24.2382	Auderset et al., 2019	38.8	38.8	40.9	42.9	44.2	46.7	46.7	transition	n/a	n/a	n/a	n/a	n/a	n/a	0.569272	0.0704111	0.0646317	0.00629251	0.274599	0.0147943	0.549022	-0.339805	-0.26041	23.9632	20.7879	13.5284	19.7438	26.2005	0.215936	67.4596	2.53299	0.328131	10.2712	1.77884	2.0731	n/a	n/a
3.99635	609	49.8778	-24.2382	Auderset et al., 2019	38.8	38.8	40.9	42.9	44.2	46.7	46.7	transition	n/a	n/a	n/a	n/a	n/a	n/a	0.5522	0.0767639	0.0820728	0.00430758	0.274323	0.010332	0.557496	-0.298373	-0.253758	26.7598	21.2429	14.1168	20.2905	26.8452	0.238599	66.81	1.8367	0.364324	19.0531	1.70144	2.01296	n/a	n/a
4.00155	609	49.8778	-24.2382	Auderset et al., 2019	38.8	38.8	40.9	42.9	44.2	46.7	46.7	transition	n/a	n/a	n/a	n/a	n/a	n/a	0.605304	0.100787	0.075124	0.0125425	0.19558	0.0106622	0.493827	-0.399426	-0.306426	19.9388	17.6405	9.71244	16.1335	22.195	0.0341011	75.5794	1.73098	0.477465	5.98957	1.66391	3.09491	n/a	n/a
4.00703	609	49.8778	-24.2382	Auderset et al., 2019	38.8	38.8	40.9	42.9	44.2	46.7	46.7	transition	n/a	n/a	n/a	n/a	n/a	n/a	0.56708	0.0843049	0.112163	0.00389656	0.220689	0.011866	0.602767	-0.251971	-0.21985	29.892	23.5622	17.1074	23.1907	30.4116	0.310094	71.9855	2.04958	0.462821	28.7852	1.73295	2.56958	n/a	n/a
4.01278	609	49.8778	-24.2382	Auderset et al., 2019	38.8	38.8	40.9	42.9	44.2	46.7	46.7	transition	n/a	n/a	n/a	n/a	n/a	n/a	0.52895	0.0731513	0.151581	0.00446856	0.229145	0.0127047	0.697603	-0.179572	-0.156391	34.7789	27.9028	23.2025	29.2793	38.1417	0.281474	69.7736	2.34553	0.486574	33.9216	1.82111	2.30837	n/a	n/a
4.01826	609	49.8778	-24.2382	Auderset et al., 2019	38.8	38.8	40.9	42.9	44.2	46.7	46.7	transition	n/a	n/a	n/a	n/a	n/a	n/a	0.391963	0.11204	0.0966414	0.00678189	0.373459	0.0191141	0.522375	-0.34821	-0.282018	23.3958	19.31	11.6229	18.031	24.2475	0.345605	51.2087	4.64975	0.354359	14.2499	1.71425	1.04955	n/a	n/a
4.02374	609	49.8778	-24.2382	Auderset et al., 2019	38.8	38.8	40.9	42.9	44.2	46.7	46.7	transition	n/a	n/a	n/a	n/a	n/a	n/a	0.728142	0.0885708	0.0950621	0.0018142	0.0828572	0.00355396	0.531374	-0.290213	-0.2746	27.3106	19.8174	12.3051	18.5781	24.8351	0.385408	89.7833	0.485716	0.682146	52.399	1.57858	8.78791	n/a	n/a
4.02922	609	49.8778	-24.2382	Auderset et al., 2019	38.8	38.8	40.9	42.9	44.2	46.7	46.7	transition	n/a	n/a	n/a	n/a	n/a	n/a	0.553606	0.0729729	0.073269	0.00538781	0.280936	0.0138286	0.558965	-0.315864	-0.252615	25.5792	21.3211	14.1617	20.3732	26.9064	0.204977	66.3365	2.43704	0.339677	13.599	1.75868	1.97058	n/a	n/a
4.0347	609	49.8778	-24.2382	Auderset et al., 2019	38.8	38.8	40.9	42.9	44.2	46.7	46.7	transition	n/a	n/a	n/a	n/a	n/a	n/a	0.432904	0.0531258	0.0547523	0.0110854	0.436424	0.0117088	0.593443	-0.337012	-0.226621	24.1517	23.0991	16.5315	22.6244	29.6584	0.0356905	49.7975	2.63349	0.209777	4.93912	1.85748	0.991934	n/a	n/a
4.04018	609	49.8778	-24.2382	Auderset et al., 2019	38.8	38.8	40.9	42.9	44.2	46.7	46.7	transition	n/a	n/a	n/a	n/a	n/a	n/a	0.54993	0.0616772	0.105716	0.00486697	0.262647	0.0151622	0.67092	-0.212043	-0.17333	32.5871	26.7443	21.4911	27.5795	35.9695	0.325239	67.6772	2.68313	0.382742	21.7212	1.85868	2.0938	n/a	n/a
4.05431	609	49.8778	-24.2382	Auderset et al., 2019	38.8	38.8	40.9	42.9	44.2	46.7	46.7	transition	n/a	n/a	n/a	n/a	n/a	n/a	0.575402	0.0540322	0.0934812	0.00505476	0.254445	0.0175851	0.68245	-0.21274	-0.165929	32.5401	27.2504	22.2156	28.3138	36.9133	0.379813	69.3383	2.96552	0.359324	18.4937	1.91885	2.2614	n/a	n/a
4.06854	609	49.8778	-24.2382	Auderset et al., 2019	38.8	38.8	40.9	42.9	44.2	46.7	46.7	transition	n/a	n/a	n/a	n/a	n/a	n/a	0.49719	0.0552402	0.121031	0.00573958	0.307399	0.0134004	0.717313	-0.1772	-0.144291	34.939	28.7305	24.3976	30.5561	39.8207	0.253684	61.7943	2.62449	0.361987	21.0871	1.88384	1.61741	n/a	n/a
4.08278	609	49.8778	-24.2382	Auderset et al., 2019	38.8	38.8	40.9	42.9	44.2	46.7	46.7	transition	n/a	n/a	n/a	n/a	n/a	n/a	0.429578	0.0621929	0.129715	0.00795083	0.356782	0.0137804	0.708888	-0.187733	-0.149422	34.228	28.3795	23.8841	30.02	39.0417	0.358189	54.6287	3.10819	0.35037	16.3147	1.87511	1.20403	n/a	n/a
4.09701	609	49.8778	-24.2382	Auderset et al., 2019	38.8	38.8	40.9	42.9	44.2	46.7	46.7	transition	n/a	n/a	n/a	n/a	n/a	n/a	0.500299	0.0638715	0.102929	0.00651302	0.312498	0.0138899	0.658813	-0.226294	-0.181238	31.6252	26.2033	20.7174	26.7765	34.9258	0.211207	61.5528	2.70132	0.346835	15.8037	1.842	1.60097	n/a	n/a
4.11124	609	49.8778	-24.2382	Auderset et al., 2019	38.8	38.8	40.9	42.9	44.2	46.7	46.7	transition	n/a	n/a	n/a	n/a	n/a	n/a	0.4973	0.0649387	0.130375	0.00492635	0.287646	0.0148141	0.698035	-0.186357	-0.156123	34.3209	27.9212	23.2089	29.3079	38.1444	0.166451	63.3547	2.89274	0.398329	26.4648	1.85871	1.72886	n/a	n/a
4.12548	609	49.8778	-24.2382	Auderset et al., 2019	38.8	38.8	40.9	42.9	44.2	46.7	46.7	transition	n/a	n/a	n/a	n/a	n/a	n/a	0.421288	0.0632935	0.0650526	0.00797745	0.414156	0.0282331	0.61537	-0.321306	-0.210864	25.2118	24.1769	17.9418	24.0271	31.4187	0.0621581	50.4268	6.28071	0.235564	8.15456	2.00699	1.01722	n/a	n/a
4.13971	609	49.8778	-24.2382	Auderset et al., 2019	38.8	38.8	40.9	42.9	44.2	46.7	46.7	transition	n/a	n/a	n/a	n/a	n/a	n/a	0.577153	0.0558258	0.111931	0.00417253	0.238737	0.0121805	0.696779	-0.1864	-0.156905	34.318	27.8677	23.1244	29.2246	38.0693	0.265849	70.739	2.06682	0.406598	26.8256	1.85176	2.41752	n/a	n/a
4.15465	609	49.8778	-24.2382	Auderset et al., 2019	38.8	38.8	40.9	42.9	44.2	46.7	46.7	transition	n/a	n/a	n/a	n/a	n/a	n/a	0.512297	0.062222	0.144132	0.00466005	0.260412	0.016277	0.726245	-0.165551	-0.138917	35.7253	29.0981	24.9321	31.1211	40.4422	0.237225	66.2988	3.07942	0.432669	30.9292	1.88997	1.96725	n/a	n/a
4.16362	609	49.8778	-24.2382	Auderset et al., 2019	38.8	38.8	40.9	42.9	44.2	46.7	46.7	transition	n/a	n/a	n/a	n/a	n/a	n/a	0.55181	0.0539563	0.114148	0.00430006	0.262	0.0137866	0.71021	-0.17908	-0.148613	34.8121	28.4348	23.976	30.0978	39.1881	0.0725414	67.8058	2.43754	0.384667	26.5457	1.8814	2.10615	n/a	n/a
4.17418	609	49.8778	-24.2382	Auderset et al., 2019	38.8	38.8	40.9	42.9	44.2	46.7	46.7	transition	n/a	n/a	n/a	n/a	n/a	n/a	0.52491	0.064093	0.143112	0.00398526	0.252139	0.0117602	0.712524	-0.168998	-0.147201	35.4927	28.5315	24.0939	30.2619	39.3898	0.296147	67.5517	2.19133	0.444528	35.9104	1.83589	2.08183	n/a	n/a
4.18474	609	49.8778	-24.2382	Auderset et al., 2019	38.8	38.8	40.9	42.9	44.2	46.7	46.7	transition	n/a	n/a	n/a	n/a	n/a	n/a	0.443699	0.0621525	0.0654583	0.00741463	0.404202	0.0170733	0.591367	-0.314451	-0.228143	25.6746	22.995	16.334	22.4602	29.4838	0.09823	52.3291	3.70536	0.24272	8.82826	1.86462	1.09772	n/a	n/a
4.19479	609	49.8778	-24.2382	Auderset et al., 2019	38.8	38.8	40.9	42.9	44.2	46.7	46.7	transition	n/a	n/a	n/a	n/a	n/a	n/a	0.559289	0.0562422	0.0526879	0.0051386	0.308012	0.0186304	0.576167	-0.335456	-0.239451	24.2567	22.2215	15.3409	21.4947	28.2819	0.180163	64.4861	3.2237	0.258829	10.2534	1.89568	1.8158	n/a	n/a
4.20484	609	49.8778	-24.2382	Auderset et al., 2019	38.8	38.8	40.9	42.9	44.2	46.7	46.7	transition	n/a	n/a	n/a	n/a	n/a	n/a	0.456002	0.0626155	0.0865387	0.0082243	0.370568	0.0160515	0.638958	-0.259735	-0.194528	29.3679	25.2943	19.4297	25.5326	33.3097	0.135975	55.168	3.40036	0.2893	10.5223	1.87149	1.23055	n/a	n/a
4.2149	609	49.8778	-24.2382	Auderset et al., 2019	38.8	38.8	40.9	42.9	44.2	46.7	46.7	transition	n/a	n/a	n/a	n/a	n/a	n/a	0.534972	0.060358	0.141917	0.00460563	0.24517	0.0129772	0.725468	-0.163685	-0.139382	35.8512	29.0663	24.8606	31.0649	40.4678	0.299438	68.5737	2.36832	0.444878	30.8138	1.86447	2.18205	n/a	n/a
4.22495	609	49.8778	-24.2382	Auderset et al., 2019	38.8	38.8	40.9	42.9	44.2	46.7	46.7	transition	n/a	n/a	n/a	n/a	n/a	n/a	0.452895	0.0623751	0.0845767	0.00496823	0.373668	0.0215165	0.640358	-0.254364	-0.193577	29.7304	25.3593	19.5425	25.6031	33.3517	0.457959	54.7925	4.53541	0.27768	17.0235	1.91712	1.21202	n/a	n/a
4.23501	609	49.8778	-24.2382	Auderset et al., 2019	38.8	38.8	40.9	42.9	44.2	46.7	46.7	transition	n/a	n/a	n/a	n/a	n/a	n/a	0.430635	0.0574225	0.0415304	0.00931603	0.439112	0.0219838	0.559145	-0.416138	-0.252475	18.8107	21.3307	14.2023	20.4072	26.9353	0.068348	49.5127	4.85701	0.190157	4.45795	1.96822	0.980696	n/a	n/a
4.24506	609	49.8778	-24.2382	Auderset et al., 2019	38.8	38.8	40.9	42.9	44.2	46.7	46.7	transition	n/a	n/a	n/a	n/a	n/a	n/a	0.459587	0.0660783	0.155925	0.00623946	0.297783	0.0143868	0.727658	-0.165481	-0.138073	35.73	29.1558	25.0172	31.2172	40.6848	0.215972	60.682	3.03535	0.42235	24.9902	1.87196	1.54337	n/a	n/a
4.25511	609	49.8778	-24.2382	Auderset et al., 2019	38.8	38.8	40.9	42.9	44.2	46.7	46.7	transition	n/a	n/a	n/a	n/a	n/a	n/a	0.491144	0.0555624	0.0556645	0.00875532	0.371924	0.0169492	0.594232	-0.333538	-0.226044	24.3862	23.1386	16.5177	22.6794	29.7517	0.207348	56.9067	3.33584	0.235788	6.3578	1.90573	1.32055	n/a	n/a
4.26517	609	49.8778	-24.2382	Auderset et al., 2019	38.8	38.8	40.9	42.9	44.2	46.7	46.7	transition	n/a	n/a	n/a	n/a	n/a	n/a	0.458778	0.0546174	0.0453781	0.00913301	0.418177	0.0139171	0.556121	-0.381092	-0.254831	21.1763	21.1696	13.9743	20.2042	26.7344	0.0841665	52.3149	2.9442	0.201633	4.96858	1.85656	1.09709	n/a	n/a
4.27522	609	49.8778	-24.2382	Auderset et al., 2019	38.8	38.8	40.9	42.9	44.2	46.7	46.7	transition	n/a	n/a	n/a	n/a	n/a	n/a	0.418896	0.0601271	0.0721302	0.00843773	0.421614	0.0187954	0.623005	-0.290162	-0.205509	27.3141	24.5432	18.4536	24.5204	32.013	0.0840921	49.8383	4.29422	0.242117	8.54854	1.9116	0.993553	n/a	n/a
4.28527	609	49.8778	-24.2382	Auderset et al., 2019	38.8	38.8	40.9	42.9	44.2	46.7	46.7	transition	n/a	n/a	n/a	n/a	n/a	n/a	0.48146	0.062954	0.0796353	0.00634609	0.351709	0.0178956	0.622648	-0.271892	-0.205757	28.5473	24.5262	18.4081	24.4825	32.0067	0.167562	57.7866	3.58373	0.287221	12.5487	1.87522	1.36891	n/a	n/a
4.29533	609	49.8778	-24.2382	Auderset et al., 2019	38.8	38.8	40.9	42.9	44.2	46.7	46.7	transition	n/a	n/a	n/a	n/a	n/a	n/a	0.534643	0.0578296	0.0633414	0.00629347	0.318261	0.0196317	0.606859	-0.303701	-0.216913	26.4002	23.7632	17.351	23.449	30.6976	0.296988	62.685	3.54187	0.273907	10.0646	1.91657	1.67989	n/a	n/a
4.30506	609	49.8778	-24.2382	Auderset et al., 2019	38.8	38.8	40.9	42.9	44.2	46.7	46.7	transition	n/a	n/a	n/a	n/a	n/a	n/a	0.492661	0.0646228	0.0855986	0.00606247	0.332712	0.0183424	0.629937	-0.261447	-0.200703	29.2523	24.8719	18.8911	24.9694	32.6027	0.147604	59.6895	3.58949	0.308046	14.1194	1.87473	1.48074	n/a	n/a
4.31173	609	49.8778	-24.2382	Auderset et al., 2019	38.8	38.8	40.9	42.9	44.2	46.7	46.7	transition	n/a	n/a	n/a	n/a	n/a	n/a	0.504654	0.0754497	0.0766594	0.00634719	0.320372	0.0165172	0.568793	-0.315344	-0.245045	25.6143	21.8389	14.8179	21.0233	27.6766	0.151325	61.1682	3.16924	0.31989	12.0777	1.79386	1.57521	n/a	n/a
4.32037	609	49.8778	-24.2382	Auderset et al., 2019	38.8	38.8	40.9	42.9	44.2	46.7	46.7	transition	n/a	n/a	n/a	n/a	n/a	n/a	0.501346	0.0598837	0.0742355	0.00686816	0.33982	0.0178468	0.62298	-0.278568	-0.205526	28.0966	24.542	18.4497	24.5123	32.0348	0.167483	59.6013	3.43741	0.282736	10.8086	1.89094	1.47533	n/a	n/a
4.32783	609	49.8778	-24.2382	Auderset et al., 2019	38.8	38.8	40.9	42.9	44.2	46.7	46.7	transition	n/a	n/a	n/a	n/a	n/a	n/a	0.527738	0.0659253	0.0830469	0.0058103	0.300124	0.0173557	0.617021	-0.270399	-0.2097	28.6481	24.2565	18.0345	24.1188	31.5194	0.215024	63.7471	3.18399	0.327747	14.293	1.85242	1.7584	n/a	n/a
4.33568	609	49.8778	-24.2382	Auderset et al., 2019	38.8	38.8	40.9	42.9	44.2	46.7	46.7	transition	n/a	n/a	n/a	n/a	n/a	n/a	0.601949	0.0680634	0.0652612	0.00491976	0.245108	0.0146989	0.554976	-0.325992	-0.255726	24.8955	21.1084	13.9522	20.1432	26.6419	0.246181	71.0636	2.38368	0.347303	13.2651	1.77936	2.45586	n/a	n/a
4.34393	609	49.8778	-24.2382	Auderset et al., 2019	38.8	38.8	40.9	42.9	44.2	46.7	46.7	transition	n/a	n/a	n/a	n/a	n/a	n/a	0.607757	0.0492499	0.0920063	0.00439039	0.233155	0.0134409	0.690422	-0.199483	-0.160885	33.4349	27.5955	22.7266	28.832	37.5131	0.236313	72.2735	2.16371	0.371317	20.9563	1.887	2.60666	n/a	n/a
4.35139	609	49.8778	-24.2382	Auderset et al., 2019	38.8	38.8	40.9	42.9	44.2	46.7	46.7	transition	n/a	n/a	n/a	n/a	n/a	n/a	0.47296	0.0567918	0.145342	0.00527438	0.301804	0.0178281	0.747856	-0.154435	-0.126182	36.4756	29.9692	26.2179	32.5043	42.4125	0.353139	61.0457	3.63254	0.393533	27.5561	1.92958	1.56711	n/a	n/a
4.35924	609	49.8778	-24.2382	Auderset et al., 2019	38.8	38.8	40.9	42.9	44.2	46.7	46.7	transition	n/a	n/a	n/a	n/a	n/a	n/a	0.447151	0.0636035	0.059399	0.00775162	0.400657	0.0214377	0.582083	-0.342676	-0.235015	23.7693	22.525	15.7186	21.9024	28.7985	0.169219	52.7421	4.57494	0.23651	7.66278	1.91474	1.11605	n/a	n/a
4.36788	609	49.8778	-24.2382	Auderset et al., 2019	38.8	38.8	40.9	42.9	44.2	46.7	46.7	transition	n/a	n/a	n/a	n/a	n/a	n/a	0.469028	0.061721	0.0796519	0.00550493	0.36929	0.0148038	0.618256	-0.26576	-0.208832	28.9612	24.3159	18.0757	24.1938	31.5984	0.159975	55.9487	3.0597	0.276621	14.4692	1.83543	1.27008	n/a	n/a
4.37573	609	49.8778	-24.2382	Auderset et al., 2019	38.8	38.8	40.9	42.9	44.2	46.7	46.7	transition	n/a	n/a	n/a	n/a	n/a	n/a	0.393189	0.0590398	0.0443263	0.00818229	0.47478	0.0204822	0.552833	-0.400801	-0.257406	19.8459	20.9934	13.7888	20.0039	26.486	0.0261676	45.2999	4.95133	0.183827	5.41735	1.92507	0.828149	n/a	n/a
4.38516	609	49.8778	-24.2382	Auderset et al., 2019	38.8	38.8	40.9	42.9	44.2	46.7	46.7	transition	n/a	n/a	n/a	n/a	n/a	n/a	0.419763	0.0564901	0.0471771	0.00804975	0.445143	0.0233771	0.581846	-0.374388	-0.235192	21.6288	22.5129	15.7221	21.8839	28.7391	0.0698055	48.5328	5.27532	0.192537	5.86069	1.98752	0.942985	n/a	n/a
4.39675	609	49.8778	-24.2382	Auderset et al., 2019	38.8	38.8	40.9	42.9	44.2	46.7	46.7	transition	n/a	n/a	n/a	n/a	n/a	n/a	0.457508	0.0641591	0.0686483	0.007451	0.384614	0.0176197	0.593616	-0.310299	-0.226494	25.9548	23.1078	16.5225	22.6437	29.6411	0.11564	54.328	3.70841	0.258545	9.21331	1.86402	1.18952	n/a	n/a
4.40192	609	49.8778	-24.2382	Auderset et al., 2019	38.8	38.8	40.9	42.9	44.2	46.7	46.7	transition	n/a	n/a	n/a	n/a	n/a	n/a	0.392425	0.0635603	0.0515066	0.0079908	0.461892	0.0226261	0.563711	-0.378246	-0.248944	21.3684	21.5722	14.4846	20.6906	27.3594	0.0258627	45.9344	5.4514	0.202539	6.44574	1.92918	0.849604	n/a	n/a
4.408	609	49.8778	-24.2382	Auderset et al., 2019	38.8	38.8	40.9	42.9	44.2	46.7	46.7	transition	n/a	n/a	n/a	n/a	n/a	n/a	0.515392	0.0671442	0.0684707	0.00656102	0.326972	0.0154596	0.574054	-0.317321	-0.241047	25.4808	22.1124	15.1437	21.3563	28.145	0.16016	61.184	2.91223	0.293384	10.436	1.81182	1.57626	n/a	n/a
4.41409	609	49.8778	-24.2382	Auderset et al., 2019	38.8	38.8	40.9	42.9	44.2	46.7	46.7	transition	n/a	n/a	n/a	n/a	n/a	n/a	0.551684	0.0656314	0.0941832	0.00473343	0.26823	0.0155381	0.635555	-0.242319	-0.196847	30.5434	25.1357	19.2387	25.3374	33.0557	0.309404	67.2856	2.73933	0.367036	19.8974	1.8344	2.05675	n/a	n/a
4.42047	609	49.8778	-24.2382	Auderset et al., 2019	38.8	38.8	40.9	42.9	44.2	46.7	46.7	transition	n/a	n/a	n/a	n/a	n/a	n/a	0.45395	0.0672075	0.170699	0.00428376	0.288124	0.0157358	0.739431	-0.151926	-0.131102	36.645	29.6326	25.755	31.9634	41.6197	0.244253	61.1732	3.35028	0.443531	39.8479	1.87806	1.57554	n/a	n/a
4.43234	609	49.8778	-24.2382	Auderset et al., 2019	38.8	38.8	40.9	42.9	44.2	46.7	46.7	transition	n/a	n/a	n/a	n/a	n/a	n/a	0.525441	0.0689056	0.0757868	0.00589899	0.307461	0.0165064	0.587633	-0.298207	-0.230894	26.771	22.8069	16.0733	22.2366	29.259	0.199768	63.0856	3.04576	0.317329	12.8474	1.8205	1.70897	n/a	n/a
4.43781	609	49.8778	-24.2382	Auderset et al., 2019	38.8	38.8	40.9	42.9	44.2	46.7	46.7	transition	n/a	n/a	n/a	n/a	n/a	n/a	0.55377	0.0658013	0.0702529	0.00567886	0.288679	0.0158178	0.582349	-0.304807	-0.234817	26.3255	22.5385	15.779	21.9207	28.7993	0.257801	65.7333	2.77706	0.317623	12.371	1.81919	1.91829	n/a	n/a
4.44146	609	49.8778	-24.2382	Auderset et al., 2019	38.8	38.8	40.9	42.9	44.2	46.7	46.7	transition	n/a	n/a	n/a	n/a	n/a	n/a	0.405948	0.0677917	0.0559124	0.00879682	0.438945	0.0226067	0.562938	-0.374711	-0.24954	21.607	21.5315	14.4057	20.6591	27.29	0.0593906	48.0473	5.27512	0.223046	6.35598	1.91115	0.924826	n/a	n/a
4.44755	609	49.8778	-24.2382	Auderset et al., 2019	38.8	38.8	40.9	42.9	44.2	46.7	46.7	transition	n/a	n/a	n/a	n/a	n/a	n/a	0.531918	0.0649466	0.0712605	0.00584281	0.308723	0.0173097	0.592453	-0.299592	-0.227346	26.6775	23.0495	16.4907	22.5548	29.639	0.237053	63.2753	3.15165	0.303472	12.1963	1.84636	1.72296	n/a	n/a
4.45333	609	49.8778	-24.2382	Auderset et al., 2019	38.8	38.8	40.9	42.9	44.2	46.7	46.7	transition	n/a	n/a	n/a	n/a	n/a	n/a	0.589638	0.0592876	0.08016	0.00445481	0.25313	0.01333	0.62293	-0.25411	-0.20556	29.7476	24.5397	18.3846	24.5093	32.0016	0.321404	69.9645	2.21073	0.350672	17.994	1.82082	2.32939	n/a	n/a
4.46033	609	49.8778	-24.2382	Auderset et al., 2019	38.8	38.8	40.9	42.9	44.2	46.7	46.7	transition	n/a	n/a	n/a	n/a	n/a	n/a	0.563348	0.0572528	0.0976701	0.00480508	0.262835	0.0140885	0.670614	-0.213619	-0.173528	32.4807	26.7307	21.5121	27.5596	35.8994	0.245615	68.1868	2.43983	0.365802	20.3264	1.86037	2.14335	n/a	n/a
4.46641	609	49.8778	-24.2382	Auderset et al., 2019	38.8	38.8	40.9	42.9	44.2	46.7	46.7	transition	n/a	n/a	n/a	n/a	n/a	n/a	0.467792	0.0629418	0.0696433	0.00712019	0.37569	0.0168124	0.597862	-0.302333	-0.223399	26.4925	23.3195	16.7542	22.9179	29.9872	0.120658	55.4597	3.4693	0.262501	9.78111	1.85818	1.24516	n/a	n/a
4.47219	609	49.8778	-24.2382	Auderset et al., 2019	38.8	38.8	40.9	42.9	44.2	46.7	46.7	transition	n/a	n/a	n/a	n/a	n/a	n/a	0.484848	0.0687998	0.124207	0.00495441	0.302181	0.0150099	0.676952	-0.202434	-0.169442	33.2357	27.0102	21.8767	27.9575	36.4837	0.310609	61.6049	3.00284	0.384277	25.0699	1.84117	1.6045	n/a	n/a
[truncated: 4,080 more rows]
[truncated: 2 more columns]

## Sheet: References
Ai, X. E. et al. Southern Ocean upwelling, Earth’s obliquity, and glacial-interglacial atmospheric CO2 change. Science 370, 1348-1352, doi:https://doi.org/10.1126/science.abd2115 (2020).
[truncated: 47 more rows]

[truncated: 9 more sheets: SST gradients, DSDP 516, DSDP 588, ODP 667, ODP 704, ODP 730, ODP 754, ODP 1146, ODP 1263]
