# Supplementary material for: Enhanced ocean oxygenation during Cenozoic warm periods
Source: Nature. 2022 Aug 31;609(7925):77–82. doi: 10.1038/s41586-022-05017-0 (PMC9433325; doi:10.1038/s41586-022-05017-0)
Supplement: Supplementary file 3 — Applied age models for ODP/DSDP Sites 516, 588, 667, 690, 704, 730, 738, 754, 1146, 1209, 1211 and 1263 with biostratigraphic (calcareous nannoplankton and foraminifer) and magnetostratigraphic datums adjusted to the GTS12 timescale. [file 41586_2022_5017_MOESM3_ESM.xlsx]

## Sheet: 516Z,F
Category	Sample label	Chron/Event/Datum	Chronozone	Depth [m]	Age [Ma] original age model	Age [Ma] GTS12	Comment	Reference
Biostratigraphy - foraminifera	72-516-3-2,30	FAD Globorotalia truncatulinoides		9.2	1.9	1.93	reported as "Globorotalia truncatulinoides [Atl.]" in GTS12	Berggren et al., 1983
Biostratigraphy - foraminifera	72-516-3-2,100	LAD Globorotalia obliquus extremus	Matuyama	9.9	2.1	1.98		Berggren et al., 1983
Biostratigraphy - foraminifera	72-516-3-2,100	LAD Globorotalia miocenica	#2	9.9	2.1	2.39	reported as "Globorotalila miocenica [Atl.]" in GTS12	Berggren et al., 1983
Biostratigraphy - foraminifera	72-516-4-1,100	LAD Globoquadrina altispira		12.3	2.5	3.13	reported as "Dentoglobigerina altispira [Atl.]" in GTS12	Berggren et al., 1983
Biostratigraphy - foraminifera	72-516-4-1,100	LAD Globorotalia multicamerata		12.3	2.5	2.98		Berggren et al., 1983
Biostratigraphy - foraminifera	72-516-4-2,100	FAD Sphaeroidinella dehiscens s.s.		13.3	2.8		not reported in GTS12	Berggren et al., 1983
Biostratigraphy - foraminifera	72-516-4-2,100	FAD Sphaeroidinellopsis spp.		13.3	2.8		not reported in GTS12	Berggren et al., 1983
Biostratigraphy - foraminifera	72-516-4-3,100	LAD Globorotalia conomiozea	Gauss	14.3	3		not reported in GTS12	Berggren et al., 1983
Biostratigraphy - foraminifera	72-516-4-3,100	LAD Globorotalia conoidea	#3	14.3	3		not reported in GTS12	Berggren et al., 1983
Biostratigraphy - foraminifera	72-516-4-3,100	FAD Globorotalia inflata		14.3	3	3.24	reported as "Globorotalia inflata [S. Atl.]" in GTS12	Berggren et al., 1983
Biostratigraphy - foraminifera	72-516-5-1,100	FAD Globorotalia miocenica		16.7	3.1	3.77	reported as "Globorotalila miocenica [Atl.]" in GTS12	Berggren et al., 1983
Biostratigraphy - foraminifera	72-516-5-1,100	FAD Globorotalia crassula		16.7	3.1		not reported in GTS12	Berggren et al., 1983
Biostratigraphy - foraminifera	72-516-5-2,100	LAD Globorotalia margaritae		18.2	3.4	3.85		Berggren et al., 1983
Biostratigraphy - foraminifera	72-516-6-2,100	LAD Globorotalia nepenthes		22.1	3.6		The reported age is 4.37 Ma in GTS12	Berggren et al., 1983
Biostratigraphy - foraminifera		combined LAD Globorotalia nepenthes and FAD Globorotalia crassaformis s.l.		27.55		4.34	average depth and age
Biostratigraphy - foraminifera	72-516-8-3,120	FAD Globorotalia crassaformis s.l.		33	4.2		The reported age is 4.31 Ma in GTS12	Berggren et al., 1983
Biostratigraphy - foraminifera	72-516-9-1,120	LAD Globigerinoides siegliei	Gilbert	34.5	4.3	4.72		Berggren et al., 1983
Biostratigraphy - foraminifera	72-516-9-2,100	FAD Globorotalia puncticulata s.l.	#4	35.3	4.4		not reported in GTS12	Berggren et al., 1983
Biostratigraphy - foraminifera	72-516-9-2,100	LAD Globorotalia cibaoensis		35.3	4.4		removed due to question mark next to age in GTS12. The reporded age 3.23 Ma is inconsistent with the established order of bioevents	Berggren et al., 1983
Biostratigraphy - foraminifera	72-516-13-1,115	FAD Globigerinoides conglobatus		52.1	5.4	6.2		Berggren et al., 1983
Biostratigraphy - foraminifera	72-516-13-2,115	FAD Globorotalia cibaoensis margaritae s.l.	#5	53.5	5.4		not reported in GTS12	Berggren et al., 1983
Biostratigraphy - foraminifera	72-516-13-2,115	LAD Globoquadrina dehiscens		53.5	5.4	5.92		Berggren et al., 1983
Biostratigraphy - foraminifera	72-516-13-2,115	LAD Globorotalia lenguaensis		53.5	5.4	8.97		Berggren et al., 1983
Biostratigraphy - nannofossils	516	LAD Sphenolithus heteromorphus		71.1		13.53		Wei and Wise, 1988
Biostratigraphy - foraminifera	72-516-17-3,70	FAD Orbulina suturalis	#16	72.2	15.5	15.1		Berggren et al., 1983
Biostratigraphy - foraminifera	72-516-17-3,70	LAD Praeorbulina glomerosa	#16	72.2	15.5	14.78		Berggren et al., 1983
Biostratigraphy - foraminifera	72-516-17-3,70	LAD Praeorbulina sicana	#16	72.2	15.5	14.53		Berggren et al., 1983
Biostratigraphy - foraminifera	72-516-21-2,70	FAD Praeorbulina glomerosa	16	88.3	16.3	16.27		Berggren et al., 1983
Biostratigraphy - foraminifera	72-516-21-2,70	FAD Globigerinoides diminutus	16	88.3	16.3	16.06		Berggren et al., 1983
Biostratigraphy - foraminifera	72-516-22-1,110	FAD Praeorbulina sicana	16	93.1	16.6	16.38		Berggren et al., 1983
Biostratigraphy - foraminifera	72-516-24-1,100	FAD Globorotalia miozea	16	101.3	16.8	16.7		Berggren et al., 1983
Biostratigraphy - foraminifera	72-516-24-1,100	LAD Globorotalia zealandica	16	101.3	16.8		not reported in GTS12	Berggren et al., 1983
Biostratigraphy - foraminifera	72-516-24-1,100	LAD Globorotalia pseudomiozea	16	101.3	16.8		not reported in GTS12	Berggren et al., 1983
Biostratigraphy - foraminifera	72-516-24-3,100	FAD Globorotalia birnagae	16	103	17		not reported in GTS12	Berggren et al., 1983
Biostratigraphy - foraminifera	72-516-26-1,60	LAD Catapsydrax stainforthi	16	108.7	17.4		not reported in GTS12	Berggren et al., 1983
Biostratigraphy - foraminifera	72-516-26-2,50	FAD Globorotalia zealandica	16	109.6	17.6	17.26		Berggren et al., 1983
Biostratigraphy - foraminifera	72-516-26-2,50	FAD Globorotalia pseudomiozea	16	109.6	17.6		not reported in GTS12	Berggren et al., 1983
Biostratigraphy - foraminifera	72-516-26-2,50	LAD Globorotalia semivera	16	109.6	17.6	17.26		Berggren et al., 1983
Biostratigraphy - foraminifera	72-516-26-2,50	LAD Globorotalia incognita	16	109.6	17.6	16.39		Berggren et al., 1983
Biostratigraphy - foraminifera	72-516-26-2,50	FAD Catapsydrax dissimilis	#16	109.6	17.6		not reported in GTS12	Berggren et al., 1983
Biostratigraphy - foraminifera	72-516-26-3,60	LAD Globorotalia praescitula	#16	110.7	17.6		The reported age of 13.73 Ma in GTS12 is inconsistent with the established order of bioevents	Berggren et al., 1983
Biostratigraphy - foraminifera	72-516-30-3,40	LAD Globoquadrina dehiscens (forma spinosa)	17	129.1	18.3	17.61	reported as "Globoquadrina dehiscens forma spinosa [S. Atl.]" in GTS12	Berggren et al., 1983
Biostratigraphy - foraminifera	72-516-40-1,70	FAD Globigerinoides altiaperturus	20	170	20.9	20.03		Berggren et al., 1983
Biostratigraphy - foraminifera	72-516-42-1,70	LAD Globorotalia kugleri	21	178	21.8	21.12		Berggren et al., 1983
Biostratigraphy - foraminifera	72-516F-2-1,140	FAD Globoquadrina dehiscens (forma spinosa)	21	180	22	21.44		Berggren et al., 1983
Biostratigraphy - foraminifera	72-516-43-1,90	LAD Globigerina globularis	22	189.8	22.8	21.98		Berggren et al., 1983
Magnetostratigraphy	no label	Base	C6Bn.2n	196.26		22.268		Florindo et al., 2015
Biostratigraphy - foraminifera	72-516F-4-1,110	FAD Globoquadrina dehiscens s.s.	22	198.1	23.2	22.44		Berggren et al., 1983
Biostratigraphy - foraminifera	72-516F-4-1,110	FAD Globorotalia incognita	22	198.1	23.2		The reported age of 20.93 Ma in GTS12 is inconsistent with the established order of chronozones	Berggren et al., 1983
Biostratigraphy - foraminifera	72-516F-4-1,110	LAD Globigerina angulisuturalis	22	198.1	23.2		The reported age of 20.94 Ma in GTS12 is inconsistent with the established order of chronozones	Berggren et al., 1983
Biostratigraphy - foraminifera	72-516F-4-1,110	LAD Globorotalia pseudokugleri	22	198.1	23.2		The reported age of 21.31 Ma in GTS12 is inconsistent with the established order of chronozones	Berggren et al., 1983
Magnetostratigraphy	no label	Base	C6Br	200.18		22.564		Florindo et al., 2015
Magnetostratigraphy	no label	Base	C6Cn.1n	204.86		22.754		Florindo et al., 2015
Magnetostratigraphy	no label	Base	C6Cn.1r	207.25		22.902		Florindo et al., 2015
Magnetostratigraphy	no label	Base	C6Cn.2n	215.78		23.03		Florindo et al., 2015
Biostratigraphy - nannofossils	516F	LAD Zygrhablithus bijugatus		223.1			The reported age is 23.76 Ma in GTS12	Wei and Wise, 1988
Biostratigraphy - nannofossils		combined LAD Zygrhablithus bijugatus and LAD Reticulofenestra bisecta		232.8		23.445	average depth and age
Biostratigraphy - nannofossils	516F	LAD Reticulofenestra bisecta		242.5			The reported age is 23.13 Ma in GTS12	Wei and Wise, 1988
Magnetostratigraphy	no label	Base	C6Cr	250.22		23.962		Florindo et al., 2015
Biostratigraphy - nannofossils	516F	LAD Sphenolithus ciperoensis		256.3			The reported age of 22.90 Ma in GTS12 is inconsistent with the established order of chronozones	Wei and Wise, 1988
Magnetostratigraphy	no label	Base	C7n.2n	257.63		24.474		Florindo et al., 2015
Biostratigraphy - nannofossils	516F	FAD Sphenolithus ciperoensis		317.4			The reported age of 29.62 Ma in GTS12 is inconsistent with the established order of bioevents	Wei and Wise, 1988
Biostratigraphy - nannofossils	516F	LAD Sphenolithus distentus		351.3		26.84		Wei and Wise, 1988
Biostratigraphy - foraminifera	no label	LAD Chiloguembelina	C10	354	30		The reported age is 28.09 Ma in GTS12	Hess et al., 1989
Biostratigraphy - foraminifera		combined LAD Chiloguembelina and FAD Globorotalia opima		377.5		29.405	average depth and age
Biostratigraphy - foraminifera	no label	FAD Globorotalia opima	C12	401	32.7		The reported age is 30.72 Ma in GTS12	Hess et al., 1989
Biostratigraphy - foraminifera	no label	LAD Subbotina (=S.angiporoides)	C11	417	32		The reported age is 29.84 Ma in GTS12	Hess et al., 1989
Biostratigraphy - foraminifera		combined LAD Subbotina (=S.angiporoides) and LAD Pseudohastigerina		437.5		30.97	average depth and age
Biostratigraphy - foraminifera	no label	LAD Pseudohastigerina	C12	458	34		The reported age is 32.10 Ma in GTS12	Hess et al., 1989
Biostratigraphy - nannofossils	516F	LAD Reticulofenestra umbilius		469.8		32.02	reported as "Reticulofenestra umbilicus (low-mid lat.)" in GTS12	Wei and Wise, 1988
Biostratigraphy - nannofossils	516F	LAD Isthmolithus recurvus		474.3		32.49	reported as "Isthmolithus recurvus (south high lat.)" in GTS12	Wei and Wise, 1988
Biostratigraphy - nannofossils	516F	LAD Discoaster saipanensis		521.7		34.44		Wei and Wise, 1988
Biostratigraphy - nannofossils	516F	LAD Discoaster barbadiensis		532		34.76		Wei and Wise, 1988
Biostratigraphy - nannofossils	516F	LAD Reticulofenestra reticulata		537.7		35.4		Wei and Wise, 1988
Biostratigraphy - nannofossils	516F	FAD Isthmolithus recurvus		596.8		36.97		Wei and Wise, 1988
Biostratigraphy - nannofossils	516F	LAD Chiasmolithus grandis		616.7		37.98		Wei and Wise, 1988
Biostratigraphy - nannofossils	516F	LAD Chiasmolithus solitus		640.9		40.4		Wei and Wise, 1988
Biostratigraphy - nannofossils	516F	FAD Reticulofenestra bisecta		674.5			The reported age of 38.25 Ma in GTS12 is inconsistent with the established order of bioevents	Wei and Wise, 1988
Biostratigraphy - nannofossils	516F	FAD Reticulofenestra reticulata		726.7		41.66		Wei and Wise, 1988
Biostratigraphy - nannofossils	516F	LAD Nannotetrina fulgens		762.8		42.87		Wei and Wise, 1988
Biostratigraphy - nannofossils	516F	LAD Chiasmolithus gigas		770.7		44.12		Wei and Wise, 1988
Biostratigraphy - nannofossils	516F	FAD Reticulofenestra umbilius		788.7			There exist two ages for "Reticulofenestra umbilicus" in GTS12: 41.94 Ma for >14 um and 43.32 Ma	Wei and Wise, 1988
Biostratigraphy - nannofossils	516F	FAD Chiasmolithus gigas		824.9		45.49		Wei and Wise, 1988
Absolute dating	72-516F-76-4,107-115	K/Ar dating		847.21		46.3	absolute dating, average of two measurements	Bryan and Duncan, 1983
Biostratigraphy - nannofossils	516F	FAD Nannotetrina fulgens		850		46.29		Wei and Wise, 1988
Iridium spike	no label	K/Pg boundary		961.64	64.8	66.04		Hamilton et al., 1982

## Sheet: 588A,C
age model after Pagani et al., 1999, updated to GTS12
Category	Chron/Event/Datum	Core	Depth [m]	Age [Ma] original age model	Age [Ma] GTS12	Comment	Reference 1	Reference 2
Magnetostratigraphy	C4r.2r/C4An	588	198.3	8.7	8.3		Barton and Bloemendal, 1986
Magnetostratigraphy	C4An/C4Ar.lr	588	205.1	9.03	9.105		Barton and Bloemendal, 1986
Magnetostratigraphy	C4Ar.lr/C4Ar.In	588	207.15	9.23	9.311		Barton and Bloemendal, 1986
Magnetostratigraphy	C4Ar.1n/C4Ar.2r	588	209.45	9.31	9.426		Barton and Bloemendal, 1986
Magnetostratigraphy	C4Ar.2r/C4Ar.2n	588	215.45	9.58	9.647		Barton and Bloemendal, 1986
Magnetostratigraphy	C4Ar.2n/C4Ar.3r	588	217.55	9.64	9.721		Barton and Bloemendal, 1986
Magnetostratigraphy	C4Ar.3r/C5n.1n	588	219.05	9.74	9.786		Barton and Bloemendal, 1986
Biostratigraphy - nannofossils	FAD Coccolithus coalitus	588	233.91	10.9	10.89	reported as "Catinaster coalitus" in GTS12	Jenkins and Srinivasan, 1986	Berggren et al., 1985
Magnetostratigraphy	C5n.2n/C5r.1r	588A	240.5	10.95	11.056		Barton and Bloemendal, 1986
Isotopic excursion	CM7	588A	244	11.3	11.49	after Holbourn et al. (2004)	Hodell and Woodruff, 1994
Biostratigraphy - nannofossils	FAD Discoaster kugleri	588A	250.1	11.8	11.9		Jenkins and Srinivasan, 1986	Berggren et al., 1985
Magnetostratigraphy	C5r.3r/C5An.1n	588A	251.35	11.94	12.049		Barton and Bloemendal, 1986
Magnetostratigraphy	C5An.1n/C5An.1r	588A	253.6	12.08	12.174		Barton and Bloemendal, 1986
Magnetostratigraphy	C5An.2n/C5Ar.1r	588A	259.35	12.4	12.474		Barton and Bloemendal, 1986
Magnetostratigraphy	C5Ar.3r/C5AAn	588A	268.6	12.99	13.032		Barton and Bloemendal, 1986
Magnetostratigraphy	C5AAn/C5AAr	588A	270.6	13.14	13.183		Barton and Bloemendal, 1986
Biostratigraphy - nannofossils	LAD Sphenolithus heteromorphous	588A	280.6	13.6	13.53		Jenkins and Srinivasan, 1986	Berggren et al., 1985
Biostratigraphy - foraminifera	FAD Globorotalia peripheroacuta	588A	290.5	14.9	14.24	reported as "Fohsella peripheroacuta" in GTS12	Jenkins and Srinivasan, 1986	Berggren et al., 1985
Biostratigraphy - foraminifera	FAD Orbulina suturalis	588A	294.5	15.1	15.1		Jenkins and Srinivasan, 1986	Berggren et al., 1985
Isotopic excursion	CM3	588A	307.25	16	15.52	after Holbourn et al. (2004)	Flower and Kennett, 1993	Oslick et al., 1994
Biostratigraphy - foraminifera	FAD Globigerinoides bisphaericus	588A	310.6	17.15	16.38	not reported in GTS12, but on microtax.org (Pearson & Chaisson (1997))	Jenkins and Srinivasan, 1986	Berggren et al., 1985
Biostratigraphy - nannofossils	FAD Sphenolithus heteromorphous	588A	315.6	18.2	17.71		Jenkins and Srinivasan, 1986	Berggren et al., 1985
Isotopic excursion	CM3	588C	316.1	16	15.52	after Holbourn et al. (2004)	Hodell and Woodruff, 1994	Oslick et al., 1994
Isotopic excursion	Mi-lb	588C	337.8	17.8	17.3	after Miller et al. (2017)	Oslick et al., 1994	Wright et al., 1992
Geological boundary	CM-O/M (end)	588C	368.9	22.6		not reported in GTS12	Hodell and Woodruff, 1994
Isotopic excursion	Mi-1	588C	388.8	23.9	23	after Miller et al. (2017)	Oslick et al., 1994	Wright et al., 1992
Geological boundary	CM-O/M (beginning)	588C	390	24.3	23.03	after Miller et al. (2017)	Hodell and Woodruff, 1994

## Sheet: 667A
Category	Chron/Event/Datum	Depth [m]	Age [Ma] original age model	Age [Ma] GTS12	comment	Reference
Biostratigraphy - nannofossils	LAD Pseudoemiliania lacunosa	6.75	0.46	0.44		Ruddiman et al., 2005
Biostratigraphy - foraminifera	FAD Globorotalia inflata	12.85	0.91		not reported in GTS12	Ruddiman et al., 2005
Biostratigraphy - nannofossils	LAD Calcidiscus macintyrei	23.15	1.45	1.6		Ruddiman et al., 2005
Biostratigraphy - nannofossils	LAD Discoaster brouweri	23.16	1.89	1.93		Ruddiman et al., 2005
Biostratigraphy - nannofossils	FAD acme Discoaster triradiatus	23.2	2.07		The reported age is 2.22 Ma in GTS12	Ruddiman et al., 2005
Biostratigraphy - nannofossils	combined FO acme Discoaster triradiatus and LO Globorotalia exilis	25.9		2.155	average depth and age	Ruddiman et al., 2005
Biostratigraphy - foraminifera	LAD Globorotalia exilis	28.6	2.09		The reported age is 2.09 Ma in GTS12 for LO Globorotalia exilis [Atl.]	Ruddiman et al., 2005
Biostratigraphy - nannofossils	LAD Discoaster pentaradiatus	33	2.35	2.39		Ruddiman et al., 2005
Biostratigraphy - nannofossils	LAD Discoaster surculus	36.05	2.45	2.49		Ruddiman et al., 2005
Biostratigraphy - nannofossils	LAD Discoaster tamalis	41.1	2.65	2.8		Ruddiman et al., 2005
Biostratigraphy - foraminifera	LAD Dentogloboquadrina altispira	42.1	2.785	3.13	reported as "Dentoglobigerina altispira [Atl.]" in GTS12	Ruddiman et al., 2005
Biostratigraphy - nannofossils	LAD Sphenolithus spp.	49.2	3.45	3.54	reported as "Sphenolithus spp. (subtop)" in GTS12	Ruddiman et al., 2005
Biostratigraphy - nannofossils	LAD Reticulofenestra pseudoumbilica	51.9	3.56	3.7		Ruddiman et al., 2005
Biostratigraphy - nannofossils	LAD Amaurolithus spp.	63.05	3.7		not reported in GTS12	Ruddiman et al., 2005
Biostratigraphy - nannofossils	FAD Ceratolithus rugosus	77.05	4.6	5.12		Ruddiman et al., 2005
Biostratigraphy - nannofossils	FAD Ceratolithus acutus	82.4	5	5.35		Ruddiman et al., 2005
Biostratigraphy - nannofossils	LAD Discoaster quinqueramus	84.65	5.6	5.59		Ruddiman et al., 2005
Biostratigraphy - foraminifera	FAD Globorotalia margaritae	101.05	5.92	6.08		Ruddiman et al., 2005
Biostratigraphy - nannofossils	FAD Amaurolithus primus	107.55	6.5	7.42	reported as "Amaurolithus primus, Amaurolithus spp." in GTS12	Ruddiman et al., 2005
Biostratigraphy - foraminifera	LAD Neogloboquadrina humerosa	110.55	7.07		not reported in GTS12	Ruddiman et al., 2005
Biostratigraphy - nannofossils	FAD Discoaster quinqueramus	119.15	8.2	8.12		Ruddiman et al., 2005
Biostratigraphy - foraminifera	LAD Neogloboquadrina acostaensis	129.55	9.45	9.83	T Neogloboquadrina acostaensis is reported at 1.58, most likely spelling mistake in Ruddiman et al., 2005, here reported datum is FAD/ B Neogloboquadrina acostaensis [(sub)tropical]	Ruddiman et al., 2005
Biostratigraphy - nannofossils	FAD Triquetrorhabdulus rugosus	157.8	14	13.27		Ruddiman et al., 2005
Biostratigraphy - nannofossils	LAD Cyclicargolithus floridanus	158.1	11.6	13.28	reported as "common Cyclicargolithus floridanus" in GTS12	Ruddiman et al., 2005
Biostratigraphy - nannofossils	LAD Sphenolithus heteromorphus	160.6	14.4	13.53		Ruddiman et al., 2005
Biostratigraphy - nannofossils	LAD Helicosphaera ampliaperta	166.4	16	14.91		Ruddiman et al., 2005
Biostratigraphy - nannofossils	FAD Sphenolithus heteromorphus	207.85	17.1	17.71		Ruddiman et al., 2005
Biostratigraphy - nannofossils	LAD Sphenolithus belemnos	211.5	17.4	17.95		Ruddiman et al., 2005
Biostratigraphy - nannofossils	FAD Sphenolithus belemnos	237.25	21.5	19.03		Ruddiman et al., 2005
Biostratigraphy - nannofossils	FAD Discoaster druggii	254.1	23.2	22.82	reported as "Discoaster druggi (sensu stricto)" in GTS12	Ruddiman et al., 2005
Biostratigraphy - nannofossils	LAD Sphenolithus ciperoensis	293.2	25.2	24.43		Ruddiman et al., 2005
Biostratigraphy - nannofossils	LAD Sphenolithus distentus	347.75	28.2	26.84		Ruddiman et al., 2005
Biostratigraphy - nannofossils	FAD Sphenolithus ciperoensis	370.4	30.2	29.62		Ruddiman et al., 2005

## Sheet: 690B
age model after Hilting et al., 2008, updated to GTS12
Category	Chron/Event/Datum	Depth [mbsf]	Age [Ma] original age model	Age [Ma] GTS12	Comment
Magnetostratigraphy	Top C13n	91.7	33.06	33.157
Magnetostratigraphy	Base C16n	95.7	36.34	36.7
Magnetostratigraphy	Top C17n	96.59	36.62	36.969
Biostratigraphy - nannofossils	FAD R. reticulata	105.85	42	41.66
Biostratigraphy - nannofossils	FAD R. umbilicus	108.3	43.7	43.32
Magnetostratigraphy	Base C21n	123.63	47.91	47.349
Magnetostratigraphy	Base C22n	132.23	49.71	49.344
Magnetostratigraphy	Base C23n	133.18	51.74	51.833
Magnetostratigraphy	Top C24n	137.33	52.36	52.62
Magnetostratigraphy	Base C24n	154.63	53.35	53.983
Biostratigraphy - nannofossils	LAD F. tympaniformis	164.6	55.33	55.64	reported as “Fasciculithus spp.” in GTS12
	CIE	170.67	55.5	55.9	PETM
Magnetostratigraphy	Top C25n	185.48	55.9	57.101
Biostratigraphy - nannofossils	FAD D. multiradiatus	186	56.2	57.21	reported as "D. multiradiatus (common)" in GTS12
Biostratigraphy - nannofossils	FAD D. mohleri	207.2	57.5		The reported age of 58.97 Ma in GTS12 is inconsistent with the established order of chronozones
Magnetostratigraphy	Top C26n	210.2	57.55	58.959

## Sheet: 704B
Category	Chron/Event/Datum	Depth [mbsf]	Age [Ma] original age model	Age [Ma] GTS12	Comment	reference
Biostratigraphy - nannofossils	LAD Pseudoemiliania lacunosa	3.35	0.4	0.44		Ciesielski et al., 2005
Biostratigraphy - nannofossils	LAD Discoaster brouweri?	151.95	1.88	1.93		Ciesielski et al., 2005
Biostratigraphy - nannofossils	LAD Amaurolithus tricorniculatus	199.45	4.4	3.92		Ciesielski et al., 2005
Magnetostratigraphy	Gilbert/C3AN boundary	224.6	5.35	6.033		Ciesielski et al., 2005
Magnetostratigraphy	C3AN/C3AR boundary	241.55	5.89	6.252		Ciesielski et al., 2005
Biostratigraphy - foraminifera	FAD Neogloboquadrina acostaensis	379.95	10.4	10.57	reported as "Neogloboquadrina acostaensis (temperate)" in GTS12	Ciesielski et al., 2005
TEX86 alignment	to TEX86 SST in ODP 1171 minimum	398.1		11.95		this study
TEX86 alignment	to TEX86 SST in IODP U1318 minimum	426.1		13.2		this study
Biostratigraphy - nannofossils	FAD Sphenolithus heteromorphus	455.95	17.1		The reported age of 17.71 Ma in GTS12 is inconsistent with the TEX86-alignment (this study)	Ciesielski et al., 2005
TEX86 alignment	to TEX86 SST in IODP U1318 maximum	459.1		15.2		this study
Biostratigraphy - nannofossils	LAD Catapsydrax dissimilis	476.95	17.6		The reported age of 17.54 Ma in GTS12 is inconsistent with the TEX86-alignment (this study)	Ciesielski et al., 2005
TEX86 alignment	to TEX86 SST in IODP U1318 maximum	496.1		16.45		this study
TEX86 alignment	to TEX86 SST in ODP U1356 minimum and O/M boundary	580.1		23.03		this study
Biostratigraphy - nannofossils	LAD Chiasmolithus altus	600.45	25.9	25.44		Ciesielski et al., 2005
Biostratigraphy - nannofossils	FAD Rocella vigilans	671.7	33	29	Rocella vigilans subzone a (Southern Ocean), from Janus database 2008	Ciesielski et al., 2005

## Sheet: 730A
Category	Chron/Event/Datum	Depth [m]	Age [Ma] original age model	Age [Ma] GTS12	Comment	Reference
Biostratigraphy - nannofossils	FAD Emiliania huxleyi	8.56	0.19	0.29		Prell et al., 1990
Biostratigraphy - nannofossils	FAD Gephyrocapsa large	16.58	1.36	1.24	reported as "large (over 5.5 microns) Gephyrocapsa spp." in GTS12	Prell et al., 1990
Biostratigraphy - nannofossils	LAD Discoaster hamatus	32.85	8.85	9.53		Prell et al., 1990
Biostratigraphy - nannofossils	LAD Catinaster coalitus	75.73	9	9.69		Prell et al., 1990
Biostratigraphy - nannofossils	FAD Discoaster hamatus	75.74	10	10.55		Prell et al., 1990
Biostratigraphy - foraminifera	LAD Globorotalia mayeri	102	10.4		not reported in GTS12	Prell et al., 1990
Biostratigraphy - foraminifera	LAD Globorotalia fohsi	163.28	11.5	11.79	reported as "Fohsella fohsi" in GTS12	Prell et al., 1990
Biostratigraphy - nannofossils	FAD Discoaster kugleri	228.58	13.1	11.9	reported as “common Discoaster kugleri” in GTS12	Prell et al., 1990
Biostratigraphy - nannofossils	LAD Sphenolithus heteromorphus	288.43	14.4	13.53		Prell et al., 1990
Biostratigraphy - foraminifera	FAD Orbulina universa	294.58	15.2	14.73	datum found in comment on page 1093, based on astronomically tuning from ODP 925&926	Prell et al., 1990

## Sheet: 738B,C
age model after Hilting 2008, updated to GTS12
Category	Core	Chron/Event/Datum	Depth [mbsf]	Age [Ma] original age model	Age [Ma] GTS12	comment
Biostratigraphy - nannofossils	738B	FAD I. recurvus	39.96	36	36.97
Biostratigraphy - nannofossils	738B	LAD C. solitus	70.43	40.4	40.4
Biostratigraphy - nannofossils	738B	FAD R. reticulata	97.41	42	41.66
Biostratigraphy - nannofossils	738B	FAD R. umbilicus	119.21	43.7	43.32
Biostratigraphy - nannofossils	738B	FAD N. fulgens	201.03	47.3	46.29
Biostratigraphy - nannofossils	738C	FAD D. sublodoensis	227.03	49.7	49.11
Biostratigraphy - nannofossils	738C	FAD D. lodoensis	260.28	52.85	53.7
Biostratigraphy - nannofossils	738C	FAD D. multiradiatus	295.5	56.2	57.21	reported as "D. multiradiatus (common)" in GTS12
Biostratigraphy - nannofossils	738C	FAD D. mohleri	317.22	57.5	58.97
Biostratigraphy - nannofossils	738C	FAD H. kleinpelli	330.19	58.4	59.54
Magnetostratigraphy	738C	Chron C27n base	361.02	61.28	62.517

## Sheet: 754A
Category	Chron/Event/Datum	Depth [m]	Age [Ma] original age model	Age [Ma] GTS12	Comment	Reference
Biostratigraphy - nannofossils	LAD Discoaster brouweri	6.3	1.9	1.93		Peirce et al., 2005
Biostratigraphy - nannofossils	LAD Discoaster pentaradiatus	7.3	2.2	2.39		Peirce et al., 2005
Biostratigraphy - nannofossils	LAD Discoaster tamalis	10.3	2.6	2.8	reported as "Discoaster tamalis (subtop)" in GTS12	Peirce et al., 2005
Biostratigraphy - nannofossils	LAD Reticulofenestra pseudoumbilica	16	3.5	3.7	reported as "Reticulofenestra pseudoumbilicus" in GTS12	Peirce et al., 2005
Biostratigraphy - nannofossils	FAD Discoaster tamalis	18.4	3.8		not reported in GTS12	Peirce et al., 2005
Biostratigraphy - nannofossils	FAD Ceratolithus acutus	24	5	5.35		Peirce et al., 2005
Biostratigraphy - nannofossils	FAD Amaurolithus primus	33.35	6.5	7.42		Peirce et al., 2005
Biostratigraphy - nannofossils	FAD Discoaster pentaradiatus	47.5	12	9.37	reported as "common Discoaster pentaradiatus" in GTS12	Peirce et al., 2005
Biostratigraphy - nannofossils	LAD Sphenolithus heteromorphus	75.2	14.4	13.53		Peirce et al., 2005
Biostratigraphy - nannofossils	FAD Discoaster variabilis	81.6	15.4		not reported in GTS12	Peirce et al., 2005
Biostratigraphy - nannofossils	FAD Sphenolithus heteromorphus	88.2	17.1	17.71		Peirce et al., 2005
Biostratigraphy - nannofossils	FAD Sphenolithus belemnos	91.3	21.5	19.03		Peirce et al., 2005
Biostratigraphy - nannofossils	LAD Reticulofenestra bisecta	107.8	23.7	23.13	reported as "Reticulofenestra bisecta (>10 micron)" in GTS12	Peirce et al., 2005
Biostratigraphy - nannofossils	LAD Ceratolithus altus	115.8	28.2	25.44	reported as "Chiasmolithus altus" in GTS12	Peirce et al., 2005

## Sheet: 872C
Category	Sample label	Sample label 2	Chron/Event/Datum	Chronozone	Depth [m]	Depth top [m]	Depth bottom [m]	Reconstructed depth [m]	Age [Ma] original age model	Age [Ma] GTS12	Comment	Reference
Biostratigraphy - foraminifera	Core top	144-872C-1H-1,58-60	LAD Pink Globigerinoides ruber		0.29	0	0.58	<0.58	0.12	0.12		Pearson et al., 1995
Biostratigraphy - foraminifera	144-872C-1H-3,124-126	144-872C-1H-4,58-60	LAD Globorotalia tosaensis		3.905	3.52	4.29	3.9	0.6	0.61		Pearson et al., 1995
Biostratigraphy - foraminifera	144-872C-1H-3,124-126	144-872C-1H-4,58-60	Pulleniatina, last coiling reversal		3.905	3.52	4.29	3.9	0.8	0.8		Pearson et al., 1995
Biostratigraphy - foraminifera	144-872C-1H-6,58-60	144-872C-1H-CC	LAD Globigerinoides fistulosus	Pliocene/Pleistocene	7.33	7.06	7.6	7.33	1.6	1.88		Pearson et al., 1995
Biostratigraphy - foraminifera	144-872C-1H-CC	144-872C-2H-1,58-60	LAD Globigerinoides extremus		8.59	7.6	9.58	8.59	1.8	1.98		Pearson et al., 1995
Biostratigraphy - foraminifera	144-872C-2H-1,58-60	144-872C-2H-2,58-60	FAD Pulleniatina finalis		10.06	9.58	10.54	10.06	1.3	2.04		Pearson et al., 1995
Biostratigraphy - foraminifera	144-872C-2H-1,58-60	144-872C-2H-2,58-60	FAD Globorotalia truncatulinoides	Base N22/Top N21	10.06	9.58	10.54	10.06	1.9	2.58	reported as "Globorotalia truncatulinoides [Pac.]" in GTS12	Pearson et al., 1995
Biostratigraphy - foraminifera	144-872C-2H-CC	144-872C-3H-1,59-61	LAD Dentoglobigerina altispira		18.045	17	19.09	18.04	2.9	3.47	reported as "Dentoglobigerina altispira [Pac.]" in GTS12	Pearson et al., 1995
Biostratigraphy - foraminifera	144-872C-2H-CC	144-872C-3H-1,59-61	LAD Sphaerodinellopsis		18.045	17	19.09	18.04	3		not reported in GTS12	Pearson et al., 1995
Biostratigraphy - foraminifera	144-872C-2H-CC	144-872C-3H-1,59-61	FAD Globorotalia tosaensis	Base N21/Top N20	18.045	17	19.09	18.04	3.1	3.35		Pearson et al., 1995
Biostratigraphy - foraminifera	144-872C-3H-1,59-61	144-872C-3H-2,59-61	FAD Globigerinoides fistulosus		19.62	19.09	20.15	19.62	2.9		The reported age of 3.33 Ma in GTS12 is inconsistent with the established order of bioevents	Pearson et al., 1995
Biostratigraphy - foraminifera	144-872C-3H-4,59-61	144-872C-3H-4,118-120	LAD Pulleniatina primalis		22.955	22.66	23.25	22.95	3.5	3.66		Pearson et al., 1995
Biostratigraphy - foraminifera	144-872C-3H-4,118-120	144-872C-3H-5,59-61	Pulleniatina, first coiling reversal	Base N20/Top N19	23.61	23.25	23.97	23.61	3.8	4.08		Pearson et al., 1995
Biostratigraphy - foraminifera	144-872C-3H-5,59-61	144-872C-3H-5,118-120	LAD Pulleniatina spectabilis		24.265	23.97	24.56	24.26	3.9	4.21		Pearson et al., 1995
Biostratigraphy - foraminifera	144-872C-3H-5,118-120	144-872C-3H-6,59-61	LAD Globoturborotalita nepenthes		24.925	24.56	25.29	24.92	3.9	4.37		Pearson et al., 1995
Biostratigraphy - foraminifera	144-872C-3H-6,59-61	144-872C-3H-CC	FAD Sphaeroidinella dehiscens	Base N19/Top N18	26.095	25.29	26.9	26.1	5.1	5.53		Pearson et al., 1995
Biostratigraphy - foraminifera	144-872C-3H-6,59-61	144-872C-3H-CC	FAD Pulleniatina spectabilis		26.095	25.29	26.9	26.1	5.2	4.21		Pearson et al., 1995
Biostratigraphy - foraminifera	144-872C-3H-CC	144-872C-4H-1,59-61	FAD Globorotalia tumida	Base N18/Top N17B	27.745	26.9	28.59	27.74	5.2	5.57		Pearson et al., 1995
Biostratigraphy - foraminifera	144-872C-4H-3,59-61	144-872C-4H-4,59-61	FAD Globigerinoides conglobatus		31.535	30.87	32.2	31.54	5.3	6.2		Pearson et al., 1995
Biostratigraphy - foraminifera	144-872C-4H-3,59-61	144-872C-4H-4,59-61	LAD Globoquadrina dehiscens		31.535	30.87	32.2	31.54	5.3	5.92		Pearson et al., 1995
Biostratigraphy - foraminifera	144-872C-4H-6,59-61	144-872C-4H-CC	FAD Pulleniatina primalis	Base N17B/Top N17A	35.005	34.71	35.3	35.06	5.8	6.6		Pearson et al., 1995
Biostratigraphy - foraminifera	144-872C-4H-CC	144-872C-5H-1,14-16	FAD Globorotalia plesiotumida	Base N17A/Top N16	36.52	35.4	37.64	36.52	7.1	8.58		Pearson et al., 1995
Biostratigraphy - foraminifera	144-872C-5H-3,14-16	144-872C-5H-4,14-16	FAD Neogloboquadrina acostaensis	Base N16/Top N15	40.28	39.65	40.91	40.28	10.2	9.83		Pearson et al., 1995
Biostratigraphy - foraminifera	144-872C-5H-CC	144-872C-6H-1,20-22	LAD Paragloborotalia mayeri	Base N15/Top N14	45.7	44.2	47.2	45.7	10.4	10.46		Pearson et al., 1995
Biostratigraphy - foraminifera	144-872C-5H-CC	144-872C-6H-1,20-22	FAD Globoturborotalita nepenthes	Base N14/Top N13	45.7	44.2	47.2	45.7	11.3	11.63		Pearson et al., 1995
Biostratigraphy - foraminifera	144-872C-7H-3,20-22	144-872C-7H-4,20-22	LAD Fohsella	Base N13/Top N12	59.66	59.01	60.31	59.66	11.5		not reported in GTS12	Pearson et al., 1995
Biostratigraphy - foraminifera	144-872C-7H-CC	144-872C-8H-1,20-22	FAD Fohsella robusta		65.25	64.3	66.2	65.25	12.6	13.13		Pearson et al., 1995
Biostratigraphy - foraminifera	144-872C-8H-3,20-22	144-872C-8H-4,20-22	FAD Fohsella fohsi	Base N12/Top N11	69.16	68.51	69.81	69.16	13.1	13.41		Pearson et al., 1995
Biostratigraphy - foraminifera	144-872C-8H-6,20-22	144-872C-8H-CC	FAD Fohsella praefohsi	Base N11/Top N10	73.235	72.47	74	73.24	13.9	13.77		Pearson et al., 1995
Biostratigraphy - foraminifera	144-872C-8H-CC	144-872C-9H-1,20-22	LAD Fohsella peripheroronda		74.85	74	75.7	74.85	14.6	13.8		Pearson et al., 1995
Biostratigraphy - foraminifera	144-872C-9H-6,20-22	144-872C-9H-7,20-22	FAD Fohsella pehpheroacuta	Base N10/Top N9	82.865	82.33	83.4	82.86	14.9	14.24	reported as “Fohsella peripheroacuta” in GTS12	Pearson et al., 1995
Biostratigraphy - foraminifera	144-872C-9H-6,20-22	144-872C-9H-7,20-22	FAD Orbulina	Base N9/Top N8	82.865	82.33	83.4	82.86	15.2		not reported in GTS12	Pearson et al., 1995
Biostratigraphy - foraminifera	144-872C-9H-6,20-22	144-872C-9H-7,20-22	FAD Praeorbulina circularis		82.865	82.33	83.4	82.86	16.2	14.89		Pearson et al., 1995
Biostratigraphy - foraminifera	144-872C-10H-CC	144-872C-11H-1,20-22	FAD Praeorbulina sicana	Base N8/Top N7	94.25	93.8	94.7	94.25	16.6	16.38		Pearson et al., 1995
Biostratigraphy - foraminifera	144-872C-12H-1,20-22	144-872C-12H-2,20-22	FAD Globigerinatella sp.	Base N6/Top N5	104.95	104.2	105.7	104.95	19	19.3		Pearson et al., 1995
Biostratigraphy - foraminifera	144-872C-13H-3,20-22	144-872C-13H-4,20-22	LAD Paragloborotalia kugleri	Base N5/Top N4B	109.34	108.68	110	109.34	21.8	21.12		Pearson et al., 1995
Biostratigraphy - foraminifera	144-872C-13H-4,20-22	144-872C-13H-5,20-22	LAD Dentoglobigerina globularis		110.67	110	111.34	110.67	22.8	21.98		Pearson et al., 1995
Biostratigraphy - foraminifera	144-872C-13H-5,20-22	144-872C-13H-6,20-22	FAD Globoquadrina dehiscens	Base N4B/Top N4A	111.99	111.34	112.64	111.99	23.2	22.44		Pearson et al., 1995
Biostratigraphy - foraminifera	144-872C-13H-5,20-22	144-872C-13H-6,20-22	LAD Paragloborotalia pseudokugleri		111.99	111.34	112.64	111.99	23.2		The reported age of 21.31 Ma in GTS12 is inconsistent with the established order of bioevents	Pearson et al., 1995
Biostratigraphy - foraminifera	144-872C-14H-CC	144-872C-15H-1,20-22	LAD Globigerina angulisuturalis		124.45	123.7	125.2	124.45	23.2		The reported age of 29.18 Ma in GTS12 is inconsistent with the established order of bioevents	Pearson et al., 1995
Biostratigraphy - foraminifera	144-872C-14H-CC	144-872C-15H-1,20-22	FAD Paragloborotalia kugleri	Base N4A/Top P22	124.45	123.7	125.2	124.45	23.7	22.96		Pearson et al., 1995
Biostratigraphy - foraminifera	144-872C-17X-CC	Bottom	FAD Globigerina primordius (common)		141.65	141.6	141.7	>141.60	24.3	23.5		Pearson et al., 1995

## Sheet: 1146A
Category	Sample label	Sample label 2	Chron/Event/Datum	Chronozone	Depth top [m]	Depth top [mcd]	Depth bottom [m]	Depth bottom [mcd]	Average depth [m]	Average depth [mcd]	Age [Ma] original age model	Age [Ma] GTS12	Comment	Reference
Biostratigraphy - foraminifera	184-1146A-33X-1,9-12	184-1146A-33X-3,14-17	FAD Sphaeroidinella dehiscens	Top Zone N18/Bottom Zone N19	299.61	318.4	302.66	321.4	301.135	319.9	5.54	5.53		Nathan and Leckie, 2003
Biostratigraphy - foraminifera	184-1146A-33X-3,14-17	184-1146A-33X-5,9-12	FAD Globorotalia tumida	Top Zone N17b/Bottom Zone N18	302.66	321.4	305.61	324.4	304.135	322.9	5.82	5.57	reported as “Globorotalia tumida [Pac.]” in GTS12	Nathan and Leckie, 2003
Biostratigraphy - foraminifera	184-1146A-34X-CC,5-9	184-1146A-35X-1,10-14	FAD Pulleniatina primalis	Top Zone N17a/Bottom Zone N17b	318.61	337.6	318.82	338.5	318.715	338.05	6.4		The reported age of 6.6 Ma in GTS12 is inconsistent with the established order of bioevents	Nathan and Leckie, 2003
Biostratigraphy - foraminifera	184-1146A-36X-CC,5-9	184-1146A-37X-2,0-2	LAD Globorotalia lenguaensis		337.9	360	339.61	362.4	338.755	361.2	6	6.14	reported as “Globorotalia lenguaensis [Pac.]” in GTS12	Nathan and Leckie, 2003
Biostratigraphy - foraminifera	184-1146A-38X-CC,0-2	184-1146A-39X-2,0-2	FAD Globigerinoides conglobatus		357.15	380.9	358.81	382.6	357.98	381.75	6.2	6.2		Nathan and Leckie, 2003
Biostratigraphy - foraminifera	184-1146A-41X-4,0-2	184-1146A-41X-6,0-2	FAD Globorotalia plesiotumida	Top Zone N16/Bottom Zone N17a	381.01	406.6	384.01	409.6	382.51	408.1	8.58	8.58		Nathan and Leckie, 2003
Biostratigraphy - foraminifera	184-1146A-41X-6,0-2	184-1146A-41X-CC,0-2	FAD Globorotalia extremus		384.01	409.6	385.99	411.6	385	410.6	8.58	8.93		Nathan and Leckie, 2003
Biostratigraphy - foraminifera	184-1146A-44X-3,0-2	184-1146A-44X-4,0-2	FAD Neogloboquadrina acostaensis	Top Zone N15/Bottom Zone N16	408.31	432.4	409.81	433.9	409.06	433.15	9.82	9.83	reported as “Neogloboquadrina acostaensis [(sub)tropical]” in GTS12	Nathan and Leckie, 2003
Biostratigraphy - foraminifera	184-1146A-45X-4,0-2	184-1146A-45X-5,0-2	LAD Paragloborotalia mayeri	Top Zone N14/Bottom Zone N15	419.41	443.8	420.91	445.3	420.16	444.55	10.49	10.46	reported as “Paragloborotalia mayeri/siakensis [(sub)tropical]” in GTS12	Nathan and Leckie, 2003
Biostratigraphy - foraminifera	184-1146A-47X-6,0-2	184-1146A-47X-7,0-2	LAD Globorotalia fohsi s.l.	Top Zone N12/Bottom Zone N13	441.61	469.5	443.11	471	442.36	470.25	11.68	11.79		Nathan and Leckie, 2003
Biostratigraphy - foraminifera	184-1146A-48X-1,0-2	184-1146A-48X-2,0-2	FAD Globoturborotalita nepenthes	Top Zone N13/Bottom Zone N14	443.71	471.9	445.21	473.4	444.46	472.65	11.19	11.63		Nathan and Leckie, 2003
Biostratigraphy - foraminifera	184-1146A-51X-4,0-2	184-1146A-51X-5,0-2	FAD Globorotalia fohsi s.l.	Top Zone N11/Bottom Zone N12	476.91	504.1	478.41	505.6	477.66	504.85	13.42	13.41		Nathan and Leckie, 2003
Biostratigraphy - foraminifera	184-1146A-52X-CC,0-2	184-1146A-53X-2,0-2	FAD Globorotalia praefohsi	Top Zone N10/Bottom Zone N11	491.41	519.8	493.11	523	492.26	521.4	14	13.77		Nathan and Leckie, 2003
Biostratigraphy - foraminifera	184-1146A-54X-1,0-2	184-1146A-54X-3,0-2	FAD Globorotalia peripheroacuta	Top Zone N9/Bottom Zone N10	501.21	532	504.21	535	502.71	533.5	14.8	14.24		Nathan and Leckie, 2003
Biostratigraphy - foraminifera	184-1146A-54X-CC,0-2	184-1146A-55X-2,0-2	LAD Praeorbulina sicana		509.07	539.8	512.31	543	510.69	541.4	14.8	14.53		Nathan and Leckie, 2003
Biostratigraphy - foraminifera	184-1146A-54X-CC,0-2	184-1146A-55X-2,0-2	FAD Globorotalia praemenardii		509.07	539.8	512.31	543	510.69	541.4	14.9	14.38		Nathan and Leckie, 2003
Biostratigraphy - foraminifera	184-1146A-54X-CC,0-2	184-1146A-55X-2,0-2	LAD Globigerinatella insueta		509.07	539.8	512.31	543	510.69	541.4	15	14.66		Nathan and Leckie, 2003
Biostratigraphy - foraminifera	184-1146A-54X-CC,0-2	184-1146A-55X-2,0-2	FAD Orbulina suturalis	Top Zone N8/Bottom Zone N9	509.07	539.8	512.31	543	510.69	541.4	15.1	15.1		Nathan and Leckie, 2003
Biostratigraphy - foraminifera	184-1146A-62X-2,10-14	184-1146A-62X-3,10-14	FAD Praeorbulina sicana	Top Zone N7/Bottom Zone N8	579.62	616.4	581.12	617.9	580.37	617.15	16.4	16.38		Nathan and Leckie, 2003
Biostratigraphy - foraminifera	184-1146A-62X-5,7-11	184-1146A-62X-7,10-14	LAD Catapsydrax dissimilis	Top Zone N6/Bottom Zone N7	584.09	620.9	586.92	623.7	585.505	622.3	17.3	17.54		Nathan and Leckie, 2003
Biostratigraphy - foraminifera	184-1146A-64X-2,10-14	184-1146A-64X-4,9-13	FAD Globigerinatella insueta	Top Zone N5/Bottom Zone N6	598.82	634.8	601.81	637.8	600.315	636.3	18.8	17.59	reported as “Globigerinatella insueta sensu stricto” in GTS12	Nathan and Leckie, 2003
Biostratigraphy - foraminifera	184-1146A-64X-6,8-12	184-1146A-64X-7,12-16	LAD Globoquadrina binaiensis		604.8	640.8	606.34	642.3	605.57	641.55	19.1	19.09		Nathan and Leckie, 2003
		184-1146A-64X-CC,10-14	Bottom of hole				606.83	643.1	606.83	643.1				Nathan and Leckie, 2003

[truncated: 3 more sheets: 1209A, 1211A, 1263A,B,C]
